# Supplementary material for: Global properties of regulatory sequences are predicted by transcription factor recognition mechanisms
Source: Genome Biol. 2021 Oct 7;22:285. doi: 10.1186/s13059-021-02503-y (PMC8496038; doi:10.1186/s13059-021-02503-y)
Supplement: Supplementary file 1 — Additional file 1 : Table S1. Multimeric motif PFMs. [file 13059_2021_2503_MOESM1_ESM.xlsx]

## Sheet: ReadMe
3,4,5,6 TF Multimeric PFMs generated from experimentally derived dimer PFMs from Jolma et al. 2015
For exact method to generate mulitmeric PWMs check methods section of Patel and Hughes (2021): "Global properties of regulatory sequences are predicted by transcription factor recognition mechanisms"
PWM row order A,C,G,T

## Sheet: 3TF
./ARNTL_BHLHA15_ETV2_11.txt
0.31	0.105	0.026	0.942	0	0.032	0	0.034	0.268	0.503	0.065	0.314	0.074	0.819	0.03	0.859	0.039	0.029	0.033	0.203	0.017	0	0	0.014	0.036	0.132
0.119	0.138	0.974	0.004	0.967	0.013	0.008	0.001	0.687	0.085	0.557	0.579	0.911	0.032	0.072	0.057	0.066	0.012	0.182	0.042	0	0.983	1	0.021	0.292	0.296
0.447	0.209	0	0	0.029	0.954	0.004	0.964	0.015	0.184	0.206	0.094	0.011	0.098	0.072	0.063	0.007	0.92	0.396	0.171	0	0.017	0	0.844	0.584	0.079
0.125	0.549	0	0.053	0.004	0.001	0.988	0.001	0.03	0.228	0.172	0.014	0.003	0.051	0.825	0.021	0.887	0.039	0.389	0.584	0.983	0	0	0.121	0.088	0.493
./ARNTL_BHLHA15_FLI1_11.txt
0.31	0.105	0.026	0.942	0	0.032	0	0.034	0.268	0.503	0.065	0.376	0.052	0.845	0.021	0.834	0.02	0.033	0.024	0.17	0.025	0.013	0	0.019	0.025	0.26
0.119	0.138	0.974	0.004	0.967	0.013	0.008	0.001	0.687	0.085	0.557	0.513	0.897	0.014	0.078	0.092	0.082	0.011	0.199	0.042	0	0.962	0.974	0.065	0.178	0.234
0.447	0.209	0	0	0.029	0.954	0.004	0.964	0.015	0.184	0.206	0.106	0.021	0.076	0.088	0.055	0.012	0.934	0.304	0.163	0.037	0	0	0.71	0.644	0.117
0.125	0.549	0	0.053	0.004	0.001	0.988	0.001	0.03	0.228	0.172	0.006	0.03	0.065	0.812	0.019	0.886	0.022	0.473	0.626	0.938	0.025	0.026	0.206	0.153	0.39
./ARNTL_PITX1_CUX1_11.txt
0	0.962	0.002	0	0	0	0.296	0.14	0.263	0.147	0.12	0.669	0.033	0.043	0.788	0.295	0.203	0.139	0.209	0.807	0.008	0.005	0.46	0.953	0.102	0.438
1	0.016	0.998	0	0.001	0	0.578	0.099	0.397	0.105	0.044	0.246	0.011	0.14	0.044	0.214	0.346	0.186	0.105	0.036	0.011	0.95	0.021	0.005	0.002	0.147
0	0.019	0	0.996	0.012	0.962	0.036	0.371	0.172	0.686	0.698	0.049	0.035	0.02	0.062	0.101	0.36	0.237	0.351	0.076	0.006	0.001	0.501	0.007	0.002	0.282
0	0.003	0	0.004	0.987	0.038	0.09	0.39	0.167	0.062	0.139	0.035	0.921	0.798	0.106	0.391	0.091	0.438	0.335	0.081	0.975	0.045	0.017	0.034	0.894	0.134
./ARNTL_PITX1_CUX1_21.txt
0.298	0.156	0.012	0.958	0	0.029	0.013	0.002	0.379	0.25	0.388	0.234	0.187	0.105	0.632	0.008	0.077	0.814	0.361	0.203	0.139	0.209	0.807	0.008	0.005	0.46	0.953	0.102	0.438
0.157	0.023	0.988	0.012	0.984	0.004	0.102	0.001	0.264	0.312	0.226	0.222	0.093	0.075	0.28	0.025	0.086	0.025	0.214	0.346	0.186	0.105	0.036	0.011	0.95	0.021	0.005	0.002	0.147
0.314	0.418	0	0.015	0	0.967	0.005	0.967	0.08	0.269	0.155	0.308	0.59	0.72	0.026	0.004	0.032	0.047	0.129	0.36	0.237	0.351	0.076	0.006	0.001	0.501	0.007	0.002	0.282
0.23	0.403	0	0.016	0.016	0	0.88	0.031	0.277	0.169	0.232	0.237	0.13	0.099	0.062	0.963	0.805	0.115	0.296	0.091	0.438	0.335	0.081	0.975	0.045	0.017	0.034	0.894	0.134
./ARNTL_PITX1_FOXJ2_11.txt
0	0.962	0.002	0	0	0	0.296	0.14	0.263	0.132	0.16	0.607	0.045	0.471	0.781	0.106	0	0	0	0.155	0.332	0.532	0.411	0.756	0.714	0.218	0.701
1	0.016	0.998	0	0.001	0	0.578	0.099	0.397	0.108	0.035	0.292	0.048	0.098	0.038	0.103	0	0.937	0.816	0.5	0.106	0.113	0.468	0.168	0.02	0.625	0
0	0.019	0	0.996	0.012	0.962	0.036	0.371	0.172	0.727	0.617	0.091	0.052	0.037	0.052	0.038	0	0.063	0.076	0.209	0.294	0.136	0.036	0.041	0.124	0.045	0.187
0	0.003	0	0.004	0.987	0.038	0.09	0.39	0.167	0.034	0.189	0.01	0.856	0.394	0.129	0.753	1	0	0.108	0.137	0.268	0.219	0.084	0.035	0.142	0.111	0.112
./ARNTL_PITX1_GCM1_11.txt
0	0.962	0.002	0	0	0	0.296	0.14	0.263	0.066	0.08	0.601	0.092	0.103	0.801	0.212	0.238	0.119	0.228	0.168	0.158	0.178	0.178	0.129	0.462	0.029	0	0	0.069	0.063	0.019
1	0.016	0.998	0	0.001	0	0.578	0.099	0.397	0.089	0.068	0.258	0.006	0.119	0.038	0.206	0.257	0.317	0.267	0.178	0.208	0.03	0.228	0.178	0.221	0	0.01	0.711	0.069	0.009	0.019
0	0.019	0	0.996	0.012	0.962	0.036	0.371	0.172	0.752	0.697	0.11	0.035	0.068	0.075	0.077	0.465	0.505	0.317	0.426	0.485	0.584	0.257	0.317	0.317	0	0.99	0.225	0.777	0.91	0.944
0	0.003	0	0.004	0.987	0.038	0.09	0.39	0.167	0.094	0.156	0.032	0.868	0.71	0.085	0.506	0.04	0.059	0.188	0.228	0.149	0.208	0.337	0.376	0	0.971	0	0.063	0.085	0.018	0.019
./ARNTL_PITX1_GCM1_12.txt
0	0.962	0.002	0	0	0	0.296	0.14	0.263	0.136	0.126	0.651	0.056	0.112	0.712	0.2	0.258	0.205	0.195	0.157	0.071	0.516	0.076	0.148	0.14	0	0	0.052
1	0.016	0.998	0	0.001	0	0.578	0.099	0.397	0.054	0.077	0.2	0.009	0.098	0.092	0.131	0.156	0.252	0.125	0.236	0.339	0.102	0.07	0	0.555	0.046	0.045	0
0	0.019	0	0.996	0.012	0.962	0.036	0.371	0.172	0.784	0.634	0.124	0.053	0.059	0.052	0.232	0.422	0.37	0.305	0.402	0.331	0.336	0.045	0.852	0.179	0.836	0.948	0.83
0	0.003	0	0.004	0.987	0.038	0.09	0.39	0.167	0.027	0.163	0.024	0.883	0.731	0.144	0.438	0.164	0.173	0.375	0.205	0.26	0.047	0.809	0	0.127	0.118	0.007	0.118
./ARNTL_PITX1_GCM1_13.txt
0	0.962	0.002	0	0	0	0.296	0.14	0.263	0.129	0.092	0.63	0.028	0.07	0.77	0.265	0.141	0.19	0.077	0	0.455	0.142	0.158	0.076	0.134	0	0.026
1	0.016	0.998	0	0.001	0	0.578	0.099	0.397	0.054	0.039	0.228	0.006	0.146	0.038	0.17	0.183	0.225	0.268	0.217	0.056	0.038	0	0.722	0.021	0.027	0.026
0	0.019	0	0.996	0.012	0.962	0.036	0.371	0.172	0.789	0.75	0.089	0.088	0.082	0.086	0.14	0.521	0.394	0.577	0.741	0.28	0.038	0.808	0.071	0.765	0.96	0.947
0	0.003	0	0.004	0.987	0.038	0.09	0.39	0.167	0.029	0.119	0.053	0.879	0.703	0.106	0.425	0.155	0.19	0.077	0.042	0.21	0.781	0.034	0.131	0.08	0.013	0
./ARNTL_PITX1_GCM1_21.txt
0.298	0.156	0.012	0.958	0	0.029	0.071	0.078	0.657	0.244	0.254	0.231	0.19	0.144	0.355	0.091	0.126	0.59	0.187	0.129	0.462	0.029	0	0	0.069	0.063	0.019
0.157	0.023	0.988	0.012	0.984	0.004	0.051	0.022	0.132	0.284	0.272	0.244	0.132	0.152	0.195	0.135	0.134	0.13	0.103	0.178	0.221	0	0.01	0.711	0.069	0.009	0.019
0.314	0.418	0	0.015	0	0.967	0.003	0.533	0.063	0.367	0.33	0.312	0.48	0.574	0.314	0.133	0.189	0.196	0.067	0.317	0.317	0	0.99	0.225	0.777	0.91	0.944
0.23	0.403	0	0.016	0.016	0	0.875	0.368	0.148	0.104	0.145	0.212	0.199	0.129	0.136	0.642	0.552	0.084	0.643	0.376	0	0.971	0	0.063	0.085	0.018	0.019
./ARNTL_PITX1_GCM1_22.txt
0.298	0.156	0.012	0.958	0	0.029	0.013	0.002	0.379	0.25	0.388	0.234	0.175	0.111	0.613	0.03	0.147	0.737	0.345	0.189	0.258	0.205	0.195	0.157	0.071	0.516	0.076	0.148	0.14	0	0	0.052
0.157	0.023	0.988	0.012	0.984	0.004	0.102	0.001	0.264	0.312	0.226	0.222	0.043	0.107	0.234	0.024	0.045	0.073	0.206	0.055	0.156	0.252	0.125	0.236	0.339	0.102	0.07	0	0.555	0.046	0.045	0
0.314	0.418	0	0.015	0	0.967	0.005	0.967	0.08	0.269	0.155	0.308	0.688	0.657	0.101	0.022	0.071	0.037	0.133	0.386	0.422	0.37	0.305	0.402	0.331	0.336	0.045	0.852	0.179	0.836	0.948	0.83
0.23	0.403	0	0.016	0.016	0	0.88	0.031	0.277	0.169	0.232	0.237	0.094	0.123	0.051	0.924	0.738	0.153	0.316	0.37	0.164	0.173	0.375	0.205	0.26	0.047	0.809	0	0.127	0.118	0.007	0.118
./ARNTL_PITX1_GCM1_23.txt
0.298	0.156	0.012	0.958	0	0.029	0.013	0.002	0.379	0.25	0.388	0.234	0.168	0.077	0.593	0.002	0.104	0.795	0.331	0.141	0.19	0.077	0	0.455	0.142	0.158	0.076	0.134	0	0.026
0.157	0.023	0.988	0.012	0.984	0.004	0.102	0.001	0.264	0.312	0.226	0.222	0.043	0.07	0.262	0.02	0.093	0.019	0.17	0.183	0.225	0.268	0.217	0.056	0.038	0	0.722	0.021	0.027	0.026
0.314	0.418	0	0.015	0	0.967	0.005	0.967	0.08	0.269	0.155	0.308	0.693	0.773	0.066	0.057	0.093	0.071	0.168	0.521	0.394	0.577	0.741	0.28	0.038	0.808	0.071	0.765	0.96	0.947
0.23	0.403	0	0.016	0.016	0	0.88	0.031	0.277	0.169	0.232	0.237	0.096	0.079	0.08	0.921	0.71	0.115	0.331	0.155	0.19	0.077	0.042	0.21	0.781	0.034	0.131	0.08	0.013	0
./CLOCK_BHLHA15_ETV2_11.txt
0.3	0.11	0.978	0	0.157	0.024	0.002	0.111	0.234	0.129	0.549	0.355	0.087	0.815	0.032	0.747	0.093	0.032	0.013	0.183	0.017	0	0	0.014	0.036	0.132
0.207	0.886	0	0.74	0.003	0.083	0.002	0.205	0.505	0.306	0.133	0.422	0.881	0.074	0.181	0.052	0.081	0.013	0.263	0	0	0.983	1	0.021	0.292	0.296
0.215	0	0.009	0.008	0.84	0.005	0.837	0.41	0.164	0.144	0.164	0.194	0.031	0.062	0.056	0.179	0.013	0.867	0.357	0.017	0	0.017	0	0.844	0.584	0.079
0.279	0.004	0.013	0.253	0	0.889	0.16	0.274	0.097	0.421	0.154	0.03	0	0.048	0.731	0.022	0.812	0.087	0.368	0.8	0.983	0	0	0.121	0.088	0.493
./CLOCK_BHLHA15_FLI1_11.txt
0.3	0.11	0.978	0	0.157	0.024	0.002	0.111	0.234	0.129	0.549	0.417	0.066	0.841	0.022	0.722	0.074	0.036	0.004	0.116	0.025	0.013	0	0.019	0.025	0.26
0.207	0.886	0	0.74	0.003	0.083	0.002	0.205	0.505	0.306	0.133	0.356	0.867	0.056	0.188	0.087	0.098	0.012	0.279	0	0	0.962	0.974	0.065	0.178	0.234
0.215	0	0.009	0.008	0.84	0.005	0.837	0.41	0.164	0.144	0.164	0.206	0.041	0.041	0.072	0.172	0.017	0.881	0.265	0	0.037	0	0	0.71	0.644	0.117
0.279	0.004	0.013	0.253	0	0.889	0.16	0.274	0.097	0.421	0.154	0.022	0.027	0.061	0.719	0.019	0.811	0.071	0.452	0.884	0.938	0.025	0.026	0.206	0.153	0.39
./CLOCK_ERF_CEBPD_11.txt
0.095	0.974	0	0	0.043	0	0.111	0.189	0.132	0.079	0.466	0.166	0.267	0.012	0.024	0.926	0.648	0.434	0.054	0.289	0	0.219	0.006	0.076	0.124	0.924	0.993
0.905	0.026	0.776	0	0.065	0	0.111	0.405	0.316	0.132	0.069	0.508	0.651	0.012	0.034	0.007	0.041	0.019	0.164	0.447	0.009	0.001	0.911	0.009	0.563	0.074	0
0	0	0	0.974	0.065	0.905	0.389	0.108	0.211	0.711	0.331	0.278	0.062	0.967	0.938	0.048	0.023	0.52	0.109	0.158	0.043	0.696	0.013	0.896	0.002	0.003	0.005
0	0	0.224	0.026	0.826	0.095	0.389	0.297	0.342	0.079	0.134	0.048	0.02	0.009	0.006	0.019	0.288	0.026	0.673	0.105	0.948	0.084	0.069	0.019	0.311	0	0.003
./CLOCK_ERF_DLX2_11.txt
0.095	0.974	0	0	0.043	0	0.111	0.189	0.132	0.079	0.523	0.156	0.322	0	0.019	0.951	0.671	0.389	0.143	0.242	0.271	0.278	0.078	0.534	0.629	0.021	0.054	0.686
0.905	0.026	0.776	0	0.065	0	0.111	0.405	0.316	0.132	0.046	0.483	0.635	0.001	0.026	0.01	0.042	0.045	0.251	0.367	0.206	0.346	0.428	0.328	0.226	0.062	0.113	0.084
0	0	0	0.974	0.065	0.905	0.389	0.108	0.211	0.711	0.311	0.303	0.032	0.999	0.947	0.039	0.009	0.495	0.138	0.268	0.487	0.29	0.105	0.104	0.061	0.08	0.01	0.096
0	0	0.224	0.026	0.826	0.095	0.389	0.297	0.342	0.079	0.119	0.058	0.013	0	0.009	0	0.278	0.07	0.469	0.123	0.035	0.086	0.39	0.034	0.083	0.837	0.824	0.134
./CLOCK_ERF_DLX3_12.txt
0.095	0.974	0	0	0.043	0	0.111	0.189	0.132	0.079	0.492	0.137	0.22	0.006	0.019	0.911	0.661	0.359	0.11	0.301	0.139	0.124	0.534	0.545	0	0.107	0.518
0.905	0.026	0.776	0	0.065	0	0.111	0.405	0.316	0.132	0.093	0.579	0.666	0	0.043	0.019	0.044	0.086	0.275	0.359	0.316	0.45	0.199	0.148	0.07	0.157	0.077
0	0	0	0.974	0.065	0.905	0.389	0.108	0.211	0.711	0.311	0.23	0.075	0.995	0.891	0.039	0.014	0.49	0.245	0.249	0.428	0.124	0.239	0.113	0.056	0.107	0.193
0	0	0.224	0.026	0.826	0.095	0.389	0.297	0.342	0.079	0.102	0.054	0.039	0	0.048	0.031	0.281	0.066	0.371	0.089	0.118	0.301	0.028	0.194	0.874	0.629	0.212
./CLOCK_ERF_FIGLA_11.txt
0.095	0.974	0	0	0.043	0	0.111	0.189	0.132	0.079	0.536	0.132	0.251	0.001	0.013	0.96	0.693	0.429	0.056	0.64	0.002	0.016	0.002	0.002	0.142	0.229
0.905	0.026	0.776	0	0.065	0	0.111	0.405	0.316	0.132	0.057	0.599	0.702	0.001	0.025	0.002	0.022	0.099	0.659	0.226	0.582	0.655	0.034	0.002	0.216	0.27
0	0	0	0.974	0.065	0.905	0.389	0.108	0.211	0.711	0.31	0.244	0.034	0.998	0.96	0.037	0.011	0.438	0.108	0.081	0.406	0.325	0.015	0.979	0.331	0.222
0	0	0.224	0.026	0.826	0.095	0.389	0.297	0.342	0.079	0.097	0.025	0.015	0.001	0.003	0.001	0.274	0.034	0.176	0.053	0.01	0.004	0.95	0.016	0.311	0.279
./CLOCK_ERF_HES7_11.txt
0.095	0.974	0	0	0.043	0	0.111	0.189	0.132	0.079	0.514	0.134	0.215	0	0.012	0.944	0.733	0.313	0.103	0.289	0.235	0.212	0.023	0.394	0.018	0.736	0.029	0.079	0.021	0.044	0.083	0.202
0.905	0.026	0.776	0	0.065	0	0.111	0.405	0.316	0.132	0.095	0.643	0.742	0.005	0.025	0.002	0.018	0.065	0.291	0.447	0.161	0.387	0.153	0.074	0.96	0.051	0.908	0.024	0.338	0.067	0.394	0.523
0	0	0	0.974	0.065	0.905	0.389	0.108	0.211	0.711	0.319	0.192	0.03	0.991	0.952	0.041	0.025	0.581	0.168	0.158	0.387	0.194	0.801	0.417	0.004	0.149	0.063	0.743	0.056	0.804	0.306	0.128
0	0	0.224	0.026	0.826	0.095	0.389	0.297	0.342	0.079	0.073	0.032	0.013	0.005	0.011	0.014	0.224	0.041	0.438	0.105	0.217	0.207	0.023	0.116	0.018	0.064	0	0.154	0.585	0.085	0.218	0.147
./CLOCK_ERF_HOXA3_11.txt
0.095	0.974	0	0	0.043	0	0.111	0.189	0.132	0.079	0.611	0.177	0.17	0	0.012	0.958	0.683	0.376	0.091	0.289	0.325	0.252	0.414	0.264	0.21	0.241	0.362	0.611	0.012	0.082	0.692
0.905	0.026	0.776	0	0.065	0	0.111	0.405	0.316	0.132	0.045	0.553	0.782	0	0.025	0.006	0.057	0.036	0.293	0.447	0.198	0.207	0.185	0.205	0.213	0.35	0.45	0.18	0.049	0.105	0.055
0	0	0	0.974	0.065	0.905	0.389	0.108	0.211	0.711	0.263	0.259	0.034	1	0.96	0.036	0.009	0.551	0.188	0.158	0.255	0.321	0.183	0.317	0.385	0.105	0.08	0.116	0.026	0.016	0.071
0	0	0.224	0.026	0.826	0.095	0.389	0.297	0.342	0.079	0.082	0.011	0.014	0	0.004	0	0.25	0.036	0.427	0.105	0.222	0.22	0.218	0.213	0.192	0.304	0.107	0.093	0.913	0.796	0.182
./CLOCK_ERF_HOXB13_11.txt
0.095	0.974	0	0	0.043	0	0.111	0.189	0.132	0.079	0.463	0.171	0.239	0.005	0.019	0.938	0.69	0.371	0.07	0.289	0.423	0.009	0.54	0.843	0.646	0.325
0.905	0.026	0.776	0	0.065	0	0.111	0.405	0.316	0.132	0.1	0.513	0.665	0.001	0.025	0.011	0.054	0.041	0.348	0.372	0.037	0.072	0.054	0.007	0.14	0.234
0	0	0	0.974	0.065	0.905	0.389	0.108	0.211	0.711	0.338	0.246	0.076	0.993	0.949	0.042	0.022	0.555	0.13	0.157	0.426	0.04	0.09	0.034	0.086	0.235
0	0	0.224	0.026	0.826	0.095	0.389	0.297	0.342	0.079	0.101	0.069	0.019	0.002	0.008	0.009	0.234	0.034	0.452	0.182	0.114	0.879	0.316	0.116	0.129	0.206
./CLOCK_ERF_MAX_11.txt
0.095	0.974	0	0	0.043	0	0.111	0.189	0.132	0.079	0.55	0.112	0.191	0.002	0.015	0.955	0.825	0.482	0.055	0.637	0.002	0.011	0.025	0.004	0.141
0.905	0.026	0.776	0	0.065	0	0.111	0.405	0.316	0.132	0.052	0.659	0.761	0.008	0.03	0.006	0.015	0.089	0.659	0.228	0.982	0.001	0.041	0.001	0.285
0	0	0	0.974	0.065	0.905	0.389	0.108	0.211	0.711	0.294	0.209	0.032	0.989	0.952	0.036	0.011	0.398	0.109	0.081	0.005	0.988	0.009	0.991	0.349
0	0	0.224	0.026	0.826	0.095	0.389	0.297	0.342	0.079	0.103	0.021	0.017	0.001	0.003	0.003	0.148	0.029	0.178	0.054	0.011	0	0.925	0.004	0.225
./CLOCK_ERF_ONECUT2_11.txt
0.095	0.974	0	0	0.043	0	0.111	0.189	0.132	0.079	0.494	0.139	0.23	0	0.012	0.937	0.832	0.356	0.142	0.289	0.216	0.202	0.184	0.182	0.745	0.069	0.023	0.166	0.902	0.062	0.195
0.905	0.026	0.776	0	0.065	0	0.111	0.405	0.316	0.132	0.043	0.659	0.726	0	0.027	0	0.01	0.083	0.261	0.447	0.122	0.384	0.361	0.122	0.04	0.036	0.876	0.027	0.002	0.03	0.271
0	0	0	0.974	0.065	0.905	0.389	0.108	0.211	0.711	0.355	0.178	0.032	0.996	0.962	0.063	0.015	0.527	0.143	0.158	0.429	0.244	0.303	0.501	0.215	0.004	0.008	0.798	0.022	0	0.202
0	0	0.224	0.026	0.826	0.095	0.389	0.297	0.342	0.079	0.108	0.025	0.013	0.003	0	0	0.142	0.035	0.455	0.105	0.233	0.171	0.153	0.195	0	0.891	0.093	0.009	0.074	0.907	0.333
./CLOCK_ERF_PITX1_11.txt
0.095	0.974	0	0	0.043	0	0.111	0.189	0.132	0.079	0.471	0.151	0.241	0.022	0.026	0.857	0.634	0.283	0.115	0.289	0.273	0.212	0.303	0.196	0.463	0.008	0.17	0.579
0.905	0.026	0.776	0	0.065	0	0.111	0.405	0.316	0.132	0.066	0.527	0.605	0.032	0.034	0.02	0.029	0.045	0.336	0.447	0.172	0.202	0.1	0.095	0.276	0.107	0.118	0.123
0	0	0	0.974	0.065	0.905	0.389	0.108	0.211	0.711	0.321	0.242	0.101	0.946	0.909	0.08	0.029	0.625	0.195	0.158	0.303	0.343	0.469	0.627	0.119	0.066	0.065	0.105
0	0	0.224	0.026	0.826	0.095	0.389	0.297	0.342	0.079	0.142	0.081	0.053	0	0.032	0.043	0.307	0.045	0.354	0.105	0.253	0.242	0.128	0.082	0.142	0.818	0.647	0.193
./CLOCK_ERF_PITX1_12.txt
0.095	0.974	0	0	0.043	0	0.111	0.189	0.132	0.079	0.412	0.123	0.213	0	0.019	0.877	0.655	0.324	0.151	0.289	0.263	0.318	0.187	0.192	0.127	0.482	0.085	0.165	0.675
0.905	0.026	0.776	0	0.065	0	0.111	0.405	0.316	0.132	0.056	0.517	0.67	0	0.035	0.037	0.032	0.03	0.289	0.447	0.226	0.159	0.164	0.131	0.049	0.319	0.067	0.13	0.066
0	0	0	0.974	0.065	0.905	0.389	0.108	0.211	0.711	0.378	0.321	0.08	0.969	0.925	0.068	0.028	0.568	0.228	0.158	0.271	0.394	0.396	0.543	0.652	0.078	0.042	0.04	0.071
0	0	0.224	0.026	0.826	0.095	0.389	0.297	0.342	0.079	0.153	0.039	0.038	0.032	0.021	0.019	0.284	0.078	0.332	0.105	0.241	0.129	0.254	0.135	0.172	0.12	0.806	0.665	0.188
./CLOCK_ERF_SREBF2_12.txt
0.095	0.974	0	0	0.043	0	0.111	0.189	0.132	0.079	0.579	0.163	0.189	0.007	0.015	0.917	0.727	0.496	0.06	0.188	0.086	0.982	0	0	0.071	0	0.802	0.019
0.905	0.026	0.776	0	0.065	0	0.111	0.405	0.316	0.132	0	0.508	0.736	0.009	0.043	0.009	0.069	0	0.168	0.658	0.869	0.005	0.949	0.203	0.024	0	0	0.298
0	0	0	0.974	0.065	0.905	0.389	0.108	0.211	0.711	0.368	0.301	0.026	0.985	0.925	0.036	0.009	0.477	0.126	0.087	0.016	0.011	0.013	0.787	0.019	0.974	0.064	0.022
0	0	0.224	0.026	0.826	0.095	0.389	0.297	0.342	0.079	0.053	0.029	0.049	0	0.018	0.037	0.195	0.027	0.648	0.067	0.028	0.003	0.038	0.011	0.886	0.026	0.134	0.661
./CLOCK_ETV2_BHLHA15_11.txt
0.287	0.433	0.073	0.903	0	0.117	0.007	0.001	0.052	0.174	0.314	0.111	0.453	0.146	0.162	0	0.001	0.99	0.591	0.406	0.051	0.838	0.038	0.869	0.073	0	0.016
0.168	0.309	0.919	0.005	0.92	0	0.078	0	0.294	0.366	0.243	0.34	0.124	0.601	0.8	0	0.009	0	0.048	0.22	0.653	0.014	0.038	0.036	0.087	0.014	0.055
0.398	0.19	0.002	0.088	0.006	0.88	0.004	0.909	0.316	0.211	0.196	0.239	0.25	0.207	0.03	1	0.99	0.001	0.004	0.337	0.107	0.077	0.03	0.044	0.047	0.856	0.594
0.148	0.067	0.006	0.005	0.074	0.002	0.911	0.09	0.338	0.248	0.248	0.31	0.173	0.047	0.007	0	0.001	0.009	0.358	0.038	0.189	0.07	0.895	0.051	0.793	0.129	0.336
./CLOCK_ETV2_CEBPD_11.txt
0.287	0.433	0.073	0.903	0	0.117	0.007	0.001	0.052	0.174	0.314	0.111	0.404	0.202	0.201	0.014	0.017	0.954	0.432	0.333	0.03	0.002	0.38	0.038	0.133	0.157	0.753	0.976	0.075
0.168	0.309	0.919	0.005	0.92	0	0.078	0	0.294	0.366	0.243	0.34	0.165	0.556	0.746	0.007	0.007	0.007	0.112	0.114	0.209	0.003	0.003	0.764	0.063	0.431	0.228	0.001	0.388
0.398	0.19	0.002	0.088	0.006	0.88	0.004	0.909	0.316	0.211	0.196	0.239	0.233	0.188	0.045	0.973	0.974	0.013	0.016	0.518	0.101	0.118	0.548	0.045	0.767	0.008	0.007	0.014	0.208
0.148	0.067	0.006	0.005	0.074	0.002	0.911	0.09	0.338	0.248	0.248	0.31	0.199	0.055	0.007	0.005	0.004	0.025	0.44	0.036	0.66	0.876	0.069	0.152	0.037	0.404	0.013	0.008	0.329
./CLOCK_ETV2_DLX2_12.txt
0.287	0.433	0.073	0.903	0	0.117	0.007	0.001	0.052	0.174	0.314	0.111	0.435	0.182	0.23	0.001	0.001	0.988	0.566	0.304	0.12	0.283	0.315	0.185	0.066	0.542	0.698	0.021	0.033	0.68
0.168	0.309	0.919	0.005	0.92	0	0.078	0	0.294	0.366	0.243	0.34	0.144	0.562	0.734	0	0	0.006	0.062	0.155	0.351	0.254	0.269	0.294	0.573	0.191	0.196	0.05	0.152	0.037
0.398	0.19	0.002	0.088	0.006	0.88	0.004	0.909	0.316	0.211	0.196	0.239	0.24	0.188	0.035	0.998	0.999	0.001	0.005	0.482	0.172	0.306	0.29	0.392	0.058	0.13	0.042	0.006	0.033	0.135
0.148	0.067	0.006	0.005	0.074	0.002	0.911	0.09	0.338	0.248	0.248	0.31	0.18	0.069	0	0.001	0.001	0.005	0.366	0.059	0.357	0.156	0.127	0.129	0.303	0.137	0.064	0.923	0.783	0.149
./CLOCK_ETV2_DLX3_11.txt
0.287	0.433	0.073	0.903	0	0.117	0.007	0.001	0.052	0.174	0.314	0.111	0.474	0.154	0.164	0.003	0.001	0.997	0.559	0.321	0.054	0.3	0.315	0.25	0.222	0.236	0.134	0.757	0.893	0.069	0.152	0.444
0.168	0.309	0.919	0.005	0.92	0	0.078	0	0.294	0.366	0.243	0.34	0.109	0.637	0.81	0	0.001	0.001	0.051	0.093	0.39	0.179	0.226	0.293	0.268	0.179	0.097	0.042	0.05	0.068	0.132	0.063
0.398	0.19	0.002	0.088	0.006	0.88	0.004	0.909	0.316	0.211	0.196	0.239	0.242	0.161	0.025	0.995	0.992	0.001	0.007	0.556	0.14	0.405	0.329	0.288	0.294	0.29	0.039	0.118	0.025	0.091	0.182	0.43
0.148	0.067	0.006	0.005	0.074	0.002	0.911	0.09	0.338	0.248	0.248	0.31	0.174	0.049	0.001	0.002	0.007	0.001	0.382	0.03	0.416	0.116	0.13	0.169	0.217	0.295	0.731	0.083	0.032	0.773	0.534	0.063
./CLOCK_ETV2_DLX3_12.txt
0.287	0.433	0.073	0.903	0	0.117	0.007	0.001	0.052	0.174	0.314	0.111	0.51	0.178	0.178	0.001	0.001	0.999	0.567	0.35	0.081	0.31	0.313	0.197	0.279	0.107	0.646	0.754	0.051	0.096	0.512
0.168	0.309	0.919	0.005	0.92	0	0.078	0	0.294	0.366	0.243	0.34	0.118	0.623	0.798	0	0	0	0.05	0.084	0.411	0.206	0.275	0.295	0.274	0.347	0.119	0.107	0.051	0.155	0.049
0.398	0.19	0.002	0.088	0.006	0.88	0.004	0.909	0.316	0.211	0.196	0.239	0.206	0.148	0.021	0.998	0.999	0.001	0.007	0.531	0.151	0.336	0.272	0.299	0.281	0.037	0.119	0.03	0.058	0.15	0.302
0.148	0.067	0.006	0.005	0.074	0.002	0.911	0.09	0.338	0.248	0.248	0.31	0.165	0.05	0.003	0.001	0.001	0.001	0.376	0.036	0.357	0.147	0.14	0.209	0.166	0.508	0.116	0.109	0.84	0.599	0.137
./CLOCK_ETV2_DLX3_13.txt
0.287	0.433	0.073	0.903	0	0.117	0.007	0.001	0.052	0.174	0.314	0.111	0.457	0.217	0.226	0	0.001	0.996	0.555	0.333	0.103	0.288	0.309	0.197	0.118	0.503	0.682	0.034	0.044	0.627
0.168	0.309	0.919	0.005	0.92	0	0.078	0	0.294	0.366	0.243	0.34	0.137	0.543	0.742	0	0	0	0.063	0.121	0.367	0.214	0.244	0.233	0.479	0.218	0.173	0.021	0.181	0.029
0.398	0.19	0.002	0.088	0.006	0.88	0.004	0.909	0.316	0.211	0.196	0.239	0.233	0.176	0.03	0.999	0.998	0.001	0.006	0.508	0.16	0.306	0.32	0.421	0.052	0.145	0.087	0.024	0.069	0.212
0.148	0.067	0.006	0.005	0.074	0.002	0.911	0.09	0.338	0.248	0.248	0.31	0.173	0.065	0.001	0.001	0.001	0.003	0.376	0.038	0.37	0.192	0.127	0.149	0.35	0.135	0.058	0.921	0.706	0.132
./CLOCK_ETV2_DRGX_12.txt
0.287	0.433	0.073	0.903	0	0.117	0.007	0.001	0.052	0.174	0.314	0.111	0.458	0.171	0.156	0.003	0.001	0.999	0.463	0.308	0.118	0.668	0.191	0.093	0.672
0.168	0.309	0.919	0.005	0.92	0	0.078	0	0.294	0.366	0.243	0.34	0.12	0.619	0.817	0	0	0	0.082	0.116	0.362	0.052	0.077	0.113	0.062
0.398	0.19	0.002	0.088	0.006	0.88	0.004	0.909	0.316	0.211	0.196	0.239	0.249	0.15	0.027	0.996	0.998	0.001	0.005	0.536	0.117	0.239	0.105	0.073	0.087
0.148	0.067	0.006	0.005	0.074	0.002	0.911	0.09	0.338	0.248	0.248	0.31	0.173	0.06	0	0.002	0.002	0.001	0.449	0.04	0.402	0.04	0.627	0.721	0.179
./CLOCK_ETV2_FIGLA_12.txt
0.287	0.433	0.073	0.903	0	0.117	0.007	0.001	0.052	0.174	0.314	0.111	0.431	0.177	0.18	0.008	0.01	0.951	0.567	0.423	0.034	0.916	0.018	0.039	0.021	0.022	0.127	0.254
0.168	0.309	0.919	0.005	0.92	0	0.078	0	0.294	0.366	0.243	0.34	0.125	0.573	0.761	0.013	0.007	0.017	0.053	0.129	0.671	0.022	0.189	0.329	0.025	0.014	0.222	0.177
0.398	0.19	0.002	0.088	0.006	0.88	0.004	0.909	0.316	0.211	0.196	0.239	0.265	0.195	0.048	0.972	0.974	0.015	0.017	0.413	0.111	0.045	0.778	0.62	0.028	0.935	0.413	0.265
0.148	0.067	0.006	0.005	0.074	0.002	0.911	0.09	0.338	0.248	0.248	0.31	0.178	0.055	0.011	0.007	0.011	0.018	0.362	0.035	0.183	0.018	0.016	0.012	0.926	0.028	0.238	0.305
./CLOCK_ETV2_GSC2_11.txt
0.287	0.433	0.073	0.903	0	0.117	0.007	0.001	0.052	0.174	0.314	0.111	0.496	0.12	0.13	0	0.001	0.992	0.454	0.283	0.049	0.293	0.38	0.161	0.209	0.18	0.301	0.217	0.087	0.958	0.974	0.027	0.059	0.023	0.13
0.168	0.309	0.919	0.005	0.92	0	0.078	0	0.294	0.366	0.243	0.34	0.109	0.669	0.843	0	0	0	0.097	0.098	0.442	0.362	0.416	0.298	0.209	0.52	0.34	0.449	0.011	0	0.016	0.024	0.743	0.631	0.465
0.398	0.19	0.002	0.088	0.006	0.88	0.004	0.909	0.316	0.211	0.196	0.239	0.209	0.167	0.028	1	0.996	0.001	0.004	0.571	0.122	0.178	0.127	0.256	0.283	0.174	0.241	0.199	0	0.028	0.01	0.078	0.121	0.18	0.204
0.148	0.067	0.006	0.005	0.074	0.002	0.911	0.09	0.338	0.248	0.248	0.31	0.185	0.044	0.001	0	0.003	0.007	0.445	0.048	0.387	0.166	0.078	0.286	0.299	0.126	0.118	0.136	0.902	0.014	0	0.871	0.077	0.166	0.201
./CLOCK_ETV2_GSC2_12.txt
0.287	0.433	0.073	0.903	0	0.117	0.007	0.001	0.052	0.174	0.314	0.111	0.5	0.144	0.158	0.006	0.001	0.993	0.499	0.357	0.084	0.335	0.218	0.277	0.162	0.257	0.288	0.139	0.904	0.97	0.016	0.072	0.068	0.068
0.168	0.309	0.919	0.005	0.92	0	0.078	0	0.294	0.366	0.243	0.34	0.156	0.709	0.818	0	0.001	0.003	0.084	0.117	0.343	0.226	0.382	0.344	0.466	0.29	0.364	0.03	0.01	0.006	0.042	0.769	0.6	0.243
0.398	0.19	0.002	0.088	0.006	0.88	0.004	0.909	0.316	0.211	0.196	0.239	0.182	0.102	0.02	0.994	0.998	0.004	0.004	0.497	0.108	0.333	0.316	0.255	0.206	0.34	0.126	0.009	0.042	0.011	0.074	0.076	0.157	0.283
0.148	0.067	0.006	0.005	0.074	0.002	0.911	0.09	0.338	0.248	0.248	0.31	0.162	0.047	0.003	0	0.001	0.001	0.412	0.03	0.466	0.106	0.084	0.125	0.166	0.114	0.222	0.822	0.043	0.013	0.868	0.083	0.176	0.407
./CLOCK_ETV2_GSC2_13.txt
0.287	0.433	0.073	0.903	0	0.117	0.007	0.001	0.052	0.174	0.314	0.111	0.425	0.193	0.19	0.002	0.007	0.985	0.549	0.395	0.072	0.149	0.216	0.263	0.29	0.124	0.113	0.908	0.993	0.065	0.171	0.128	0.368
0.168	0.309	0.919	0.005	0.92	0	0.078	0	0.294	0.366	0.243	0.34	0.138	0.605	0.789	0	0.004	0.005	0.088	0.073	0.405	0.266	0.466	0.437	0.397	0.631	0.039	0.012	0	0.033	0.619	0.499	0.256
0.398	0.19	0.002	0.088	0.006	0.88	0.004	0.909	0.316	0.211	0.196	0.239	0.25	0.152	0.021	0.998	0.989	0.001	0.004	0.503	0.149	0.394	0.223	0.191	0.094	0.075	0	0.035	0.007	0.211	0.134	0.117	0.177
0.148	0.067	0.006	0.005	0.074	0.002	0.911	0.09	0.338	0.248	0.248	0.31	0.188	0.05	0	0	0.001	0.01	0.358	0.03	0.374	0.191	0.096	0.109	0.219	0.169	0.848	0.045	0	0.691	0.076	0.257	0.2
./CLOCK_ETV2_GSC2_14.txt
0.287	0.433	0.073	0.903	0	0.117	0.007	0.001	0.052	0.174	0.314	0.111	0.422	0.182	0.166	0	0.001	0.976	0.512	0.418	0.069	0.388	0.175	0.226	0.068	0.711	0.016	0.05	0.813
0.168	0.309	0.919	0.005	0.92	0	0.078	0	0.294	0.366	0.243	0.34	0.119	0.57	0.802	0	0	0	0.082	0.073	0.28	0.166	0.408	0.102	0.161	0.212	0.024	0.041	0.012
0.398	0.19	0.002	0.088	0.006	0.88	0.004	0.909	0.316	0.211	0.196	0.239	0.292	0.202	0.032	1	0.986	0.003	0.005	0.481	0.166	0.359	0.257	0.612	0.7	0.016	0.03	0.016	0.022
0.148	0.067	0.006	0.005	0.074	0.002	0.911	0.09	0.338	0.248	0.248	0.31	0.167	0.046	0	0	0.013	0.021	0.4	0.03	0.486	0.088	0.16	0.06	0.07	0.062	0.93	0.892	0.154
./CLOCK_ETV2_GSC2_15.txt
0.287	0.433	0.073	0.903	0	0.117	0.007	0.001	0.052	0.174	0.314	0.111	0.364	0.229	0.226	0	0.004	0.992	0.526	0.379	0.046	0.206	0.407	0.155	0.131	0.125	0.812	0.018	0.116	0.814
0.168	0.309	0.919	0.005	0.92	0	0.078	0	0.294	0.366	0.243	0.34	0.151	0.506	0.735	0	0	0	0.042	0.084	0.326	0.091	0.153	0.366	0.125	0.109	0.075	0.045	0.047	0.024
0.398	0.19	0.002	0.088	0.006	0.88	0.004	0.909	0.316	0.211	0.196	0.239	0.325	0.209	0.032	1	0.993	0.001	0.004	0.508	0.161	0.327	0.329	0.37	0.635	0.603	0.04	0.011	0.012	0.034
0.148	0.067	0.006	0.005	0.074	0.002	0.911	0.09	0.338	0.248	0.248	0.31	0.16	0.057	0.007	0	0.004	0.007	0.429	0.03	0.467	0.375	0.111	0.109	0.109	0.164	0.073	0.926	0.825	0.128
./CLOCK_ETV2_HES7_12.txt
0.46	0.106	0.102	0.002	0	0.986	0.789	0.269	0.046	0.331	0.268	0.209	0.299	0.051	0.778	0.001	0.058	0.015	0.004	0.047	0.15	0.314	0.111	0.413	0.203	0.204	0	0.001	0.998	0.381	0.283	0.058
0.065	0.594	0.897	0.009	0	0.004	0.012	0.08	0.403	0.116	0.192	0.17	0.268	0.941	0.005	0.954	0.003	0.168	0.003	0.369	0.412	0.243	0.34	0.169	0.618	0.756	0	0	0	0.078	0.136	0.417
0.333	0.245	0.002	0.986	0.944	0	0	0.649	0.093	0.358	0.331	0.486	0.355	0.004	0.198	0.003	0.936	0.01	0.946	0.27	0.205	0.196	0.239	0.203	0.122	0.04	0.999	0.998	0.001	0.008	0.522	0.198
0.142	0.054	0	0.003	0.056	0.01	0.198	0.002	0.457	0.195	0.209	0.135	0.078	0.005	0.02	0.043	0.001	0.806	0.047	0.315	0.232	0.248	0.31	0.215	0.058	0	0	0.001	0.001	0.533	0.059	0.326
./CLOCK_ETV2_HES7_13.txt
0.441	0.167	0.164	0	0.003	0.974	0.669	0.339	0.07	0.163	0.328	0.252	0.261	0.328	0.044	0.728	0.002	0.062	0.024	0.005	0.052	0.144	0.314	0.111	0.413	0.203	0.204	0	0.001	0.998	0.381	0.283	0.058
0.109	0.519	0.831	0.004	0	0.003	0.02	0.089	0.381	0.167	0.213	0.266	0.151	0.268	0.949	0.005	0.957	0.003	0.185	0.002	0.371	0.42	0.243	0.34	0.169	0.618	0.756	0	0	0	0.078	0.136	0.417
0.311	0.255	0.004	0.996	0.996	0.007	0	0.563	0.097	0.524	0.263	0.228	0.457	0.328	0.001	0.234	0.003	0.93	0.01	0.943	0.297	0.194	0.196	0.239	0.203	0.122	0.04	0.999	0.998	0.001	0.008	0.522	0.198
0.139	0.058	0.001	0	0.001	0.017	0.31	0.01	0.451	0.146	0.196	0.254	0.133	0.077	0.005	0.034	0.039	0.005	0.78	0.051	0.279	0.241	0.248	0.31	0.215	0.058	0	0	0.001	0.001	0.533	0.059	0.326
./CLOCK_ETV2_HOXA2_11.txt
0.287	0.433	0.073	0.903	0	0.117	0.007	0.001	0.052	0.174	0.314	0.111	0.445	0.18	0.176	0.001	0.003	0.988	0.509	0.296	0.081	0.368	0.421	0.303	0.29	0.205	0.136	0.377	0.703	0.024	0.06	0.768
0.168	0.309	0.919	0.005	0.92	0	0.078	0	0.294	0.366	0.243	0.34	0.133	0.615	0.792	0	0.001	0.004	0.064	0.096	0.364	0.16	0.185	0.176	0.193	0.242	0.324	0.389	0.135	0.045	0.133	0.038
0.398	0.19	0.002	0.088	0.006	0.88	0.004	0.909	0.316	0.211	0.196	0.239	0.241	0.152	0.03	0.999	0.996	0.001	0.006	0.574	0.182	0.298	0.218	0.215	0.278	0.417	0.124	0.172	0.114	0.019	0.028	0.048
0.148	0.067	0.006	0.005	0.074	0.002	0.911	0.09	0.338	0.248	0.248	0.31	0.182	0.053	0.002	0	0.001	0.008	0.421	0.034	0.374	0.173	0.176	0.306	0.24	0.137	0.416	0.062	0.048	0.911	0.779	0.147
./CLOCK_ETV2_HOXB13_11.txt
0.287	0.433	0.073	0.903	0	0.117	0.007	0.001	0.052	0.174	0.314	0.111	0.387	0.236	0.223	0	0.001	0.986	0.446	0.291	0.037	0.32	0.268	0	0.461	0.829	0.55	0.278
0.168	0.309	0.919	0.005	0.92	0	0.078	0	0.294	0.366	0.243	0.34	0.145	0.489	0.73	0.001	0.001	0.001	0.102	0.093	0.361	0.36	0.009	0.075	0.054	0.008	0.203	0.283
0.398	0.19	0.002	0.088	0.006	0.88	0.004	0.909	0.316	0.211	0.196	0.239	0.283	0.189	0.044	0.999	0.998	0.002	0.005	0.586	0.108	0.146	0.673	0.001	0.101	0.018	0.109	0.242
0.148	0.067	0.006	0.005	0.074	0.002	0.911	0.09	0.338	0.248	0.248	0.31	0.185	0.086	0.003	0	0.001	0.012	0.447	0.03	0.493	0.173	0.051	0.924	0.384	0.145	0.138	0.196
./CLOCK_ETV2_HOXB13_12.txt
0.287	0.433	0.073	0.903	0	0.117	0.007	0.001	0.052	0.174	0.314	0.111	0.472	0.156	0.157	0	0.001	0.996	0.504	0.362	0.094	0.763	0.002	0.614	0.925	0.758	0.308
0.168	0.309	0.919	0.005	0.92	0	0.078	0	0.294	0.366	0.243	0.34	0.159	0.67	0.818	0	0	0.002	0.091	0.24	0.445	0.011	0.053	0.021	0.009	0.122	0.392
0.398	0.19	0.002	0.088	0.006	0.88	0.004	0.909	0.316	0.211	0.196	0.239	0.201	0.124	0.024	0.999	0.999	0.002	0.005	0.365	0.103	0.214	0	0.03	0.003	0.049	0.13
0.148	0.067	0.006	0.005	0.074	0.002	0.911	0.09	0.338	0.248	0.248	0.31	0.167	0.05	0.001	0.001	0.001	0.001	0.4	0.032	0.358	0.012	0.945	0.335	0.063	0.07	0.169
./CLOCK_ETV2_NHLH1_11.txt
0.287	0.433	0.073	0.903	0	0.117	0.007	0.001	0.052	0.174	0.314	0.111	0.47	0.204	0.269	0.001	0.001	0.972	0.446	0.236	0.067	0.339	0.408	0.323	0.043	0.004	0.998	0.006	0.006	0.006	0.002	0.04	0.022
0.168	0.309	0.919	0.005	0.92	0	0.078	0	0.294	0.366	0.243	0.34	0.113	0.533	0.706	0	0.001	0.019	0.065	0.14	0.253	0.05	0.194	0.479	0.036	0.984	0.002	0.016	0.994	0	0	0.896	0.219
0.398	0.19	0.002	0.088	0.006	0.88	0.004	0.909	0.316	0.211	0.196	0.239	0.154	0.182	0.025	0.998	0.998	0.002	0.005	0.595	0.335	0.436	0.209	0.111	0.838	0	0	0.973	0	0.001	0.994	0.026	0.403
0.148	0.067	0.006	0.005	0.074	0.002	0.911	0.09	0.338	0.248	0.248	0.31	0.264	0.081	0.001	0.001	0.001	0.007	0.485	0.03	0.346	0.175	0.189	0.087	0.084	0.011	0	0.005	0	0.993	0.004	0.037	0.356
./CLOCK_ETV2_ONECUT2_12.txt
0.287	0.433	0.073	0.903	0	0.117	0.007	0.001	0.052	0.174	0.314	0.111	0.453	0.169	0.152	0.002	0.001	0.996	0.558	0.305	0.051	0.224	0.252	0.183	0.931	0.022	0.022	0.006	0.994	0.031	0.034
0.168	0.309	0.919	0.005	0.92	0	0.078	0	0.294	0.366	0.243	0.34	0.125	0.634	0.825	0.001	0.001	0.001	0.049	0.088	0.397	0.224	0.241	0.279	0.002	0.007	0.758	0	0	0.184	0.459
0.398	0.19	0.002	0.088	0.006	0.88	0.004	0.909	0.316	0.211	0.196	0.239	0.247	0.154	0.022	0.994	0.999	0.001	0.005	0.568	0.16	0.36	0.354	0.124	0.022	0.007	0.013	0.994	0	0.031	0.05
0.148	0.067	0.006	0.005	0.074	0.002	0.911	0.09	0.338	0.248	0.248	0.31	0.175	0.043	0	0.002	0.001	0.004	0.388	0.039	0.392	0.193	0.153	0.414	0.045	0.965	0.206	0	0.006	0.754	0.457
./CLOCK_ETV2_ONECUT2_13.txt
0.287	0.433	0.073	0.903	0	0.117	0.007	0.001	0.052	0.174	0.314	0.111	0.481	0.164	0.169	0.001	0.001	0.996	0.553	0.277	0.081	0.33	0.29	0.289	0.212	0.76	0.019	0.01	0.115	0.965	0.064	0.144
0.168	0.309	0.919	0.005	0.92	0	0.078	0	0.294	0.366	0.243	0.34	0.106	0.623	0.807	0.002	0	0.003	0.05	0.105	0.374	0.166	0.218	0.225	0.154	0.01	0.002	0.767	0.007	0.005	0.187	0.289
0.398	0.19	0.002	0.088	0.006	0.88	0.004	0.909	0.316	0.211	0.196	0.239	0.225	0.171	0.024	0.995	0.997	0.002	0.004	0.584	0.151	0.353	0.314	0.255	0.334	0.184	0.003	0.011	0.87	0.005	0.025	0.171
0.148	0.067	0.006	0.005	0.074	0.002	0.911	0.09	0.338	0.248	0.248	0.31	0.188	0.043	0	0.003	0.003	0.001	0.392	0.036	0.394	0.151	0.179	0.231	0.301	0.047	0.976	0.212	0.008	0.025	0.725	0.396
./CLOCK_ETV2_ONECUT2_14.txt
0.287	0.433	0.073	0.903	0	0.117	0.007	0.001	0.052	0.174	0.314	0.111	0.471	0.197	0.171	0.002	0.001	0.998	0.546	0.303	0.088	0.284	0.283	0.243	0.15	0.338	0.684	0	0.002	0.33	0.909	0.066	0.43
0.168	0.309	0.919	0.005	0.92	0	0.078	0	0.294	0.366	0.243	0.34	0.115	0.575	0.802	0.001	0	0.001	0.064	0.113	0.368	0.206	0.239	0.229	0.341	0.056	0.018	0.009	0.982	0.011	0.006	0.027	0.091
0.398	0.19	0.002	0.088	0.006	0.88	0.004	0.909	0.316	0.211	0.196	0.239	0.25	0.178	0.025	0.995	0.995	0.001	0.004	0.545	0.142	0.341	0.328	0.287	0.259	0.514	0.24	0	0.002	0.646	0.019	0.004	0.29
0.148	0.067	0.006	0.005	0.074	0.002	0.911	0.09	0.338	0.248	0.248	0.31	0.165	0.051	0.002	0.003	0.005	0.001	0.385	0.038	0.401	0.169	0.149	0.241	0.249	0.092	0.057	0.991	0.014	0.013	0.066	0.903	0.189
./CLOCK_ETV2_PAX5_11.txt
0.287	0.433	0.073	0.903	0	0.117	0.007	0.001	0.052	0.174	0.314	0.111	0.506	0.128	0.149	0.001	0.006	0.978	0.591	0.177	0.036	0.73	0.065	0.03	0.031	0.401	0.01	0.034	0.697	0.15	0.045	0.235
0.168	0.309	0.919	0.005	0.92	0	0.078	0	0.294	0.366	0.243	0.34	0.135	0.727	0.824	0	0	0	0.042	0.436	0.372	0.216	0.81	0.036	0.726	0.14	0.248	0.469	0.037	0.455	0.272	0.037
0.398	0.19	0.002	0.088	0.006	0.88	0.004	0.909	0.316	0.211	0.196	0.239	0.186	0.106	0.027	0.999	0.99	0.001	0.009	0.288	0.102	0.039	0.022	0.911	0.185	0.023	0.055	0.407	0.221	0.198	0.029	0.666
0.148	0.067	0.006	0.005	0.074	0.002	0.911	0.09	0.338	0.248	0.248	0.31	0.172	0.04	0.001	0	0.004	0.022	0.358	0.099	0.489	0.016	0.103	0.023	0.058	0.436	0.687	0.091	0.045	0.198	0.653	0.062
./CLOCK_ETV2_PITX1_11.txt
0.287	0.433	0.073	0.903	0	0.117	0.007	0.001	0.052	0.174	0.314	0.111	0.441	0.165	0.21	0	0.001	0.992	0.573	0.28	0.084	0.28	0.362	0.306	0.231	0.066	0.659	0.001	0.051	0.85	0.237
0.168	0.309	0.919	0.005	0.92	0	0.078	0	0.294	0.366	0.243	0.34	0.112	0.565	0.759	0.002	0	0	0.058	0.09	0.327	0.225	0.159	0.187	0.035	0.033	0.308	0.01	0.064	0.015	0.249
0.398	0.19	0.002	0.088	0.006	0.88	0.004	0.909	0.316	0.211	0.196	0.239	0.283	0.219	0.028	0.997	0.999	0.002	0.006	0.593	0.183	0.339	0.312	0.321	0.696	0.817	0.015	0.021	0.025	0.03	0.357
0.148	0.067	0.006	0.005	0.074	0.002	0.911	0.09	0.338	0.248	0.248	0.31	0.164	0.052	0.003	0.001	0.001	0.006	0.362	0.037	0.405	0.157	0.167	0.186	0.039	0.084	0.018	0.968	0.86	0.105	0.158
./CLOCK_ETV2_RFX5_12.txt
0.287	0.433	0.073	0.903	0	0.117	0.007	0.001	0.052	0.174	0.314	0.111	0.371	0.135	0.122	0	0.001	0.999	0.608	0.272	0.047	0.313	0.264	0.038	0.363	0.031	0.728	0.056	0.027	0.932	0.976	0.006	0.145
0.168	0.309	0.919	0.005	0.92	0	0.078	0	0.294	0.366	0.243	0.34	0.154	0.76	0.854	0	0	0	0.051	0.105	0.438	0.29	0.295	0.767	0.321	0.154	0.036	0.01	0.937	0.015	0.007	0.982	0.374
0.398	0.19	0.002	0.088	0.006	0.88	0.004	0.909	0.316	0.211	0.196	0.239	0.251	0.076	0.024	1	0.998	0.001	0.004	0.591	0.135	0.148	0.422	0.129	0.226	0.013	0.232	0.932	0.003	0.043	0.006	0	0.384
0.148	0.067	0.006	0.005	0.074	0.002	0.911	0.09	0.338	0.248	0.248	0.31	0.224	0.029	0	0	0.002	0.001	0.337	0.031	0.38	0.248	0.02	0.066	0.089	0.801	0.003	0.002	0.033	0.01	0.012	0.012	0.097
./CLOCK_ETV2_RFX5_14.txt
0.287	0.433	0.073	0.903	0	0.117	0.007	0.001	0.052	0.174	0.314	0.111	0.5	0.163	0.163	0.002	0.001	0.966	0.522	0.268	0.046	0.082	0.201	0.319	0.103	0.283	0.066	0.541	0.179	0.088	0.849	0.855	0.058	0.161
0.168	0.309	0.919	0.005	0.92	0	0.078	0	0.294	0.366	0.243	0.34	0.146	0.646	0.8	0.001	0.001	0.032	0.045	0.095	0.395	0.238	0.362	0.201	0.641	0.363	0.269	0.052	0.037	0.718	0.049	0.037	0.881	0.183
0.398	0.19	0.002	0.088	0.006	0.88	0.004	0.909	0.316	0.211	0.196	0.239	0.214	0.158	0.035	0.994	0.996	0.001	0.005	0.591	0.131	0.54	0.188	0.36	0.115	0.196	0.061	0.398	0.746	0.026	0.061	0.043	0.031	0.613
0.148	0.067	0.006	0.005	0.074	0.002	0.911	0.09	0.338	0.248	0.248	0.31	0.14	0.034	0.002	0.003	0.003	0.002	0.427	0.046	0.428	0.14	0.249	0.12	0.14	0.157	0.603	0.01	0.038	0.168	0.041	0.065	0.029	0.043
./CLOCK_ETV2_TEF_11.txt
0.287	0.433	0.073	0.903	0	0.117	0.007	0.001	0.052	0.174	0.314	0.111	0.422	0.145	0.143	0	0.002	0.995	0.496	0.341	0.029	0.018	0.803	0.005	0.222	0	0.895	0.97	0.023
0.168	0.309	0.919	0.005	0.92	0	0.078	0	0.294	0.366	0.243	0.34	0.123	0.673	0.805	0.002	0.003	0.003	0.069	0.094	0.21	0.011	0.002	0.876	0.01	0.166	0.092	0.011	0.458
0.398	0.19	0.002	0.088	0.006	0.88	0.004	0.909	0.316	0.211	0.196	0.239	0.263	0.15	0.043	0.965	0.994	0.001	0.007	0.534	0.104	0.061	0.194	0.006	0.764	0.007	0.007	0.009	0.143
0.148	0.067	0.006	0.005	0.074	0.002	0.911	0.09	0.338	0.248	0.248	0.31	0.192	0.032	0.009	0.034	0.001	0.002	0.428	0.031	0.657	0.911	0	0.113	0.004	0.827	0.006	0.009	0.376
./CLOCK_ETV5_CEBPD_11.txt
0.339	0.106	0.843	0.005	0.065	0.031	0.016	0.041	0.258	0.24	0.208	0.342	0.138	0.135	0.008	0.02	0.875	0.513	0.287	0.026	0	0.196	0.017	0.136	0.056	0.901	0.888	0.023
0.166	0.845	0.014	0.782	0.027	0.115	0.023	0.237	0.227	0.169	0.162	0.083	0.424	0.728	0.015	0.009	0.034	0.059	0.123	0.186	0.006	0	0.875	0.019	0.586	0.078	0.021	0.384
0.402	0.042	0.118	0.025	0.908	0.043	0.878	0.321	0.252	0.369	0.417	0.407	0.381	0.119	0.97	0.952	0.042	0.048	0.589	0.118	0.111	0.756	0.023	0.818	0.05	0	0.053	0.199
0.093	0.007	0.025	0.189	0	0.811	0.083	0.401	0.263	0.223	0.213	0.169	0.057	0.019	0.005	0.018	0.049	0.379	0.002	0.67	0.883	0.047	0.084	0.027	0.308	0.021	0.038	0.394
./CLOCK_ETV5_DLX2_11.txt
0.339	0.106	0.843	0.005	0.065	0.031	0.016	0.041	0.258	0.24	0.208	0.374	0.17	0.177	0.008	0.006	0.967	0.587	0.24	0.121	0.263	0.332	0.197	0.04	0.46	0.734	0	0.022	0.742
0.166	0.845	0.014	0.782	0.027	0.115	0.023	0.237	0.227	0.169	0.162	0.099	0.405	0.725	0.002	0.001	0	0.063	0.185	0.291	0.254	0.209	0.28	0.603	0.255	0.155	0	0.106	0.014
0.402	0.042	0.118	0.025	0.908	0.043	0.878	0.321	0.252	0.369	0.417	0.348	0.345	0.081	0.986	0.974	0.014	0.037	0.549	0.195	0.305	0.348	0.406	0.017	0.193	0.052	0.016	0.032	0.096
0.093	0.007	0.025	0.189	0	0.811	0.083	0.401	0.263	0.223	0.213	0.178	0.08	0.017	0.004	0.02	0.019	0.312	0.026	0.393	0.179	0.112	0.117	0.339	0.093	0.06	0.984	0.84	0.148
./CLOCK_ETV5_DRGX_11.txt
0.339	0.106	0.843	0.005	0.065	0.031	0.016	0.041	0.258	0.24	0.208	0.379	0.166	0.243	0.006	0.003	0.956	0.639	0.148	0.057	0.731	0.703	0.032	0.063	0.752
0.166	0.845	0.014	0.782	0.027	0.115	0.023	0.237	0.227	0.169	0.162	0.081	0.411	0.677	0.005	0.012	0.011	0.051	0.127	0.352	0.03	0.081	0.026	0.134	0.034
0.402	0.042	0.118	0.025	0.908	0.043	0.878	0.321	0.252	0.369	0.417	0.398	0.355	0.057	0.982	0.967	0.013	0.046	0.726	0.153	0.234	0.126	0.058	0.054	0.15
0.093	0.007	0.025	0.189	0	0.811	0.083	0.401	0.263	0.223	0.213	0.142	0.068	0.023	0.006	0.018	0.021	0.263	0	0.439	0.005	0.089	0.884	0.748	0.063
./CLOCK_ETV5_EVX1_12.txt
0.339	0.106	0.843	0.005	0.065	0.031	0.016	0.041	0.258	0.24	0.208	0.36	0.197	0.166	0.003	0.014	0.792	0.706	0.559	0.058	0.147	0.279	0.214	0.24	0.616	0.063	0.137	0.734	0.261
0.166	0.845	0.014	0.782	0.027	0.115	0.023	0.237	0.227	0.169	0.162	0.099	0.362	0.722	0.005	0	0.007	0.03	0.08	0.261	0.116	0.263	0.269	0.357	0.058	0.007	0.116	0.05	0.16
0.402	0.042	0.118	0.025	0.908	0.043	0.878	0.321	0.252	0.369	0.417	0.361	0.366	0.096	0.988	0.968	0.013	0.074	0.36	0.125	0.569	0.34	0.256	0.267	0.248	0.037	0.088	0.021	0.389
0.093	0.007	0.025	0.189	0	0.811	0.083	0.401	0.263	0.223	0.213	0.179	0.075	0.016	0.004	0.018	0.188	0.191	0	0.555	0.168	0.118	0.261	0.135	0.079	0.893	0.66	0.194	0.19
./CLOCK_ETV5_FIGLA_11.txt
0.339	0.106	0.843	0.005	0.065	0.031	0.016	0.041	0.258	0.24	0.208	0.33	0.167	0.202	0.005	0.003	0.944	0.661	0.271	0.028	0.979	0.007	0.027	0.009	0.008	0.128
0.166	0.845	0.014	0.782	0.027	0.115	0.023	0.237	0.227	0.169	0.162	0.082	0.314	0.673	0.003	0.001	0.011	0.031	0.123	0.662	0.005	0.168	0.2	0.006	0.006	0.161
0.402	0.042	0.118	0.025	0.908	0.043	0.878	0.321	0.252	0.369	0.417	0.439	0.45	0.109	0.987	0.953	0.02	0.042	0.597	0.124	0.014	0.821	0.771	0.021	0.968	0.505
0.093	0.007	0.025	0.189	0	0.811	0.083	0.401	0.263	0.223	0.213	0.149	0.07	0.017	0.005	0.043	0.026	0.266	0.009	0.186	0.002	0.004	0.002	0.963	0.018	0.205
./CLOCK_ETV5_HES7_11.txt
0.339	0.106	0.843	0.005	0.065	0.031	0.016	0.041	0.258	0.24	0.208	0.311	0.203	0.202	0.031	0.033	0.824	0.533	0.181	0.128	0.169	0.177	0.298	0.232	0.117	0.407	0	0	0.07	0.008
0.166	0.845	0.014	0.782	0.027	0.115	0.023	0.237	0.227	0.169	0.162	0.069	0.369	0.653	0.002	0.033	0.058	0.093	0.189	0.37	0.258	0.347	0.282	0.24	0.805	0.062	0.905	0.038	0.385	0.023
0.402	0.042	0.118	0.025	0.908	0.043	0.878	0.321	0.252	0.369	0.417	0.421	0.361	0.114	0.949	0.884	0.028	0.088	0.598	0.215	0.363	0.266	0.258	0.408	0.052	0.439	0.058	0.954	0.037	0.947
0.093	0.007	0.025	0.189	0	0.811	0.083	0.401	0.263	0.223	0.213	0.198	0.068	0.033	0.018	0.051	0.092	0.285	0.033	0.288	0.21	0.21	0.161	0.12	0.026	0.092	0.036	0.008	0.508	0.023
./CLOCK_ETV5_HOXA13_11.txt
0.339	0.106	0.843	0.005	0.065	0.031	0.016	0.041	0.258	0.24	0.208	0.44	0.214	0.173	0.011	0.003	0.871	0.585	0.101	0.051	0.215	0.207	0.031	0.608	0.597	0.592
0.166	0.845	0.014	0.782	0.027	0.115	0.023	0.237	0.227	0.169	0.162	0.046	0.406	0.684	0.002	0	0.032	0.057	0.119	0.308	0.509	0.107	0.08	0.043	0.134	0.156
0.402	0.042	0.118	0.025	0.908	0.043	0.878	0.321	0.252	0.369	0.417	0.359	0.292	0.13	0.984	0.956	0.053	0.05	0.78	0.118	0.15	0.613	0.143	0.122	0.078	0.15
0.093	0.007	0.025	0.189	0	0.811	0.083	0.401	0.263	0.223	0.213	0.155	0.088	0.013	0.004	0.041	0.044	0.308	0	0.523	0.126	0.073	0.745	0.227	0.19	0.103
./CLOCK_ETV5_HOXA2_11.txt
0.339	0.106	0.843	0.005	0.065	0.031	0.016	0.041	0.258	0.24	0.208	0.399	0.176	0.134	0.002	0.018	0.935	0.558	0.133	0.026	0.472	0.74	0	0	0.885
0.166	0.845	0.014	0.782	0.027	0.115	0.023	0.237	0.227	0.169	0.162	0.065	0.348	0.73	0.002	0	0.011	0.065	0.11	0.279	0.338	0.036	0.082	0.2	0.038
0.402	0.042	0.118	0.025	0.908	0.043	0.878	0.321	0.252	0.369	0.417	0.386	0.358	0.101	0.988	0.963	0.017	0.057	0.753	0.118	0.146	0.204	0.011	0.072	0
0.093	0.007	0.025	0.189	0	0.811	0.083	0.401	0.263	0.223	0.213	0.15	0.119	0.036	0.009	0.018	0.037	0.32	0.004	0.577	0.045	0.019	0.908	0.728	0.077
./CLOCK_ETV5_HOXA2_12.txt
0.339	0.106	0.843	0.005	0.065	0.031	0.016	0.041	0.258	0.24	0.208	0.34	0.158	0.179	0.009	0.017	0.796	0.722	0.55	0.05	0.064	0.254	0.193	0.2	0.266	0.311	0.274	0.17	0.133	0.254	0.672	0.013	0.069	0.738
0.166	0.845	0.014	0.782	0.027	0.115	0.023	0.237	0.227	0.169	0.162	0.072	0.416	0.702	0.024	0.032	0.008	0.028	0.089	0.233	0.127	0.167	0.268	0.246	0.17	0.221	0.185	0.275	0.294	0.426	0.091	0.024	0.215	0.025
0.402	0.042	0.118	0.025	0.908	0.043	0.878	0.321	0.252	0.369	0.417	0.413	0.35	0.08	0.956	0.919	0.013	0.066	0.355	0.135	0.567	0.434	0.36	0.231	0.271	0.205	0.282	0.348	0.241	0.214	0.184	0.013	0.048	0.102
0.093	0.007	0.025	0.189	0	0.811	0.083	0.401	0.263	0.223	0.213	0.175	0.076	0.039	0.011	0.032	0.183	0.183	0.005	0.583	0.242	0.145	0.179	0.322	0.292	0.263	0.259	0.208	0.332	0.107	0.053	0.951	0.667	0.135
./CLOCK_ETV5_HOXB13_11.txt
0.339	0.106	0.843	0.005	0.065	0.031	0.016	0.041	0.258	0.24	0.208	0.376	0.159	0.129	0.002	0.003	0.943	0.584	0.179	0.048	0.336	0.318	0.108	0.563	0.728	0.576
0.166	0.845	0.014	0.782	0.027	0.115	0.023	0.237	0.227	0.169	0.162	0.074	0.386	0.801	0.002	0	0.001	0.049	0.088	0.308	0.303	0.047	0.035	0.04	0.067	0.171
0.402	0.042	0.118	0.025	0.908	0.043	0.878	0.321	0.252	0.369	0.417	0.382	0.383	0.066	0.992	0.96	0.013	0.032	0.732	0.12	0.149	0.558	0.126	0.075	0.081	0.126
0.093	0.007	0.025	0.189	0	0.811	0.083	0.401	0.263	0.223	0.213	0.168	0.073	0.006	0.004	0.037	0.044	0.335	0	0.525	0.212	0.077	0.731	0.323	0.124	0.127
./CLOCK_ETV5_TCF3_12.txt
0.339	0.106	0.843	0.005	0.065	0.031	0.016	0.041	0.258	0.24	0.208	0.278	0.16	0.16	0.008	0.014	0.915	0.544	0.202	0.08	0.247	0.21	0.228	0.282	0.068	0.823	0	0.097	0.025	0.049	0.182
0.166	0.845	0.014	0.782	0.027	0.115	0.023	0.237	0.227	0.169	0.162	0.104	0.327	0.702	0.002	0.015	0.021	0.063	0.153	0.297	0.177	0.159	0.223	0.122	0.853	0.027	0.268	0.287	0.041	0.024	0.187
0.402	0.042	0.118	0.025	0.908	0.043	0.878	0.321	0.252	0.369	0.417	0.433	0.409	0.123	0.981	0.946	0.026	0.062	0.629	0.248	0.414	0.486	0.386	0.493	0.056	0.073	0.688	0.616	0.05	0.87	0.341
0.093	0.007	0.025	0.189	0	0.811	0.083	0.401	0.263	0.223	0.213	0.184	0.105	0.015	0.009	0.025	0.038	0.331	0.016	0.375	0.163	0.145	0.163	0.103	0.024	0.077	0.045	0	0.884	0.057	0.29
./CLOCK_EVX1_CLOCK_12.txt
0.583	0.002	0.451	0.957	0.034	0.009	0.595	0.006	0.193	0.108	0.525	0.03	0.863	0.002	0.12	0.012	0.005	0.012	0.188	0.04	0.079	0.8	0.97	0.004	0.108	0.992	0.029
0.069	0.056	0.159	0.027	0.091	0.479	0.03	0.511	0.401	0.245	0.326	0.969	0.007	0.863	0.001	0.088	0.001	0.292	0.273	0.147	0.133	0.147	0.024	0.094	0.176	0.007	0.019
0.252	0	0.235	0.002	0.067	0.211	0.197	0.157	0.155	0.459	0.144	0	0.127	0.001	0.877	0.014	0.97	0.054	0.523	0.716	0.012	0.038	0.006	0.013	0.551	0.001	0.048
0.095	0.941	0.155	0.014	0.808	0.301	0.178	0.326	0.251	0.187	0.005	0.001	0.003	0.135	0.001	0.886	0.024	0.643	0.016	0.096	0.775	0.016	0	0.889	0.164	0	0.905
./CUX1_NHLH1_CLOCK_11.txt
0.303	0.918	0.007	0.006	0.463	0.944	0.051	0.397	0.231	0.2	0.079	0.168	0.177	0.277	0.092	0.029	0.913	0.016	0.069	0.041	0.012	0.141	0.064	0.325	0.126	0.301	0.406	0.058	0.966	0.003	0.049	0.02	0	0.03	0.261
0.169	0	0.001	0.886	0.008	0.004	0.001	0.14	0.179	0.117	0.11	0.03	0.168	0.457	0.072	0.912	0.048	0.069	0.761	0.034	0.007	0.627	0.189	0.363	0.508	0.293	0.219	0.942	0	0.844	0.005	0.104	0.001	0.293	0.523
0.353	0.026	0	0	0.518	0.007	0	0.035	0.313	0.19	0.529	0.533	0.411	0.225	0.708	0.03	0.023	0.801	0.13	0.032	0.959	0.103	0.421	0.241	0.167	0.272	0.374	0	0.029	0.017	0.939	0.007	0.983	0.284	0.183
0.175	0.056	0.992	0.107	0.01	0.045	0.948	0.428	0.276	0.492	0.282	0.269	0.244	0.042	0.129	0.028	0.017	0.114	0.042	0.894	0.022	0.129	0.326	0.07	0.199	0.134	0.001	0	0.005	0.137	0.007	0.869	0.016	0.393	0.033
./CUX1_NHLH1_CLOCK_12.txt
0.174	0.877	0.001	0	0.332	0.942	0.026	0.343	0.372	0.265	0.136	0.206	0.33	0.167	0.313	0.08	0.025	0.91	0.016	0.069	0.044	0.007	0.189	0.091	0.325	0.126	0.301	0.406	0.058	0.966	0.003	0.049	0.02	0	0.03	0.261
0.109	0	0.005	0.893	0.059	0.011	0.013	0.195	0.191	0.222	0.146	0.093	0.107	0.219	0.43	0.059	0.926	0.043	0.061	0.74	0.031	0.007	0.551	0.155	0.363	0.508	0.293	0.219	0.942	0	0.844	0.005	0.104	0.001	0.293	0.523
0.512	0.072	0.01	0.02	0.609	0.002	0.006	0.292	0.248	0.281	0.326	0.428	0.432	0.417	0.181	0.682	0.018	0.026	0.855	0.165	0.029	0.967	0.129	0.397	0.241	0.167	0.272	0.374	0	0.029	0.017	0.939	0.007	0.983	0.284	0.183
0.205	0.051	0.985	0.087	0	0.045	0.955	0.17	0.19	0.233	0.393	0.273	0.132	0.197	0.076	0.179	0.031	0.022	0.069	0.026	0.896	0.019	0.132	0.356	0.07	0.199	0.134	0.001	0	0.005	0.137	0.007	0.869	0.016	0.393	0.033
./CUX1_NHLH1_CLOCK_21.txt
0.303	0.918	0.007	0.006	0.463	0.944	0.051	0.397	0.231	0.2	0.079	0.168	0.177	0.32	0.147	0.039	0.962	0.017	0.068	0.044	0.03	0.148	0.083	0.176	0.322	0.366	0.02	0.964	0.001	0.024	0.014	0	0.004	0.34
0.169	0	0.001	0.886	0.008	0.004	0.001	0.14	0.179	0.117	0.11	0.03	0.168	0.414	0.031	0.937	0.021	0.119	0.766	0.012	0.014	0.598	0.244	0.461	0.366	0.328	0.98	0	0.953	0.014	0.018	0	0.369	0.384
0.353	0.026	0	0	0.518	0.007	0	0.035	0.313	0.19	0.529	0.533	0.411	0.143	0.704	0.017	0.009	0.756	0.111	0.011	0.951	0.05	0.449	0.175	0.182	0.307	0	0.034	0	0.954	0.008	0.852	0.258	0.144
0.175	0.056	0.992	0.107	0.01	0.045	0.948	0.428	0.276	0.492	0.282	0.269	0.244	0.123	0.118	0.007	0.009	0.109	0.055	0.933	0.005	0.204	0.225	0.188	0.13	0	0	0.002	0.046	0.007	0.959	0.148	0.37	0.131
./CUX1_NHLH1_CLOCK_22.txt
0.174	0.877	0.001	0	0.332	0.942	0.026	0.343	0.372	0.265	0.136	0.206	0.33	0.167	0.355	0.135	0.035	0.958	0.017	0.068	0.047	0.026	0.196	0.11	0.176	0.322	0.366	0.02	0.964	0.001	0.024	0.014	0	0.004	0.34
0.109	0	0.005	0.893	0.059	0.011	0.013	0.195	0.191	0.222	0.146	0.093	0.107	0.219	0.388	0.018	0.95	0.017	0.111	0.745	0.009	0.014	0.522	0.21	0.461	0.366	0.328	0.98	0	0.953	0.014	0.018	0	0.369	0.384
0.512	0.072	0.01	0.02	0.609	0.002	0.006	0.292	0.248	0.281	0.326	0.428	0.432	0.417	0.1	0.678	0.005	0.011	0.808	0.146	0.009	0.959	0.075	0.424	0.175	0.182	0.307	0	0.034	0	0.954	0.008	0.852	0.258	0.144
0.205	0.051	0.985	0.087	0	0.045	0.955	0.17	0.19	0.233	0.393	0.273	0.132	0.197	0.158	0.168	0.01	0.014	0.064	0.04	0.935	0.003	0.206	0.255	0.188	0.13	0	0	0.002	0.046	0.007	0.959	0.148	0.37	0.131
./CUX1_NHLH1_CUX1_12.txt
0.174	0.877	0.001	0	0.332	0.942	0.026	0.343	0.372	0.265	0.136	0.206	0.33	0.167	0.332	0.074	0.003	0.971	0.015	0.057	0.007	0.001	0.119	0.071	0.244	0.269	0.282	0.492	0.276	0.428	0.948	0.045	0.01	0.107	0.992	0.056	0.175
0.109	0	0.005	0.893	0.059	0.011	0.013	0.195	0.191	0.222	0.146	0.093	0.107	0.219	0.431	0.034	0.984	0.012	0.016	0.884	0.004	0.017	0.72	0.17	0.411	0.533	0.529	0.19	0.313	0.035	0	0.007	0.518	0	0	0.026	0.353
0.512	0.072	0.01	0.02	0.609	0.002	0.006	0.292	0.248	0.281	0.326	0.428	0.432	0.417	0.161	0.771	0.005	0.009	0.958	0.059	0.014	0.978	0.071	0.433	0.168	0.03	0.11	0.117	0.179	0.14	0.001	0.004	0.008	0.886	0.001	0	0.169
0.205	0.051	0.985	0.087	0	0.045	0.955	0.17	0.19	0.233	0.393	0.273	0.132	0.197	0.077	0.122	0.009	0.009	0.011	0	0.976	0.004	0.088	0.326	0.177	0.168	0.079	0.2	0.231	0.397	0.051	0.944	0.463	0.006	0.007	0.918	0.303
./E2F1_ELK1_EOMES_12.txt
0.145	0.018	0.017	0.042	0.032	0.007	0.14	0.444	0.621	0.289	0.055	0.011	0.005	0.947	0.851	0.082	0.033	0.477	0.15	0.058	0.052	0.091	0.113	0.153	0.686
0.33	0.056	0.912	0.016	0.623	0.417	0.428	0.063	0.026	0.469	0.902	0.002	0.008	0.009	0.021	0.128	0.2	0.094	0.147	0.106	0.3	0.016	0.298	0.228	0.059
0.496	0.911	0.03	0.906	0.294	0.464	0.136	0.265	0.209	0.147	0.027	0.981	0.968	0.025	0.022	0.78	0.099	0.34	0.551	0.744	0.044	0.858	0.144	0.407	0.179
0.028	0.016	0.042	0.035	0.051	0.112	0.296	0.228	0.144	0.095	0.018	0.007	0.018	0.021	0.106	0.009	0.668	0.089	0.151	0.092	0.604	0.036	0.444	0.212	0.076
./E2F1_ELK1_EOMES_22.txt
0.081	0.025	0.017	0.026	0.028	0.087	0.279	0.289	0.237	0.252	0.177	0.205	0.226	0.48	0.119	0.08	0.003	0.008	0.945	0.863	0.075	0.046	0.477	0.15	0.058	0.052	0.091	0.113	0.153	0.686
0.432	0.048	0.89	0.045	0.669	0.35	0.293	0.162	0.209	0.217	0.244	0.189	0.207	0.048	0.571	0.857	0.001	0.007	0.007	0.017	0.116	0.161	0.094	0.147	0.106	0.3	0.016	0.298	0.228	0.059
0.441	0.894	0.058	0.885	0.203	0.415	0.151	0.216	0.214	0.236	0.287	0.382	0.331	0.365	0.256	0.04	0.996	0.971	0.028	0.027	0.802	0.091	0.34	0.551	0.744	0.044	0.858	0.144	0.407	0.179
0.045	0.034	0.036	0.043	0.101	0.149	0.277	0.333	0.341	0.295	0.292	0.224	0.236	0.107	0.053	0.024	0.002	0.015	0.021	0.093	0.007	0.704	0.089	0.151	0.092	0.604	0.036	0.444	0.212	0.076
./E2F1_ELK1_EOMES_32.txt
0.107	0.032	0.016	0.037	0.052	0.049	0.232	0.342	0.265	0.206	0.222	0.159	0.267	0.252	0.465	0.102	0.082	0.002	0.007	0.955	0.864	0.081	0.033	0.477	0.15	0.058	0.052	0.091	0.113	0.153	0.686
0.384	0.051	0.85	0.052	0.664	0.316	0.344	0.127	0.186	0.218	0.199	0.245	0.191	0.155	0.049	0.579	0.877	0.005	0.005	0.011	0.018	0.12	0.166	0.094	0.147	0.106	0.3	0.016	0.298	0.228	0.059
0.419	0.877	0.076	0.853	0.175	0.464	0.157	0.225	0.255	0.304	0.302	0.326	0.338	0.351	0.368	0.251	0.033	0.988	0.976	0.027	0.021	0.786	0.077	0.34	0.551	0.744	0.044	0.858	0.144	0.407	0.179
0.09	0.041	0.059	0.058	0.108	0.171	0.267	0.307	0.295	0.272	0.276	0.269	0.205	0.242	0.118	0.068	0.009	0.007	0.013	0.007	0.098	0.013	0.725	0.089	0.151	0.092	0.604	0.036	0.444	0.212	0.076
./E2F1_ELK1_FOXL1_11.txt
0.145	0.018	0.017	0.042	0.032	0.007	0.14	0.444	0.698	0.281	0.083	0.011	0.004	0.955	0.861	0.197	0.036	0.434	0.086	0.605	0.802	0.884	0.002	0.883	0.14
0.33	0.056	0.912	0.016	0.623	0.417	0.428	0.063	0.02	0.443	0.885	0.011	0.009	0.01	0.02	0.102	0.227	0.008	0.067	0.393	0.123	0.011	0.753	0.018	0.231
0.496	0.911	0.03	0.906	0.294	0.464	0.136	0.265	0.11	0.177	0.02	0.973	0.971	0.014	0.012	0.691	0.074	0.547	0.041	0	0.003	0.083	0	0.014	0.29
0.028	0.016	0.042	0.035	0.051	0.112	0.296	0.228	0.172	0.1	0.013	0.005	0.015	0.022	0.107	0.011	0.662	0.011	0.806	0.002	0.071	0.022	0.245	0.085	0.339
./E2F1_ELK1_FOXL1_12.txt
0.145	0.018	0.017	0.042	0.032	0.007	0.14	0.444	0.598	0.306	0.025	0.01	0.076	0.941	0.861	0.072	0.045	0.11	0.285	0.639	0.951	0.658	0	0.819	0.241
0.33	0.056	0.912	0.016	0.623	0.417	0.428	0.063	0.007	0.477	0.942	0.002	0.007	0.011	0.02	0.178	0.239	0.364	0.005	0.353	0.029	0.008	0.86	0.014	0.002
0.496	0.911	0.03	0.906	0.294	0.464	0.136	0.265	0.284	0.139	0.019	0.973	0.903	0.014	0.014	0.724	0.143	0.516	0.016	0	0.02	0.333	0	0.001	0.326
0.028	0.016	0.042	0.035	0.051	0.112	0.296	0.228	0.111	0.079	0.015	0.016	0.014	0.036	0.105	0.027	0.573	0.011	0.694	0.009	0	0	0.14	0.166	0.431
./E2F1_ELK1_FOXL1_21.txt
0.081	0.025	0.017	0.026	0.028	0.087	0.279	0.289	0.237	0.252	0.177	0.205	0.226	0.557	0.111	0.109	0.003	0.007	0.953	0.873	0.189	0.049	0.434	0.086	0.605	0.802	0.884	0.002	0.883	0.14
0.432	0.048	0.89	0.045	0.669	0.35	0.293	0.162	0.209	0.217	0.244	0.189	0.207	0.042	0.545	0.84	0.01	0.009	0.009	0.015	0.089	0.188	0.008	0.067	0.393	0.123	0.011	0.753	0.018	0.231
0.441	0.894	0.058	0.885	0.203	0.415	0.151	0.216	0.214	0.236	0.287	0.382	0.331	0.266	0.286	0.032	0.987	0.974	0.017	0.017	0.712	0.066	0.547	0.041	0	0.003	0.083	0	0.014	0.29
0.045	0.034	0.036	0.043	0.101	0.149	0.277	0.333	0.341	0.295	0.292	0.224	0.236	0.135	0.057	0.019	0	0.011	0.022	0.094	0.008	0.697	0.011	0.806	0.002	0.071	0.022	0.245	0.085	0.339
./E2F1_ELK1_FOXL1_25.txt
0.081	0.025	0.017	0.026	0.028	0.087	0.279	0.289	0.237	0.252	0.177	0.205	0.226	0.456	0.229	0.191	0.013	0.039	0.897	0.806	0.3	0.111	0.475	0.107	0.732	0.914	0.95	0.015	0.86
0.432	0.048	0.89	0.045	0.669	0.35	0.293	0.162	0.209	0.217	0.244	0.189	0.207	0.103	0.421	0.699	0.015	0.009	0.019	0.033	0.124	0.219	0.05	0.034	0.244	0.019	0	0.654	0.027
0.441	0.894	0.058	0.885	0.203	0.415	0.151	0.216	0.214	0.236	0.287	0.382	0.331	0.302	0.261	0.069	0.973	0.921	0.031	0.019	0.497	0.125	0.465	0.044	0.024	0	0.039	0	0.085
0.045	0.034	0.036	0.043	0.101	0.149	0.277	0.333	0.341	0.295	0.292	0.224	0.236	0.138	0.088	0.042	0	0.03	0.054	0.143	0.078	0.545	0.01	0.814	0	0.067	0.012	0.33	0.028
./E2F1_ELK1_FOXL1_31.txt
0.107	0.032	0.016	0.037	0.052	0.049	0.232	0.342	0.265	0.206	0.222	0.159	0.267	0.252	0.542	0.093	0.111	0.002	0.006	0.963	0.874	0.196	0.036	0.434	0.086	0.605	0.802	0.884	0.002	0.883	0.14
0.384	0.051	0.85	0.052	0.664	0.316	0.344	0.127	0.186	0.218	0.199	0.245	0.191	0.155	0.043	0.553	0.86	0.014	0.005	0.013	0.017	0.093	0.193	0.008	0.067	0.393	0.123	0.011	0.753	0.018	0.231
0.419	0.877	0.076	0.853	0.175	0.464	0.157	0.225	0.255	0.304	0.302	0.326	0.338	0.351	0.269	0.281	0.026	0.979	0.98	0.015	0.011	0.696	0.052	0.547	0.041	0	0.003	0.083	0	0.014	0.29
0.09	0.041	0.059	0.058	0.108	0.171	0.267	0.307	0.295	0.272	0.276	0.269	0.205	0.242	0.146	0.072	0.004	0.006	0.01	0.009	0.099	0.015	0.718	0.011	0.806	0.002	0.071	0.022	0.245	0.085	0.339
./E2F1_ELK1_FOXL1_35.txt
0.107	0.032	0.016	0.037	0.052	0.049	0.232	0.342	0.265	0.206	0.222	0.159	0.267	0.252	0.441	0.211	0.193	0.012	0.038	0.907	0.806	0.306	0.098	0.475	0.107	0.732	0.914	0.95	0.015	0.86
0.384	0.051	0.85	0.052	0.664	0.316	0.344	0.127	0.186	0.218	0.199	0.245	0.191	0.155	0.105	0.429	0.719	0.018	0.006	0.022	0.034	0.128	0.224	0.05	0.034	0.244	0.019	0	0.654	0.027
0.419	0.877	0.076	0.853	0.175	0.464	0.157	0.225	0.255	0.304	0.302	0.326	0.338	0.351	0.305	0.256	0.062	0.965	0.927	0.03	0.013	0.481	0.111	0.465	0.044	0.024	0	0.039	0	0.085
0.09	0.041	0.059	0.058	0.108	0.171	0.267	0.307	0.295	0.272	0.276	0.269	0.205	0.242	0.149	0.103	0.026	0.006	0.029	0.041	0.147	0.084	0.567	0.01	0.814	0	0.067	0.012	0.33	0.028
./E2F1_ELK1_FOXO1_11.txt
0.145	0.018	0.017	0.042	0.032	0.007	0.14	0.444	0.556	0.307	0.077	0.017	0.009	0.915	0.564	0.112	0.041	0.081	0.268	0.157	0.059
0.33	0.056	0.912	0.016	0.623	0.417	0.428	0.063	0.039	0.409	0.863	0.004	0.026	0.015	0.029	0.066	0.137	0.056	0.009	0.11	0.234
0.496	0.911	0.03	0.906	0.294	0.464	0.136	0.265	0.234	0.163	0.04	0.971	0.938	0.033	0.015	0.811	0.088	0.113	0.472	0.121	0.374
0.028	0.016	0.042	0.035	0.051	0.112	0.296	0.228	0.171	0.121	0.021	0.008	0.028	0.038	0.393	0.011	0.734	0.75	0.251	0.613	0.332
./E2F1_ELK1_FOXO1_21.txt
0.081	0.025	0.017	0.026	0.028	0.087	0.279	0.289	0.237	0.252	0.177	0.205	0.226	0.415	0.138	0.103	0.008	0.011	0.912	0.577	0.105	0.054	0.081	0.268	0.157	0.059
0.432	0.048	0.89	0.045	0.669	0.35	0.293	0.162	0.209	0.217	0.244	0.189	0.207	0.061	0.511	0.818	0.004	0.025	0.013	0.024	0.053	0.098	0.056	0.009	0.11	0.234
0.441	0.894	0.058	0.885	0.203	0.415	0.151	0.216	0.214	0.236	0.287	0.382	0.331	0.39	0.271	0.052	0.985	0.94	0.036	0.019	0.833	0.08	0.113	0.472	0.121	0.374
0.045	0.034	0.036	0.043	0.101	0.149	0.277	0.333	0.341	0.295	0.292	0.224	0.236	0.134	0.079	0.028	0.003	0.024	0.038	0.38	0.008	0.768	0.75	0.251	0.613	0.332
./E2F1_ELK1_FOXO1_31.txt
0.107	0.032	0.016	0.037	0.052	0.049	0.232	0.342	0.265	0.206	0.222	0.159	0.267	0.252	0.4	0.12	0.105	0.007	0.011	0.923	0.578	0.111	0.041	0.081	0.268	0.157	0.059
0.384	0.051	0.85	0.052	0.664	0.316	0.344	0.127	0.186	0.218	0.199	0.245	0.191	0.155	0.062	0.519	0.838	0.007	0.022	0.017	0.026	0.058	0.103	0.056	0.009	0.11	0.234
0.419	0.877	0.076	0.853	0.175	0.464	0.157	0.225	0.255	0.304	0.302	0.326	0.338	0.351	0.393	0.266	0.045	0.977	0.946	0.035	0.013	0.817	0.066	0.113	0.472	0.121	0.374
0.09	0.041	0.059	0.058	0.108	0.171	0.267	0.307	0.295	0.272	0.276	0.269	0.205	0.242	0.145	0.093	0.012	0.009	0.023	0.026	0.384	0.015	0.79	0.75	0.251	0.613	0.332
./E2F1_ELK1_HOXA1_11.txt
0.145	0.018	0.017	0.042	0.032	0.007	0.14	0.444	0.657	0.257	0.032	0.01	0.004	0.96	0.871	0.065	0.046	0.734	0.75	0.059	0.033	0.561
0.33	0.056	0.912	0.016	0.623	0.417	0.428	0.063	0.039	0.506	0.931	0.002	0.007	0.009	0.02	0.064	0.16	0.17	0.076	0.118	0.1	0.13
0.496	0.911	0.03	0.906	0.294	0.464	0.136	0.265	0.096	0.111	0.019	0.984	0.975	0.014	0.012	0.861	0.107	0.064	0.098	0.147	0.1	0.106
0.028	0.016	0.042	0.035	0.051	0.112	0.296	0.228	0.207	0.127	0.018	0.005	0.014	0.019	0.096	0.009	0.688	0.032	0.076	0.676	0.767	0.203
./E2F1_ELK1_HOXA1_21.txt
0.081	0.025	0.017	0.026	0.028	0.087	0.279	0.289	0.237	0.252	0.177	0.205	0.226	0.516	0.087	0.057	0.001	0.007	0.957	0.884	0.058	0.059	0.734	0.75	0.059	0.033	0.561
0.432	0.048	0.89	0.045	0.669	0.35	0.293	0.162	0.209	0.217	0.244	0.189	0.207	0.061	0.609	0.886	0.001	0.006	0.007	0.015	0.052	0.12	0.17	0.076	0.118	0.1	0.13
0.441	0.894	0.058	0.885	0.203	0.415	0.151	0.216	0.214	0.236	0.287	0.382	0.331	0.252	0.22	0.031	0.998	0.977	0.017	0.017	0.883	0.099	0.064	0.098	0.147	0.1	0.106
0.045	0.034	0.036	0.043	0.101	0.149	0.277	0.333	0.341	0.295	0.292	0.224	0.236	0.17	0.084	0.025	0	0.011	0.019	0.083	0.007	0.723	0.032	0.076	0.676	0.767	0.203
./E2F1_ELK1_HOXA1_31.txt
0.107	0.032	0.016	0.037	0.052	0.049	0.232	0.342	0.265	0.206	0.222	0.159	0.267	0.252	0.502	0.069	0.059	0	0.006	0.968	0.885	0.064	0.046	0.734	0.75	0.059	0.033	0.561
0.384	0.051	0.85	0.052	0.664	0.316	0.344	0.127	0.186	0.218	0.199	0.245	0.191	0.155	0.062	0.617	0.906	0.005	0.003	0.011	0.017	0.056	0.126	0.17	0.076	0.118	0.1	0.13
0.419	0.877	0.076	0.853	0.175	0.464	0.157	0.225	0.255	0.304	0.302	0.326	0.338	0.351	0.255	0.215	0.025	0.99	0.983	0.015	0.011	0.867	0.085	0.064	0.098	0.147	0.1	0.106
0.09	0.041	0.059	0.058	0.108	0.171	0.267	0.307	0.295	0.272	0.276	0.269	0.205	0.242	0.181	0.099	0.009	0.006	0.009	0.006	0.087	0.013	0.744	0.032	0.076	0.676	0.767	0.203
./E2F1_ELK1_HOXA3_11.txt
0.145	0.018	0.017	0.042	0.032	0.007	0.14	0.444	0.685	0.289	0.077	0.017	0.004	0.735	0.796	0.477	0.039	0.096	0.286	0.173	0.448	0.075	0.179	0.54	0.166	0.137	0.221	0.685	0.035	0.065	0.691	0.244
0.33	0.056	0.912	0.016	0.623	0.417	0.428	0.063	0.021	0.529	0.885	0.014	0.024	0.026	0.027	0.076	0.226	0.058	0.108	0.17	0.098	0.268	0.39	0.096	0.538	0.383	0.476	0.067	0.063	0.166	0.052	0.429
0.496	0.911	0.03	0.906	0.294	0.464	0.136	0.265	0.111	0.1	0.025	0.952	0.958	0.014	0.036	0.412	0.115	0.339	0.536	0.327	0.175	0.106	0.073	0.075	0.127	0.223	0.202	0.197	0.035	0.059	0.083	0.219
0.028	0.016	0.042	0.035	0.051	0.112	0.296	0.228	0.184	0.083	0.013	0.018	0.014	0.227	0.142	0.034	0.62	0.508	0.07	0.33	0.279	0.552	0.358	0.289	0.17	0.256	0.102	0.05	0.867	0.71	0.173	0.108
./E2F1_ELK1_HOXA3_12.txt
0.145	0.018	0.017	0.042	0.032	0.007	0.14	0.444	0.531	0.319	0.089	0.032	0.029	0.795	0.837	0.524	0.05	0.051	0.324
0.33	0.056	0.912	0.016	0.623	0.417	0.428	0.063	0.064	0.423	0.823	0.023	0.067	0.013	0.02	0.06	0.206	0.121	0.049
0.496	0.911	0.03	0.906	0.294	0.464	0.136	0.265	0.214	0.151	0.029	0.923	0.85	0.018	0.052	0.407	0.128	0.36	0.455
0.028	0.016	0.042	0.035	0.051	0.112	0.296	0.228	0.191	0.108	0.06	0.022	0.054	0.174	0.091	0.009	0.615	0.468	0.172
./E2F1_ELK1_HOXA3_21.txt
0.081	0.025	0.017	0.026	0.028	0.087	0.279	0.289	0.237	0.252	0.177	0.205	0.226	0.544	0.119	0.103	0.008	0.007	0.732	0.808	0.47	0.052	0.096	0.286	0.173	0.448	0.075	0.179	0.54	0.166	0.137	0.221	0.685	0.035	0.065	0.691	0.244
0.432	0.048	0.89	0.045	0.669	0.35	0.293	0.162	0.209	0.217	0.244	0.189	0.207	0.043	0.631	0.84	0.014	0.023	0.025	0.022	0.065	0.186	0.058	0.108	0.17	0.098	0.268	0.39	0.096	0.538	0.383	0.476	0.067	0.063	0.166	0.052	0.429
0.441	0.894	0.058	0.885	0.203	0.415	0.151	0.216	0.214	0.236	0.287	0.382	0.331	0.267	0.208	0.037	0.966	0.96	0.017	0.041	0.433	0.107	0.339	0.536	0.327	0.175	0.106	0.073	0.075	0.127	0.223	0.202	0.197	0.035	0.059	0.083	0.219
0.045	0.034	0.036	0.043	0.101	0.149	0.277	0.333	0.341	0.295	0.292	0.224	0.236	0.147	0.041	0.02	0.013	0.011	0.227	0.129	0.032	0.655	0.508	0.07	0.33	0.279	0.552	0.358	0.289	0.17	0.256	0.102	0.05	0.867	0.71	0.173	0.108
./E2F1_ELK1_HOXA3_22.txt
0.081	0.025	0.017	0.026	0.028	0.087	0.279	0.289	0.237	0.252	0.177	0.205	0.226	0.39	0.149	0.114	0.023	0.032	0.792	0.85	0.516	0.063	0.051	0.324
0.432	0.048	0.89	0.045	0.669	0.35	0.293	0.162	0.209	0.217	0.244	0.189	0.207	0.085	0.526	0.778	0.022	0.066	0.012	0.015	0.048	0.167	0.121	0.049
0.441	0.894	0.058	0.885	0.203	0.415	0.151	0.216	0.214	0.236	0.287	0.382	0.331	0.37	0.26	0.041	0.938	0.852	0.021	0.057	0.428	0.12	0.36	0.455
0.045	0.034	0.036	0.043	0.101	0.149	0.277	0.333	0.341	0.295	0.292	0.224	0.236	0.153	0.066	0.067	0.017	0.05	0.174	0.077	0.007	0.65	0.468	0.172
./E2F1_ELK1_HOXA3_31.txt
0.107	0.032	0.016	0.037	0.052	0.049	0.232	0.342	0.265	0.206	0.222	0.159	0.267	0.252	0.528	0.102	0.105	0.007	0.006	0.743	0.809	0.476	0.039	0.096	0.286	0.173	0.448	0.075	0.179	0.54	0.166	0.137	0.221	0.685	0.035	0.065	0.691	0.244
0.384	0.051	0.85	0.052	0.664	0.316	0.344	0.127	0.186	0.218	0.199	0.245	0.191	0.155	0.044	0.639	0.86	0.017	0.02	0.028	0.024	0.069	0.192	0.058	0.108	0.17	0.098	0.268	0.39	0.096	0.538	0.383	0.476	0.067	0.063	0.166	0.052	0.429
0.419	0.877	0.076	0.853	0.175	0.464	0.157	0.225	0.255	0.304	0.302	0.326	0.338	0.351	0.27	0.203	0.03	0.958	0.966	0.015	0.035	0.417	0.093	0.339	0.536	0.327	0.175	0.106	0.073	0.075	0.127	0.223	0.202	0.197	0.035	0.059	0.083	0.219
0.09	0.041	0.059	0.058	0.108	0.171	0.267	0.307	0.295	0.272	0.276	0.269	0.205	0.242	0.158	0.055	0.005	0.018	0.009	0.214	0.134	0.038	0.677	0.508	0.07	0.33	0.279	0.552	0.358	0.289	0.17	0.256	0.102	0.05	0.867	0.71	0.173	0.108
./E2F1_ELK1_HOXA3_32.txt
0.107	0.032	0.016	0.037	0.052	0.049	0.232	0.342	0.265	0.206	0.222	0.159	0.267	0.252	0.375	0.131	0.116	0.022	0.031	0.803	0.851	0.523	0.05	0.051	0.324
0.384	0.051	0.85	0.052	0.664	0.316	0.344	0.127	0.186	0.218	0.199	0.245	0.191	0.155	0.087	0.534	0.798	0.026	0.063	0.016	0.017	0.052	0.172	0.121	0.049
0.419	0.877	0.076	0.853	0.175	0.464	0.157	0.225	0.255	0.304	0.302	0.326	0.338	0.351	0.373	0.255	0.035	0.93	0.858	0.02	0.05	0.412	0.106	0.36	0.455
0.09	0.041	0.059	0.058	0.108	0.171	0.267	0.307	0.295	0.272	0.276	0.269	0.205	0.242	0.164	0.081	0.051	0.022	0.049	0.162	0.082	0.013	0.672	0.468	0.172
./E2F1_ELK1_HOXB13_11.txt
0.145	0.018	0.017	0.042	0.032	0.007	0.14	0.444	0.676	0.269	0.036	0.01	0.004	0.951	0.847	0.089	0.028	0.267	0.307	0.012	0.739	0.846	0.682	0.392
0.33	0.056	0.912	0.016	0.623	0.417	0.428	0.063	0.027	0.548	0.928	0.002	0.007	0.009	0.02	0.064	0.157	0.33	0.009	0.045	0.016	0.052	0.121	0.216
0.496	0.911	0.03	0.906	0.294	0.464	0.136	0.265	0.16	0.094	0.022	0.984	0.954	0.022	0.018	0.839	0.072	0.057	0.628	0.049	0.049	0.065	0.084	0.219
0.028	0.016	0.042	0.035	0.051	0.112	0.296	0.228	0.138	0.089	0.014	0.005	0.036	0.019	0.115	0.009	0.744	0.346	0.056	0.894	0.197	0.037	0.113	0.173
./E2F1_ELK1_HOXB13_12.txt
0.145	0.018	0.017	0.042	0.032	0.007	0.14	0.444	0.565	0.414	0.138	0.025	0.021	0.927	0.733	0.252	0.074	0.411	0.534	0.138	0.548	0.742	0.672	0.372
0.33	0.056	0.912	0.016	0.623	0.417	0.428	0.063	0.058	0.293	0.793	0.005	0.007	0.017	0.073	0.12	0.308	0.194	0.075	0.016	0.035	0.026	0.109	0.228
0.496	0.911	0.03	0.906	0.294	0.464	0.136	0.265	0.182	0.177	0.05	0.961	0.925	0.014	0.025	0.593	0.102	0.131	0.263	0.073	0.066	0.07	0.07	0.179
0.028	0.016	0.042	0.035	0.051	0.112	0.296	0.228	0.195	0.116	0.02	0.01	0.048	0.043	0.17	0.035	0.516	0.264	0.127	0.774	0.351	0.162	0.15	0.222
./E2F1_ELK1_HOXB13_21.txt
0.081	0.025	0.017	0.026	0.028	0.087	0.279	0.289	0.237	0.252	0.177	0.205	0.226	0.535	0.099	0.061	0.001	0.007	0.949	0.86	0.082	0.041	0.267	0.307	0.012	0.739	0.846	0.682	0.392
0.432	0.048	0.89	0.045	0.669	0.35	0.293	0.162	0.209	0.217	0.244	0.189	0.207	0.049	0.651	0.883	0.001	0.006	0.007	0.015	0.051	0.117	0.33	0.009	0.045	0.016	0.052	0.121	0.216
0.441	0.894	0.058	0.885	0.203	0.415	0.151	0.216	0.214	0.236	0.287	0.382	0.331	0.316	0.203	0.035	0.998	0.956	0.025	0.023	0.86	0.064	0.057	0.628	0.049	0.049	0.065	0.084	0.219
0.045	0.034	0.036	0.043	0.101	0.149	0.277	0.333	0.341	0.295	0.292	0.224	0.236	0.1	0.047	0.021	0	0.032	0.019	0.102	0.007	0.778	0.346	0.056	0.894	0.197	0.037	0.113	0.173
./E2F1_ELK1_HOXB13_22.txt
0.081	0.025	0.017	0.026	0.028	0.087	0.279	0.289	0.237	0.252	0.177	0.205	0.226	0.424	0.244	0.164	0.015	0.023	0.925	0.746	0.244	0.087	0.411	0.534	0.138	0.548	0.742	0.672	0.372
0.432	0.048	0.89	0.045	0.669	0.35	0.293	0.162	0.209	0.217	0.244	0.189	0.207	0.08	0.396	0.748	0.004	0.006	0.016	0.069	0.108	0.269	0.194	0.075	0.016	0.035	0.026	0.109	0.228
0.441	0.894	0.058	0.885	0.203	0.415	0.151	0.216	0.214	0.236	0.287	0.382	0.331	0.339	0.286	0.062	0.976	0.927	0.017	0.03	0.615	0.093	0.131	0.263	0.073	0.066	0.07	0.07	0.179
0.045	0.034	0.036	0.043	0.101	0.149	0.277	0.333	0.341	0.295	0.292	0.224	0.236	0.157	0.073	0.027	0.005	0.044	0.043	0.157	0.033	0.551	0.264	0.127	0.774	0.351	0.162	0.15	0.222
./E2F1_ELK1_HOXB13_31.txt
0.107	0.032	0.016	0.037	0.052	0.049	0.232	0.342	0.265	0.206	0.222	0.159	0.267	0.252	0.52	0.082	0.063	0	0.006	0.959	0.861	0.088	0.028	0.267	0.307	0.012	0.739	0.846	0.682	0.392
0.384	0.051	0.85	0.052	0.664	0.316	0.344	0.127	0.186	0.218	0.199	0.245	0.191	0.155	0.051	0.659	0.903	0.005	0.003	0.011	0.017	0.056	0.122	0.33	0.009	0.045	0.016	0.052	0.121	0.216
0.419	0.877	0.076	0.853	0.175	0.464	0.157	0.225	0.255	0.304	0.302	0.326	0.338	0.351	0.319	0.198	0.028	0.99	0.962	0.024	0.017	0.844	0.05	0.057	0.628	0.049	0.049	0.065	0.084	0.219
0.09	0.041	0.059	0.058	0.108	0.171	0.267	0.307	0.295	0.272	0.276	0.269	0.205	0.242	0.111	0.061	0.005	0.006	0.03	0.006	0.107	0.013	0.8	0.346	0.056	0.894	0.197	0.037	0.113	0.173
./E2F1_ELK1_HOXB13_32.txt
0.107	0.032	0.016	0.037	0.052	0.049	0.232	0.342	0.265	0.206	0.222	0.159	0.267	0.252	0.409	0.227	0.166	0.014	0.022	0.935	0.747	0.251	0.074	0.411	0.534	0.138	0.548	0.742	0.672	0.372
0.384	0.051	0.85	0.052	0.664	0.316	0.344	0.127	0.186	0.218	0.199	0.245	0.191	0.155	0.081	0.404	0.768	0.008	0.003	0.02	0.07	0.113	0.274	0.194	0.075	0.016	0.035	0.026	0.109	0.228
0.419	0.877	0.076	0.853	0.175	0.464	0.157	0.225	0.255	0.304	0.302	0.326	0.338	0.351	0.342	0.281	0.056	0.968	0.933	0.015	0.023	0.599	0.08	0.131	0.263	0.073	0.066	0.07	0.07	0.179
0.09	0.041	0.059	0.058	0.108	0.171	0.267	0.307	0.295	0.272	0.276	0.269	0.205	0.242	0.168	0.088	0.011	0.011	0.042	0.03	0.161	0.038	0.573	0.264	0.127	0.774	0.351	0.162	0.15	0.222
./E2F1_ELK1_ONECUT2_11.txt
0.145	0.018	0.017	0.042	0.032	0.007	0.14	0.444	0.612	0.33	0.051	0.01	0.007	0.939	0.85	0.077	0.045	0.12	0.08	0.711	0.039	0.033	0.168	0.852	0.101	0.497	0.306
0.33	0.056	0.912	0.016	0.623	0.417	0.428	0.063	0.057	0.489	0.902	0.003	0.014	0.011	0.023	0.333	0.239	0.56	0.028	0.042	0.018	0.9	0.039	0.017	0.034	0.163	0.355
0.496	0.911	0.03	0.906	0.294	0.464	0.136	0.265	0.181	0.099	0.034	0.979	0.96	0.017	0.016	0.575	0.143	0.171	0.862	0.21	0.023	0.038	0.749	0.071	0.022	0.221	0.184
0.028	0.016	0.042	0.035	0.051	0.112	0.296	0.228	0.149	0.084	0.014	0.008	0.02	0.035	0.112	0.015	0.573	0.149	0.03	0.036	0.92	0.029	0.044	0.061	0.843	0.119	0.156
./E2F1_ELK1_ONECUT2_21.txt
0.081	0.025	0.017	0.026	0.028	0.087	0.279	0.289	0.237	0.252	0.177	0.205	0.226	0.471	0.16	0.076	0.001	0.009	0.936	0.863	0.07	0.07	0.12	0.08	0.711	0.039	0.033	0.168	0.852	0.101	0.497	0.306
0.432	0.048	0.89	0.045	0.669	0.35	0.293	0.162	0.209	0.217	0.244	0.189	0.207	0.079	0.591	0.857	0.003	0.013	0.01	0.018	0.321	0.16	0.56	0.028	0.042	0.018	0.9	0.039	0.017	0.034	0.163	0.355
0.441	0.894	0.058	0.885	0.203	0.415	0.151	0.216	0.214	0.236	0.287	0.382	0.331	0.338	0.208	0.046	0.994	0.962	0.019	0.021	0.597	0.127	0.171	0.862	0.21	0.023	0.038	0.749	0.071	0.022	0.221	0.184
0.045	0.034	0.036	0.043	0.101	0.149	0.277	0.333	0.341	0.295	0.292	0.224	0.236	0.112	0.041	0.021	0.003	0.016	0.035	0.099	0.013	0.643	0.149	0.03	0.036	0.92	0.029	0.044	0.061	0.843	0.119	0.156
./E2F1_ELK1_ONECUT2_31.txt
0.107	0.032	0.016	0.037	0.052	0.049	0.232	0.342	0.265	0.206	0.222	0.159	0.267	0.252	0.456	0.142	0.079	0	0.008	0.947	0.863	0.076	0.045	0.12	0.08	0.711	0.039	0.033	0.168	0.852	0.101	0.497	0.306
0.384	0.051	0.85	0.052	0.664	0.316	0.344	0.127	0.186	0.218	0.199	0.245	0.191	0.155	0.081	0.599	0.877	0.006	0.01	0.014	0.019	0.325	0.17	0.56	0.028	0.042	0.018	0.9	0.039	0.017	0.034	0.163	0.355
0.419	0.877	0.076	0.853	0.175	0.464	0.157	0.225	0.255	0.304	0.302	0.326	0.338	0.351	0.341	0.203	0.04	0.986	0.968	0.018	0.015	0.581	0.099	0.171	0.862	0.21	0.023	0.038	0.749	0.071	0.022	0.221	0.184
0.09	0.041	0.059	0.058	0.108	0.171	0.267	0.307	0.295	0.272	0.276	0.269	0.205	0.242	0.123	0.056	0.005	0.009	0.015	0.021	0.103	0.019	0.686	0.149	0.03	0.036	0.92	0.029	0.044	0.061	0.843	0.119	0.156
./E2F1_ELK1_PAX1_11.txt
0.145	0.018	0.017	0.042	0.032	0.007	0.14	0.444	0.659	0.266	0.039	0.01	0.004	0.96	0.877	0.065	0.022	0.964	0	0.001	0.003	0.438	0.029	0.001	0.72	0.096	0.016	0.113
0.33	0.056	0.912	0.016	0.623	0.417	0.428	0.063	0.068	0.555	0.931	0.002	0.007	0.009	0.02	0.46	0.283	0.007	0.811	0	0.788	0.041	0.188	0.504	0.016	0.363	0.253	0
0.496	0.911	0.03	0.906	0.294	0.464	0.136	0.265	0.12	0.095	0.019	0.983	0.975	0.014	0.013	0.439	0.072	0.029	0.013	0.995	0.207	0.065	0	0.491	0.26	0.317	0.004	0.67
0.028	0.016	0.042	0.035	0.051	0.112	0.296	0.228	0.154	0.085	0.011	0.005	0.014	0.019	0.09	0.037	0.623	0	0.177	0.003	0.002	0.456	0.783	0.004	0.004	0.223	0.726	0.217
./E2F1_ELK1_PAX1_21.txt
0.081	0.025	0.017	0.026	0.028	0.087	0.279	0.289	0.237	0.252	0.177	0.205	0.226	0.518	0.096	0.065	0.001	0.007	0.957	0.89	0.058	0.035	0.964	0	0.001	0.003	0.438	0.029	0.001	0.72	0.096	0.016	0.113
0.432	0.048	0.89	0.045	0.669	0.35	0.293	0.162	0.209	0.217	0.244	0.189	0.207	0.089	0.658	0.886	0.002	0.006	0.007	0.015	0.448	0.243	0.007	0.811	0	0.788	0.041	0.188	0.504	0.016	0.363	0.253	0
0.441	0.894	0.058	0.885	0.203	0.415	0.151	0.216	0.214	0.236	0.287	0.382	0.331	0.276	0.203	0.031	0.998	0.977	0.017	0.018	0.461	0.064	0.029	0.013	0.995	0.207	0.065	0	0.491	0.26	0.317	0.004	0.67
0.045	0.034	0.036	0.043	0.101	0.149	0.277	0.333	0.341	0.295	0.292	0.224	0.236	0.117	0.043	0.018	0.001	0.011	0.019	0.076	0.034	0.658	0	0.177	0.003	0.002	0.456	0.783	0.004	0.004	0.223	0.726	0.217
./E2F1_ELK1_PAX1_31.txt
0.107	0.032	0.016	0.037	0.052	0.049	0.232	0.342	0.265	0.206	0.222	0.159	0.267	0.252	0.502	0.078	0.067	0	0.006	0.968	0.891	0.064	0.022	0.964	0	0.001	0.003	0.438	0.029	0.001	0.72	0.096	0.016	0.113
0.384	0.051	0.85	0.052	0.664	0.316	0.344	0.127	0.186	0.218	0.199	0.245	0.191	0.155	0.091	0.666	0.906	0.005	0.003	0.011	0.017	0.452	0.248	0.007	0.811	0	0.788	0.041	0.188	0.504	0.016	0.363	0.253	0
0.419	0.877	0.076	0.853	0.175	0.464	0.157	0.225	0.255	0.304	0.302	0.326	0.338	0.351	0.279	0.198	0.025	0.99	0.983	0.015	0.011	0.445	0.05	0.029	0.013	0.995	0.207	0.065	0	0.491	0.26	0.317	0.004	0.67
0.09	0.041	0.059	0.058	0.108	0.171	0.267	0.307	0.295	0.272	0.276	0.269	0.205	0.242	0.128	0.057	0.003	0.006	0.009	0.006	0.081	0.04	0.679	0	0.177	0.003	0.002	0.456	0.783	0.004	0.004	0.223	0.726	0.217
./E2F1_ELK1_PAX5_11.txt
0.145	0.018	0.017	0.042	0.032	0.007	0.14	0.444	0.661	0.279	0.035	0.01	0.004	0.959	0.861	0.066	0.022	0.903	0.022	0.041	0	0.427	0.037	0.007	0.809	0.202	0.063	0.233
0.33	0.056	0.912	0.016	0.623	0.417	0.428	0.063	0.05	0.57	0.935	0.002	0.007	0.009	0.02	0.505	0.299	0.006	0.84	0.005	0.864	0.133	0.255	0.535	0.01	0.394	0.314	0.023
0.496	0.911	0.03	0.906	0.294	0.464	0.136	0.265	0.146	0.067	0.019	0.984	0.975	0.014	0.013	0.396	0.072	0.085	0	0.954	0.135	0.039	0	0.43	0.179	0.254	0.028	0.648
0.028	0.016	0.042	0.035	0.051	0.112	0.296	0.228	0.143	0.085	0.011	0.005	0.014	0.019	0.105	0.034	0.607	0.006	0.138	0	0.001	0.4	0.708	0.028	0.002	0.15	0.595	0.096
./E2F1_ELK1_PAX5_21.txt
0.081	0.025	0.017	0.026	0.028	0.087	0.279	0.289	0.237	0.252	0.177	0.205	0.226	0.52	0.109	0.06	0.001	0.007	0.957	0.874	0.058	0.035	0.903	0.022	0.041	0	0.427	0.037	0.007	0.809	0.202	0.063	0.233
0.432	0.048	0.89	0.045	0.669	0.35	0.293	0.162	0.209	0.217	0.244	0.189	0.207	0.072	0.672	0.89	0.001	0.006	0.007	0.015	0.493	0.26	0.006	0.84	0.005	0.864	0.133	0.255	0.535	0.01	0.394	0.314	0.023
0.441	0.894	0.058	0.885	0.203	0.415	0.151	0.216	0.214	0.236	0.287	0.382	0.331	0.302	0.176	0.031	0.998	0.977	0.017	0.018	0.417	0.064	0.085	0	0.954	0.135	0.039	0	0.43	0.179	0.254	0.028	0.648
0.045	0.034	0.036	0.043	0.101	0.149	0.277	0.333	0.341	0.295	0.292	0.224	0.236	0.105	0.042	0.018	0	0.011	0.019	0.092	0.031	0.641	0.006	0.138	0	0.001	0.4	0.708	0.028	0.002	0.15	0.595	0.096
./E2F1_ELK1_PAX5_31.txt
0.107	0.032	0.016	0.037	0.052	0.049	0.232	0.342	0.265	0.206	0.222	0.159	0.267	0.252	0.506	0.091	0.062	0	0.006	0.967	0.875	0.065	0.022	0.903	0.022	0.041	0	0.427	0.037	0.007	0.809	0.202	0.063	0.233
0.384	0.051	0.85	0.052	0.664	0.316	0.344	0.127	0.186	0.218	0.199	0.245	0.191	0.155	0.073	0.68	0.91	0.005	0.003	0.011	0.017	0.497	0.265	0.006	0.84	0.005	0.864	0.133	0.255	0.535	0.01	0.394	0.314	0.023
0.419	0.877	0.076	0.853	0.175	0.464	0.157	0.225	0.255	0.304	0.302	0.326	0.338	0.351	0.305	0.171	0.025	0.99	0.983	0.015	0.011	0.401	0.05	0.085	0	0.954	0.135	0.039	0	0.43	0.179	0.254	0.028	0.648
0.09	0.041	0.059	0.058	0.108	0.171	0.267	0.307	0.295	0.272	0.276	0.269	0.205	0.242	0.116	0.057	0.003	0.006	0.009	0.007	0.097	0.037	0.663	0.006	0.138	0	0.001	0.4	0.708	0.028	0.002	0.15	0.595	0.096
./E2F1_ELK1_PAX9_11.txt
0.145	0.018	0.017	0.042	0.032	0.007	0.14	0.444	0.646	0.266	0.025	0.01	0.004	0.959	0.848	0.068	0.022	0.953	0.004	0.003	0.001	0.33	0.03	0.025	0.773	0.269	0.012	0.103
0.33	0.056	0.912	0.016	0.623	0.417	0.428	0.063	0.044	0.525	0.946	0.002	0.007	0.009	0.02	0.475	0.299	0.002	0.888	0.001	0.866	0.03	0.388	0.453	0.001	0.299	0.199	0.002
0.496	0.911	0.03	0.906	0.294	0.464	0.136	0.265	0.161	0.127	0.019	0.984	0.974	0.014	0.013	0.406	0.072	0.032	0	0.996	0.131	0.003	0.001	0.495	0.225	0.244	0.004	0.631
0.028	0.016	0.042	0.035	0.051	0.112	0.296	0.228	0.149	0.083	0.011	0.005	0.015	0.019	0.12	0.052	0.607	0.014	0.109	0.001	0.002	0.637	0.582	0.027	0	0.188	0.785	0.263
./E2F1_ELK1_PAX9_21.txt
0.081	0.025	0.017	0.026	0.028	0.087	0.279	0.289	0.237	0.252	0.177	0.205	0.226	0.505	0.096	0.05	0.001	0.007	0.957	0.861	0.06	0.035	0.953	0.004	0.003	0.001	0.33	0.03	0.025	0.773	0.269	0.012	0.103
0.432	0.048	0.89	0.045	0.669	0.35	0.293	0.162	0.209	0.217	0.244	0.189	0.207	0.066	0.627	0.9	0.001	0.006	0.007	0.015	0.463	0.26	0.002	0.888	0.001	0.866	0.03	0.388	0.453	0.001	0.299	0.199	0.002
0.441	0.894	0.058	0.885	0.203	0.415	0.151	0.216	0.214	0.236	0.287	0.382	0.331	0.317	0.235	0.031	0.998	0.977	0.017	0.018	0.427	0.064	0.032	0	0.996	0.131	0.003	0.001	0.495	0.225	0.244	0.004	0.631
0.045	0.034	0.036	0.043	0.101	0.149	0.277	0.333	0.341	0.295	0.292	0.224	0.236	0.112	0.041	0.018	0	0.011	0.019	0.106	0.049	0.641	0.014	0.109	0.001	0.002	0.637	0.582	0.027	0	0.188	0.785	0.263
./E2F1_ELK1_PAX9_31.txt
0.107	0.032	0.016	0.037	0.052	0.049	0.232	0.342	0.265	0.206	0.222	0.159	0.267	0.252	0.49	0.079	0.052	0	0.006	0.967	0.862	0.067	0.022	0.953	0.004	0.003	0.001	0.33	0.03	0.025	0.773	0.269	0.012	0.103
0.384	0.051	0.85	0.052	0.664	0.316	0.344	0.127	0.186	0.218	0.199	0.245	0.191	0.155	0.068	0.635	0.92	0.005	0.003	0.011	0.017	0.467	0.265	0.002	0.888	0.001	0.866	0.03	0.388	0.453	0.001	0.299	0.199	0.002
0.419	0.877	0.076	0.853	0.175	0.464	0.157	0.225	0.255	0.304	0.302	0.326	0.338	0.351	0.32	0.23	0.025	0.99	0.983	0.016	0.011	0.411	0.05	0.032	0	0.996	0.131	0.003	0.001	0.495	0.225	0.244	0.004	0.631
0.09	0.041	0.059	0.058	0.108	0.171	0.267	0.307	0.295	0.272	0.276	0.269	0.205	0.242	0.123	0.055	0.003	0.006	0.01	0.006	0.111	0.055	0.663	0.014	0.109	0.001	0.002	0.637	0.582	0.027	0	0.188	0.785	0.263
./E2F1_HES7_E2F1_12.txt
0.146	0.172	0.088	0.01	0.023	0.002	0	0.209	0.367	0.337	0.225	0.29	0.141	0.02	0.801	0.005	0.028	0.01	0.02	0.035	0.076	0.329	0.346	0.114	0.077	0.025	0	0.032	0.005	0.019	0.33
0.07	0.335	0.107	0.881	0.021	0.917	0.743	0.128	0.095	0.128	0.443	0.123	0.225	0.944	0.022	0.945	0.007	0.328	0.039	0.57	0.637	0.102	0.067	0.242	0.288	0.057	0.979	0.001	0.815	0.489	0.353
0.481	0.484	0.782	0.032	0.949	0.019	0.159	0.181	0.041	0.343	0.072	0.502	0.567	0.015	0.139	0.029	0.951	0.011	0.897	0.144	0.172	0.456	0.172	0.113	0.624	0.885	0.013	0.967	0.139	0.382	0.068
0.303	0.008	0.023	0.077	0.007	0.062	0.098	0.483	0.497	0.192	0.26	0.083	0.069	0.022	0.038	0.021	0.015	0.65	0.045	0.251	0.114	0.113	0.415	0.53	0.01	0.032	0.008	0	0.041	0.11	0.249
./E2F1_NHLH1_CUX1_11.txt
0.067	0	0.008	0.008	0.002	0.047	0.41	0.147	0.304	0.385	0.114	0.213	0.214	0.157	0.212	0.193	0.263	0.114	0.008	0.946	0.03	0.052	0.035	0.007	0.095	0.021	0.244	0.269	0.282	0.492	0.276	0.428	0.948	0.045	0.01	0.107	0.992	0.056	0.175
0.447	0.033	0.988	0.044	0.864	0.468	0.117	0.35	0.215	0.274	0.397	0.206	0.1	0.084	0.026	0.392	0.512	0.043	0.982	0.017	0.062	0.907	0.012	0.023	0.764	0.21	0.411	0.533	0.529	0.19	0.313	0.035	0	0.007	0.518	0	0	0.026	0.353
0.486	0.964	0.004	0.943	0.012	0.445	0.132	0.134	0.259	0.117	0.221	0.461	0.366	0.411	0.669	0.248	0.146	0.756	0	0.006	0.888	0.036	0.025	0.961	0.102	0.42	0.168	0.03	0.11	0.117	0.179	0.14	0.001	0.004	0.008	0.886	0.001	0	0.169
0	0.003	0	0.005	0.122	0.041	0.341	0.369	0.222	0.224	0.268	0.12	0.32	0.348	0.093	0.167	0.079	0.087	0.01	0.032	0.02	0.006	0.928	0.009	0.039	0.35	0.177	0.168	0.079	0.2	0.231	0.397	0.051	0.944	0.463	0.006	0.007	0.918	0.303
./E2F1_NHLH1_CUX1_21.txt
0.067	0	0.008	0.008	0.002	0.047	0.41	0.147	0.304	0.385	0.114	0.213	0.214	0.157	0.212	0.193	0.293	0.117	0.005	0.947	0.014	0.006	0.04	0.01	0.145	0.055	0.197	0.132	0.273	0.393	0.233	0.19	0.17	0.955	0.045	0	0.087	0.985	0.051	0.205
0.447	0.033	0.988	0.044	0.864	0.468	0.117	0.35	0.215	0.274	0.397	0.206	0.1	0.084	0.026	0.392	0.488	0.068	0.99	0.014	0.098	0.96	0.015	0.011	0.739	0.166	0.417	0.432	0.428	0.326	0.281	0.248	0.292	0.006	0.002	0.609	0.02	0.01	0.072	0.512
0.486	0.964	0.004	0.943	0.012	0.445	0.132	0.134	0.259	0.117	0.221	0.461	0.366	0.411	0.669	0.248	0.112	0.68	0	0.004	0.867	0.028	0.021	0.975	0.089	0.394	0.219	0.107	0.093	0.146	0.222	0.191	0.195	0.013	0.011	0.059	0.893	0.005	0	0.109
0	0.003	0	0.005	0.122	0.041	0.341	0.369	0.222	0.224	0.268	0.12	0.32	0.348	0.093	0.167	0.107	0.135	0.005	0.035	0.02	0.006	0.924	0.005	0.027	0.385	0.167	0.33	0.206	0.136	0.265	0.372	0.343	0.026	0.942	0.332	0	0.001	0.877	0.174
./E2F1_NHLH1_GCM1_12.txt
0.067	0	0.008	0.008	0.002	0.047	0.41	0.147	0.304	0.385	0.114	0.213	0.214	0.157	0.212	0.193	0.29	0.098	0.03	0.939	0.035	0.034	0.056	0.007	0.162	0.047	0.135	0.197	0.152	0.012	0.508	0.138	0.283	0.303	0.209	0	0.004
0.447	0.033	0.988	0.044	0.864	0.468	0.117	0.35	0.215	0.274	0.397	0.206	0.1	0.084	0.026	0.392	0.514	0.073	0.921	0.009	0.128	0.769	0.01	0.038	0.548	0.1	0.143	0.398	0.35	0.527	0.18	0.038	0.093	0.474	0	0.071	0
0.486	0.964	0.004	0.943	0.012	0.445	0.132	0.134	0.259	0.117	0.221	0.461	0.366	0.411	0.669	0.248	0.107	0.66	0.046	0.004	0.828	0.152	0.027	0.95	0.139	0.537	0.566	0.098	0.206	0.366	0.275	0.106	0.625	0.093	0.707	0.907	0.992
0	0.003	0	0.005	0.122	0.041	0.341	0.369	0.222	0.224	0.268	0.12	0.32	0.348	0.093	0.167	0.089	0.169	0.004	0.048	0.011	0.045	0.907	0.005	0.15	0.316	0.156	0.307	0.292	0.095	0.037	0.718	0	0.13	0.084	0.022	0.004
./E2F3_HES7_E2F1_21.txt
0.273	0.369	0.292	0.125	0.031	0.018	0.021	0.001	0.084	0.332	0.327	0.222	0.175	0.241	0.048	0.52	0.016	0.019	0.065	0.017	0.076	0.111	0.26	0.192	0.497	0.483	0.098	0.062	0.007	0.077	0.023	0.008	0.303
0.205	0.114	0.097	0.283	0.126	0.941	0.017	0.879	0.472	0.289	0.19	0.298	0.222	0.171	0.916	0.024	0.951	0.023	0.196	0.023	0.421	0.407	0.072	0.343	0.041	0.181	0.159	0.019	0.949	0.032	0.782	0.484	0.481
0.209	0.184	0.261	0.491	0.826	0.017	0.939	0.086	0.312	0.131	0.111	0.218	0.507	0.528	0.009	0.412	0.011	0.948	0.031	0.921	0.31	0.159	0.443	0.128	0.095	0.128	0.743	0.917	0.021	0.881	0.107	0.335	0.07
0.312	0.333	0.35	0.101	0.016	0.023	0.023	0.033	0.132	0.249	0.373	0.261	0.095	0.058	0.027	0.044	0.022	0.01	0.708	0.039	0.193	0.324	0.225	0.337	0.367	0.209	0	0.002	0.023	0.01	0.088	0.172	0.146
./E2F3_HES7_ERF_11.txt
0.273	0.369	0.292	0.125	0.031	0.018	0.021	0.001	0.084	0.332	0.327	0.222	0.167	0.218	0.05	0.549	0.079	0.01	0.073	0.013	0.107	0.096	0.207	0.217	0.525	0.032	0.203	0.027	0.023	0.009	0	0.042	0.093
0.205	0.114	0.097	0.283	0.126	0.941	0.017	0.879	0.472	0.289	0.19	0.298	0.165	0.274	0.885	0.041	0.858	0.039	0.234	0.013	0.395	0.588	0.194	0.387	0.12	0.597	0.031	0.009	0.977	0.982	0.011	0.117	0.269
0.209	0.184	0.261	0.491	0.826	0.017	0.939	0.086	0.312	0.131	0.111	0.218	0.487	0.425	0.035	0.362	0.018	0.932	0.04	0.938	0.169	0.196	0.387	0.161	0.258	0.13	0.017	0.004	0	0.009	0.813	0.707	0.19
0.312	0.333	0.35	0.101	0.016	0.023	0.023	0.033	0.132	0.249	0.373	0.261	0.181	0.082	0.031	0.047	0.045	0.019	0.651	0.036	0.329	0.121	0.212	0.235	0.097	0.241	0.748	0.96	0	0	0.176	0.134	0.449
./E2F3_HES7_ERF_13.txt
0.273	0.369	0.292	0.125	0.031	0.018	0.021	0.001	0.084	0.332	0.327	0.222	0.175	0.303	0.013	0.609	0.058	0.01	0.07	0.015	0.084	0.127	0.305	0.178	0.481	0.077	0.116	0	0	0.949	0.699	0.372	0.086
0.205	0.114	0.097	0.283	0.126	0.941	0.017	0.879	0.472	0.289	0.19	0.298	0.155	0.254	0.91	0.021	0.887	0.015	0.281	0.022	0.309	0.349	0.203	0.155	0.295	0.586	0.884	0	0	0.015	0.129	0.054	0.375
0.209	0.184	0.261	0.491	0.826	0.017	0.939	0.086	0.312	0.131	0.111	0.218	0.489	0.364	0.051	0.269	0.033	0.97	0.021	0.936	0.351	0.173	0.344	0.388	0.116	0.338	0	0.935	1	0.036	0.011	0.512	0.109
0.312	0.333	0.35	0.101	0.016	0.023	0.023	0.033	0.132	0.249	0.373	0.261	0.181	0.08	0.026	0.102	0.021	0.005	0.627	0.027	0.255	0.352	0.148	0.279	0.109	0	0	0.065	0	0	0.161	0.062	0.43
./E2F3_HES7_ETV2_11.txt
0.273	0.369	0.292	0.125	0.031	0.018	0.021	0.001	0.084	0.332	0.327	0.222	0.181	0.217	0.018	0.581	0.003	0.013	0.058	0.01	0.066	0.177	0.198	0.413	0.145	0.138	0.001	0	0.985	0.658	0.287	0.059
0.205	0.114	0.097	0.283	0.126	0.941	0.017	0.879	0.472	0.289	0.19	0.298	0.165	0.234	0.968	0.025	0.98	0.007	0.333	0.011	0.393	0.397	0.181	0.077	0.585	0.837	0.002	0.015	0.001	0.051	0.061	0.377
0.209	0.184	0.261	0.491	0.826	0.017	0.939	0.086	0.312	0.131	0.111	0.218	0.497	0.455	0.003	0.333	0.01	0.973	0.026	0.946	0.288	0.231	0.36	0.355	0.237	0.019	0.991	0.982	0.003	0	0.63	0.08
0.312	0.333	0.35	0.101	0.016	0.023	0.023	0.033	0.132	0.249	0.373	0.261	0.158	0.093	0.013	0.062	0.007	0.007	0.583	0.033	0.253	0.194	0.261	0.154	0.033	0.006	0.006	0.003	0.011	0.291	0.022	0.483
./E2F3_HES7_ETV2_12.txt
0.273	0.369	0.292	0.125	0.031	0.018	0.021	0.001	0.084	0.332	0.327	0.222	0.202	0.255	0.009	0.607	0.002	0.015	0.058	0.005	0.093	0.145	0.209	0.195	0.457	0.002	0.198	0.01	0.056	0.003	0	0.054	0.142
0.205	0.114	0.097	0.283	0.126	0.941	0.017	0.879	0.472	0.289	0.19	0.298	0.2	0.233	0.974	0.021	0.982	0.007	0.314	0.014	0.447	0.475	0.331	0.358	0.093	0.649	0	0	0.944	0.986	0.002	0.245	0.333
0.209	0.184	0.261	0.491	0.826	0.017	0.939	0.086	0.312	0.131	0.111	0.218	0.454	0.45	0.004	0.323	0.009	0.972	0.017	0.939	0.245	0.205	0.192	0.116	0.403	0.08	0.012	0.004	0	0.009	0.897	0.594	0.065
0.312	0.333	0.35	0.101	0.016	0.023	0.023	0.033	0.132	0.249	0.373	0.261	0.144	0.062	0.013	0.049	0.006	0.006	0.61	0.042	0.215	0.175	0.268	0.331	0.046	0.269	0.789	0.986	0	0.002	0.102	0.106	0.46
./E2F3_HES7_ETV2_13.txt
0.273	0.369	0.292	0.125	0.031	0.018	0.021	0.001	0.084	0.332	0.327	0.222	0.21	0.22	0.013	0.582	0.006	0.012	0.072	0.007	0.093	0.143	0.254	0.196	0.146	0.451	0.01	0.31	0.017	0.001	0	0.001	0.058	0.139
0.205	0.114	0.097	0.283	0.126	0.941	0.017	0.879	0.472	0.289	0.19	0.298	0.19	0.261	0.971	0.021	0.976	0.007	0.35	0.011	0.419	0.445	0.228	0.263	0.524	0.097	0.563	0	0.007	0.996	0.996	0.004	0.255	0.311
0.209	0.184	0.261	0.491	0.826	0.017	0.939	0.086	0.312	0.131	0.111	0.218	0.462	0.453	0.003	0.34	0.008	0.974	0.018	0.948	0.245	0.185	0.266	0.213	0.167	0.381	0.089	0.02	0.003	0	0.004	0.831	0.519	0.109
0.312	0.333	0.35	0.101	0.016	0.023	0.023	0.033	0.132	0.249	0.373	0.261	0.138	0.066	0.013	0.057	0.009	0.006	0.56	0.035	0.243	0.227	0.252	0.328	0.163	0.07	0.339	0.669	0.974	0.003	0	0.164	0.167	0.441
./E2F3_HES7_ETV5_12.txt
0.273	0.369	0.292	0.125	0.031	0.018	0.021	0.001	0.084	0.332	0.327	0.222	0.207	0.199	0.036	0.491	0.007	0.015	0.078	0.019	0.072	0.175	0.156	0.306	0.18	0.273	0.068	0.033	0.748	0.456	0.145	0.118
0.205	0.114	0.097	0.283	0.126	0.941	0.017	0.879	0.472	0.289	0.19	0.298	0.178	0.266	0.934	0.037	0.956	0.025	0.391	0.042	0.391	0.383	0.284	0.234	0.387	0.601	0	0.057	0.102	0.137	0.218	0.236
0.209	0.184	0.261	0.491	0.826	0.017	0.939	0.086	0.312	0.131	0.111	0.218	0.48	0.43	0.022	0.402	0.014	0.948	0.029	0.884	0.295	0.26	0.284	0.216	0.356	0.126	0.932	0.902	0.007	0.062	0.427	0.336
0.312	0.333	0.35	0.101	0.016	0.023	0.023	0.033	0.132	0.249	0.373	0.261	0.135	0.104	0.009	0.071	0.023	0.013	0.501	0.054	0.241	0.182	0.275	0.243	0.077	0	0	0.008	0.143	0.344	0.209	0.309
./E2F3_HES7_GCM2_11.txt
0.273	0.369	0.292	0.125	0.031	0.018	0.021	0.001	0.084	0.332	0.327	0.222	0.21	0.302	0.071	0.512	0.009	0.03	0.067	0.005	0.083	0.159	0.372	0.182	0.505	0.008	0.015	0.3	0.18	0	0.737	0.124
0.205	0.114	0.097	0.283	0.126	0.941	0.017	0.879	0.472	0.289	0.19	0.298	0.217	0.203	0.903	0.037	0.925	0.011	0.245	0.013	0.466	0.403	0.222	0.295	0.131	0.991	0.981	0.466	0.233	0.533	0.117	0.275
0.209	0.184	0.261	0.491	0.826	0.017	0.939	0.086	0.312	0.131	0.111	0.218	0.394	0.405	0.005	0.357	0.011	0.947	0.027	0.923	0.198	0.235	0.288	0.214	0.272	0	0.002	0.12	0.382	0.124	0.081	0.146
0.312	0.333	0.35	0.101	0.016	0.023	0.023	0.033	0.132	0.249	0.373	0.261	0.178	0.089	0.023	0.094	0.056	0.011	0.661	0.059	0.254	0.203	0.118	0.309	0.093	0.001	0.003	0.114	0.204	0.343	0.065	0.455
./E2F3_HES7_TFAP2C_11.txt
0.273	0.369	0.292	0.125	0.031	0.018	0.021	0.001	0.084	0.332	0.327	0.222	0.174	0.248	0.027	0.595	0.007	0.052	0.059	0.022	0.102	0.152	0.233	0.193	0.312	0.211	0.175	0.06	0.007	0.02	0.068	0.181	0.436	0.207	0.018	0.044
0.205	0.114	0.097	0.283	0.126	0.941	0.017	0.879	0.472	0.289	0.19	0.298	0.227	0.234	0.938	0.03	0.934	0.019	0.309	0.043	0.419	0.448	0.279	0.351	0.206	0.22	0.323	0.351	0.911	0.699	0.306	0.327	0.193	0.032	0.117	0.538
0.209	0.184	0.261	0.491	0.826	0.017	0.939	0.086	0.312	0.131	0.111	0.218	0.435	0.44	0.015	0.316	0.008	0.916	0.032	0.876	0.214	0.214	0.285	0.201	0.26	0.202	0.285	0.557	0.057	0.061	0.2	0.34	0.318	0.753	0.854	0.358
0.312	0.333	0.35	0.101	0.016	0.023	0.023	0.033	0.132	0.249	0.373	0.261	0.164	0.077	0.021	0.059	0.05	0.013	0.599	0.061	0.266	0.187	0.203	0.256	0.222	0.367	0.217	0.031	0.025	0.22	0.426	0.152	0.053	0.008	0.011	0.06
./E2F3_HES7_TFAP2C_12.txt
0.273	0.369	0.292	0.125	0.031	0.018	0.021	0.001	0.084	0.332	0.327	0.222	0.181	0.251	0.027	0.597	0.008	0.049	0.061	0.022	0.124	0.182	0.191	0.317	0.196	0.225	0.094	0.015	0.005	0.063	0.155	0.415	0.24	0.024	0.041
0.205	0.114	0.097	0.283	0.126	0.941	0.017	0.879	0.472	0.289	0.19	0.298	0.23	0.218	0.944	0.029	0.928	0.013	0.316	0.05	0.394	0.405	0.331	0.22	0.225	0.25	0.295	0.876	0.812	0.309	0.344	0.221	0.045	0.016	0.525
0.209	0.184	0.261	0.491	0.826	0.017	0.939	0.086	0.312	0.131	0.111	0.218	0.44	0.447	0.012	0.313	0.009	0.928	0.03	0.869	0.226	0.2	0.214	0.205	0.191	0.291	0.57	0.102	0.012	0.191	0.334	0.292	0.698	0.957	0.377
0.312	0.333	0.35	0.101	0.016	0.023	0.023	0.033	0.132	0.249	0.373	0.261	0.15	0.083	0.018	0.061	0.054	0.009	0.592	0.06	0.256	0.212	0.264	0.258	0.389	0.234	0.041	0.007	0.17	0.437	0.167	0.072	0.016	0.003	0.057
./E2F3_ONECUT2_ELK1_11.txt
0.363	0.284	0.093	0	0.005	0	0	0.172	0.358	0.224	0.167	0.911	0.036	0.031	0.017	0.953	0.047	0.087	0.149	0.011	0.045	0.031	0.011	0.006	0.005	0.01	0.086
0.118	0.091	0.356	0.064	0.984	0.003	0.961	0.4	0.345	0.142	0.12	0.014	0.04	0.7	0.026	0.013	0.272	0.566	0.171	0.413	0.008	0.006	0.97	0.991	0.031	0.137	0.299
0.187	0.365	0.429	0.935	0.006	0.994	0.032	0.347	0.096	0.276	0.088	0.019	0.01	0.033	0.937	0.015	0.046	0.1	0.56	0.552	0.005	0.005	0.014	0.003	0.913	0.707	0.101
0.332	0.26	0.122	0	0.006	0.003	0.007	0.082	0.201	0.358	0.625	0.055	0.914	0.237	0.02	0.019	0.634	0.247	0.12	0.025	0.942	0.958	0.005	0	0.052	0.146	0.514
./E2F3_ONECUT2_ELK1_21.txt
0.352	0.292	0.099	0.03	0.013	0.009	0.002	0.061	0.372	0.39	0.226	0.124	0.894	0.085	0.028	0.021	0.954	0.044	0.071	0.149	0.011	0.045	0.031	0.011	0.006	0.005	0.01	0.086
0.13	0.078	0.34	0.009	0.952	0.03	0.933	0.423	0.261	0.086	0.127	0.148	0.011	0.039	0.734	0.019	0.015	0.279	0.615	0.171	0.413	0.008	0.006	0.97	0.991	0.031	0.137	0.299
0.166	0.31	0.447	0.962	0.019	0.961	0.06	0.436	0.084	0.14	0.21	0.107	0.017	0.009	0.042	0.943	0.012	0.052	0.097	0.56	0.552	0.005	0.005	0.014	0.003	0.913	0.707	0.101
0.352	0.319	0.114	0	0.017	0	0.005	0.08	0.283	0.384	0.438	0.622	0.077	0.868	0.197	0.017	0.019	0.625	0.218	0.12	0.025	0.942	0.958	0.005	0	0.052	0.146	0.514
./E2F3_ONECUT2_ERF_11.txt
0.363	0.284	0.093	0	0.005	0	0	0.172	0.358	0.292	0.214	0.944	0.043	0.014	0.05	0.938	0.029	0.17	0.195	0.153	0.171	0.233	0.559	0.018	0.04	0	0	0.007	0	0.027	0.164
0.118	0.091	0.356	0.064	0.984	0.003	0.961	0.4	0.345	0.1	0.02	0.003	0.016	0.724	0.011	0.004	0.274	0.386	0.501	0.303	0.244	0.429	0.069	0.49	0.011	0.053	0.996	0.993	0.014	0.088	0.341
0.187	0.365	0.429	0.935	0.006	0.994	0.032	0.347	0.096	0.198	0.014	0.017	0.002	0.027	0.925	0.024	0.045	0.147	0.122	0.361	0.384	0.122	0.197	0.166	0.002	0	0.004	0	0.779	0.74	0.085
0.332	0.26	0.122	0	0.006	0.003	0.007	0.082	0.201	0.41	0.752	0.036	0.94	0.236	0.015	0.035	0.651	0.298	0.182	0.184	0.202	0.216	0.175	0.326	0.947	0.947	0	0	0.207	0.145	0.41
./E2F3_ONECUT2_ERF_21.txt
0.352	0.292	0.099	0.03	0.013	0.009	0.002	0.061	0.372	0.39	0.296	0.129	0.926	0.091	0.011	0.053	0.939	0.026	0.153	0.195	0.153	0.171	0.233	0.559	0.018	0.04	0	0	0.007	0	0.027	0.164
0.13	0.078	0.34	0.009	0.952	0.03	0.933	0.423	0.261	0.086	0.069	0.074	0	0.015	0.758	0.004	0.006	0.281	0.434	0.501	0.303	0.244	0.429	0.069	0.49	0.011	0.053	0.996	0.993	0.014	0.088	0.341
0.166	0.31	0.447	0.962	0.019	0.961	0.06	0.436	0.084	0.14	0.066	0.05	0.015	0.001	0.037	0.93	0.021	0.051	0.144	0.122	0.361	0.384	0.122	0.197	0.166	0.002	0	0.004	0	0.779	0.74	0.085
0.352	0.319	0.114	0	0.017	0	0.005	0.08	0.283	0.384	0.569	0.747	0.058	0.893	0.196	0.012	0.035	0.643	0.269	0.182	0.184	0.202	0.216	0.175	0.326	0.947	0.947	0	0	0.207	0.145	0.41
./E2F3_ONECUT2_ETV2_11.txt
0.363	0.284	0.093	0	0.005	0	0	0.172	0.358	0.292	0.214	0.811	0.006	0.02	0.263	0.956	0.049	0.144	0.039	0.86	0.289	0.164	0	0	0.97	0.69	0.35	0.033	0.29
0.118	0.091	0.356	0.064	0.984	0.003	0.961	0.4	0.345	0.1	0.02	0.012	0.011	0.801	0.021	0.007	0.173	0.27	0.012	0.017	0.496	0.806	0.005	0	0.012	0.064	0.066	0.275	0.223
0.187	0.365	0.429	0.935	0.006	0.994	0.032	0.347	0.096	0.198	0.014	0.151	0.004	0.018	0.698	0.034	0.028	0.171	0.005	0.079	0.157	0.028	0.994	0.988	0	0.007	0.585	0.149	0.328
0.332	0.26	0.122	0	0.006	0.003	0.007	0.082	0.201	0.41	0.752	0.026	0.978	0.162	0.018	0.003	0.751	0.415	0.944	0.044	0.057	0.002	0.002	0.012	0.018	0.239	0	0.543	0.159
./E2F3_ONECUT2_ETV2_12.txt
0.363	0.284	0.093	0	0.005	0	0	0.172	0.358	0.292	0.214	0.867	0.009	0.009	0.106	0.975	0.051	0.144	0.045	0.414	0.153	0.193	0.457	0.018	0.243	0.006	0	0.004	0	0.029	0.135
0.118	0.091	0.356	0.064	0.984	0.003	0.961	0.4	0.345	0.1	0.02	0.018	0.005	0.823	0.013	0.005	0.178	0.27	0.022	0.124	0.354	0.36	0.121	0.614	0.002	0	0.999	0.989	0.005	0.186	0.292
0.187	0.365	0.429	0.935	0.006	0.994	0.032	0.347	0.096	0.198	0.014	0.095	0.001	0.013	0.866	0.009	0.026	0.171	0.002	0.279	0.241	0.224	0.376	0.04	0.02	0.001	0.001	0.002	0.894	0.651	0.081
0.332	0.26	0.122	0	0.006	0.003	0.007	0.082	0.201	0.41	0.752	0.021	0.986	0.156	0.015	0.011	0.744	0.415	0.931	0.183	0.252	0.224	0.045	0.328	0.735	0.993	0	0.004	0.101	0.134	0.492
./E2F3_ONECUT2_ETV2_13.txt
0.363	0.284	0.093	0	0.005	0	0	0.172	0.358	0.292	0.214	0.853	0.019	0.013	0.109	0.98	0.052	0.144	0.047	0.301	0.231	0.179	0.151	0.462	0.012	0.252	0	0.004	0.005	0	0.028	0.16
0.118	0.091	0.356	0.064	0.984	0.003	0.961	0.4	0.345	0.1	0.02	0.015	0.007	0.76	0.012	0.004	0.259	0.27	0.184	0.334	0.255	0.314	0.353	0.104	0.645	0	0.003	0.996	0.991	0.007	0.22	0.247
0.187	0.365	0.429	0.935	0.006	0.994	0.032	0.347	0.096	0.198	0.014	0.096	0.004	0.017	0.871	0.007	0.03	0.171	0.01	0.154	0.225	0.218	0.166	0.33	0.073	0.021	0.005	0	0.003	0.858	0.628	0.044
0.332	0.26	0.122	0	0.006	0.003	0.007	0.082	0.201	0.41	0.752	0.037	0.971	0.21	0.009	0.009	0.659	0.415	0.76	0.212	0.289	0.29	0.33	0.103	0.27	0.726	0.993	0	0.001	0.135	0.124	0.549
./E2F3_ONECUT2_ETV2_14.txt
0.363	0.284	0.093	0	0.005	0	0	0.172	0.358	0.292	0.201	0.942	0.039	0.016	0.01	0.988	0.057	0.118	0.249	0.241	0.149	0.169	0.476	0.017	0.238	0	0.008	0.005	0.003	0.045	0.115
0.118	0.091	0.356	0.064	0.984	0.003	0.961	0.4	0.345	0.1	0.155	0.005	0.014	0.648	0.008	0.002	0.287	0.392	0.259	0.287	0.328	0.341	0.086	0.569	0	0	0.992	0.991	0.01	0.234	0.296
0.187	0.365	0.429	0.935	0.006	0.994	0.032	0.347	0.096	0.198	0.052	0.016	0.004	0.019	0.978	0.01	0.035	0.114	0.341	0.229	0.239	0.206	0.319	0.09	0.05	0.002	0	0.001	0.849	0.531	0.061
0.332	0.26	0.122	0	0.006	0.003	0.007	0.082	0.201	0.41	0.591	0.038	0.943	0.318	0.004	0	0.621	0.376	0.15	0.243	0.283	0.284	0.118	0.324	0.712	0.998	0	0.003	0.138	0.19	0.528
./E2F3_ONECUT2_ETV2_15.txt
0.363	0.284	0.093	0	0.005	0	0	0.172	0.358	0.292	0.214	0.871	0.006	0.015	0.177	0.934	0.038	0.144	0.019	0.603	0.632	0.186	0.139	0.001	0.001	0.978	0.763	0.304	0.061	0.238
0.118	0.091	0.356	0.064	0.984	0.003	0.961	0.4	0.345	0.1	0.02	0.02	0.005	0.816	0.018	0.008	0.175	0.27	0.017	0.071	0.096	0.531	0.835	0.014	0.004	0.012	0.055	0.033	0.375	0.136
0.187	0.365	0.429	0.935	0.006	0.994	0.032	0.347	0.096	0.198	0.014	0.08	0.001	0.013	0.796	0.026	0.03	0.171	0.009	0.196	0.174	0.248	0.026	0.986	0.983	0	0.009	0.644	0.051	0.47
0.332	0.26	0.122	0	0.006	0.003	0.007	0.082	0.201	0.41	0.752	0.029	0.988	0.157	0.01	0.032	0.756	0.415	0.955	0.129	0.097	0.034	0	0	0.012	0.009	0.173	0.019	0.513	0.156
./E2F3_ONECUT2_ETV2_21.txt
0.352	0.292	0.099	0.03	0.013	0.009	0.002	0.061	0.372	0.39	0.296	0.129	0.794	0.054	0.017	0.266	0.958	0.046	0.111	0.039	0.86	0.289	0.164	0	0	0.97	0.69	0.35	0.033	0.29
0.13	0.078	0.34	0.009	0.952	0.03	0.933	0.423	0.261	0.086	0.069	0.074	0.009	0.011	0.835	0.014	0.009	0.18	0.368	0.012	0.017	0.496	0.806	0.005	0	0.012	0.064	0.066	0.275	0.223
0.166	0.31	0.447	0.962	0.019	0.961	0.06	0.436	0.084	0.14	0.066	0.05	0.148	0.003	0.028	0.703	0.032	0.033	0.165	0.005	0.079	0.157	0.028	0.994	0.988	0	0.007	0.585	0.149	0.328
0.352	0.319	0.114	0	0.017	0	0.005	0.08	0.283	0.384	0.569	0.747	0.049	0.932	0.121	0.015	0.003	0.742	0.356	0.944	0.044	0.057	0.002	0.002	0.012	0.018	0.239	0	0.543	0.159
./E2F3_ONECUT2_ETV2_22.txt
0.352	0.292	0.099	0.03	0.013	0.009	0.002	0.061	0.372	0.39	0.296	0.129	0.85	0.057	0.006	0.11	0.976	0.049	0.111	0.045	0.414	0.153	0.193	0.457	0.018	0.243	0.006	0	0.004	0	0.029	0.135
0.13	0.078	0.34	0.009	0.952	0.03	0.933	0.423	0.261	0.086	0.069	0.074	0.015	0.004	0.856	0.007	0.007	0.185	0.368	0.022	0.124	0.354	0.36	0.121	0.614	0.002	0	0.999	0.989	0.005	0.186	0.292
0.166	0.31	0.447	0.962	0.019	0.961	0.06	0.436	0.084	0.14	0.066	0.05	0.092	0	0.023	0.871	0.006	0.032	0.165	0.002	0.279	0.241	0.224	0.376	0.04	0.02	0.001	0.001	0.002	0.894	0.651	0.081
0.352	0.319	0.114	0	0.017	0	0.005	0.08	0.283	0.384	0.569	0.747	0.043	0.939	0.116	0.012	0.011	0.736	0.356	0.931	0.183	0.252	0.224	0.045	0.328	0.735	0.993	0	0.004	0.101	0.134	0.492
./E2F3_ONECUT2_ETV2_23.txt
0.352	0.292	0.099	0.03	0.013	0.009	0.002	0.061	0.372	0.39	0.296	0.129	0.835	0.067	0.01	0.113	0.982	0.05	0.206	0.301	0.231	0.179	0.151	0.462	0.012	0.252	0	0.004	0.005	0	0.028	0.16
0.13	0.078	0.34	0.009	0.952	0.03	0.933	0.423	0.261	0.086	0.069	0.074	0.013	0.007	0.794	0.006	0.005	0.266	0.351	0.334	0.255	0.314	0.353	0.104	0.645	0	0.003	0.996	0.991	0.007	0.22	0.247
0.166	0.31	0.447	0.962	0.019	0.961	0.06	0.436	0.084	0.14	0.066	0.05	0.093	0.003	0.026	0.876	0.004	0.035	0.16	0.154	0.225	0.218	0.166	0.33	0.073	0.021	0.005	0	0.003	0.858	0.628	0.044
0.352	0.319	0.114	0	0.017	0	0.005	0.08	0.283	0.384	0.569	0.747	0.059	0.924	0.17	0.005	0.009	0.65	0.284	0.212	0.289	0.29	0.33	0.103	0.27	0.726	0.993	0	0.001	0.135	0.124	0.549
./E2F3_ONECUT2_ETV2_24.txt
0.352	0.292	0.099	0.03	0.013	0.009	0.002	0.061	0.372	0.39	0.296	0.159	0.924	0.087	0.013	0.013	0.989	0.055	0.102	0.249	0.241	0.149	0.169	0.476	0.017	0.238	0	0.008	0.005	0.003	0.045	0.115
0.13	0.078	0.34	0.009	0.952	0.03	0.933	0.423	0.261	0.086	0.069	0.182	0.002	0.013	0.682	0.001	0.004	0.293	0.441	0.259	0.287	0.328	0.341	0.086	0.569	0	0	0.992	0.991	0.01	0.234	0.296
0.166	0.31	0.447	0.962	0.019	0.961	0.06	0.436	0.084	0.14	0.066	0.071	0.014	0.003	0.029	0.984	0.008	0.04	0.111	0.341	0.229	0.239	0.206	0.319	0.09	0.05	0.002	0	0.001	0.849	0.531	0.061
0.352	0.319	0.114	0	0.017	0	0.005	0.08	0.283	0.384	0.569	0.589	0.06	0.897	0.278	0.002	0	0.612	0.347	0.15	0.243	0.283	0.284	0.118	0.324	0.712	0.998	0	0.003	0.138	0.19	0.528
./E2F3_ONECUT2_ETV2_25.txt
0.352	0.292	0.099	0.03	0.013	0.009	0.002	0.061	0.372	0.39	0.296	0.129	0.854	0.054	0.012	0.18	0.935	0.036	0.111	0.019	0.603	0.632	0.186	0.139	0.001	0.001	0.978	0.763	0.304	0.061	0.238
0.13	0.078	0.34	0.009	0.952	0.03	0.933	0.423	0.261	0.086	0.069	0.074	0.018	0.004	0.849	0.011	0.01	0.182	0.368	0.017	0.071	0.096	0.531	0.835	0.014	0.004	0.012	0.055	0.033	0.375	0.136
0.166	0.31	0.447	0.962	0.019	0.961	0.06	0.436	0.084	0.14	0.066	0.05	0.077	0	0.023	0.801	0.023	0.035	0.165	0.009	0.196	0.174	0.248	0.026	0.986	0.983	0	0.009	0.644	0.051	0.47
0.352	0.319	0.114	0	0.017	0	0.005	0.08	0.283	0.384	0.569	0.747	0.051	0.942	0.116	0.007	0.032	0.748	0.356	0.955	0.129	0.097	0.034	0	0	0.012	0.009	0.173	0.019	0.513	0.156
./E2F3_ONECUT2_FLI1_11.txt
0.363	0.284	0.093	0	0.005	0	0	0.172	0.358	0.292	0.214	0.945	0.024	0.015	0.066	0.992	0.043	0.184	0.427	0.155	0.167	0.474	0	0.258	0.029	0.021	0.033	0	0.004	0.159
0.118	0.091	0.356	0.064	0.984	0.003	0.961	0.4	0.345	0.1	0.02	0.018	0.005	0.755	0.016	0.002	0.343	0.434	0.214	0.236	0.258	0.201	0.513	0	0	0.971	0.967	0.018	0.226	0.207
0.187	0.365	0.429	0.935	0.006	0.994	0.032	0.347	0.096	0.198	0.014	0.032	0.017	0.022	0.906	0.006	0.051	0.09	0.244	0.279	0.227	0.286	0.047	0.042	0.004	0.008	0	0.818	0.654	0.141
0.332	0.26	0.122	0	0.006	0.003	0.007	0.082	0.201	0.41	0.752	0.005	0.955	0.208	0.013	0	0.563	0.291	0.115	0.33	0.348	0.038	0.44	0.7	0.967	0	0	0.165	0.117	0.492
./E2F3_ONECUT2_FLI1_21.txt
0.352	0.292	0.099	0.03	0.013	0.009	0.002	0.061	0.372	0.39	0.296	0.129	0.928	0.072	0.011	0.07	0.994	0.04	0.167	0.427	0.155	0.167	0.474	0	0.258	0.029	0.021	0.033	0	0.004	0.159
0.13	0.078	0.34	0.009	0.952	0.03	0.933	0.423	0.261	0.086	0.069	0.074	0.015	0.004	0.789	0.009	0.004	0.35	0.483	0.214	0.236	0.258	0.201	0.513	0	0	0.971	0.967	0.018	0.226	0.207
0.166	0.31	0.447	0.962	0.019	0.961	0.06	0.436	0.084	0.14	0.066	0.05	0.03	0.016	0.032	0.911	0.003	0.056	0.087	0.244	0.279	0.227	0.286	0.047	0.042	0.004	0.008	0	0.818	0.654	0.141
0.352	0.319	0.114	0	0.017	0	0.005	0.08	0.283	0.384	0.569	0.747	0.027	0.908	0.168	0.01	0	0.554	0.262	0.115	0.33	0.348	0.038	0.44	0.7	0.967	0	0	0.165	0.117	0.492
./E2F3_ONECUT2_GCM1_11.txt
0.363	0.284	0.093	0	0.005	0	0	0.172	0.358	0.292	0.189	0.967	0.03	0.024	0.015	0.962	0.047	0.095	0.318	0.017	0.003	0.022	0.215	0.01	0.774	0.047
0.118	0.091	0.356	0.064	0.984	0.003	0.961	0.4	0.345	0.1	0.142	0.015	0.023	0.694	0.007	0.01	0.194	0.2	0.107	0.983	0.995	0.914	0.088	0.783	0.078	0.252
0.187	0.365	0.429	0.935	0.006	0.994	0.032	0.347	0.096	0.198	0.079	0.008	0.007	0.033	0.973	0.021	0.029	0.091	0.177	0	0	0.026	0.603	0.02	0.096	0.142
0.332	0.26	0.122	0	0.006	0.003	0.007	0.082	0.201	0.41	0.59	0.011	0.941	0.249	0.005	0.007	0.73	0.615	0.397	0	0.002	0.038	0.094	0.186	0.052	0.558
./E2F3_ONECUT2_GCM1_12.txt
0.363	0.284	0.093	0	0.005	0	0	0.172	0.358	0.292	0.188	0.971	0.071	0.021	0.005	0.97	0.049	0.095	0.243	0.002	0.016	0.043	0.175	0.004	0.78	0.048
0.118	0.091	0.356	0.064	0.984	0.003	0.961	0.4	0.345	0.1	0.172	0.005	0.015	0.689	0.009	0.008	0.193	0.208	0.196	0.99	0.978	0.887	0.16	0.763	0.072	0.314
0.187	0.365	0.429	0.935	0.006	0.994	0.032	0.347	0.096	0.198	0.082	0.007	0.003	0.031	0.979	0.015	0.025	0.09	0.168	0	0.004	0.019	0.553	0.034	0.094	0.1
0.332	0.26	0.122	0	0.006	0.003	0.007	0.082	0.201	0.41	0.558	0.016	0.911	0.26	0.007	0.008	0.732	0.606	0.394	0.008	0.002	0.052	0.112	0.199	0.055	0.538
./E2F3_ONECUT2_GCM1_21.txt
0.352	0.292	0.099	0.03	0.013	0.009	0.002	0.061	0.372	0.39	0.296	0.146	0.95	0.078	0.021	0.019	0.963	0.044	0.079	0.318	0.017	0.003	0.022	0.215	0.01	0.774	0.047
0.13	0.078	0.34	0.009	0.952	0.03	0.933	0.423	0.261	0.086	0.069	0.169	0.012	0.023	0.728	0	0.012	0.201	0.249	0.107	0.983	0.995	0.914	0.088	0.783	0.078	0.252
0.166	0.31	0.447	0.962	0.019	0.961	0.06	0.436	0.084	0.14	0.066	0.098	0.006	0.006	0.043	0.978	0.018	0.034	0.088	0.177	0	0	0.026	0.603	0.02	0.096	0.142
0.352	0.319	0.114	0	0.017	0	0.005	0.08	0.283	0.384	0.569	0.588	0.033	0.895	0.209	0.002	0.007	0.722	0.585	0.397	0	0.002	0.038	0.094	0.186	0.052	0.558
./E2F3_ONECUT2_GCM1_22.txt
0.352	0.292	0.099	0.03	0.013	0.009	0.002	0.061	0.372	0.39	0.296	0.146	0.954	0.119	0.018	0.008	0.971	0.046	0.079	0.243	0.002	0.016	0.043	0.175	0.004	0.78	0.048
0.13	0.078	0.34	0.009	0.952	0.03	0.933	0.423	0.261	0.086	0.069	0.199	0.003	0.015	0.722	0.003	0.01	0.2	0.257	0.196	0.99	0.978	0.887	0.16	0.763	0.072	0.314
0.166	0.31	0.447	0.962	0.019	0.961	0.06	0.436	0.084	0.14	0.066	0.1	0.005	0.002	0.041	0.985	0.013	0.03	0.087	0.168	0	0.004	0.019	0.553	0.034	0.094	0.1
0.352	0.319	0.114	0	0.017	0	0.005	0.08	0.283	0.384	0.569	0.556	0.038	0.865	0.219	0.005	0.008	0.724	0.577	0.394	0.008	0.002	0.052	0.112	0.199	0.055	0.538
./E2F3_ONECUT2_GCM2_11.txt
0.363	0.284	0.093	0	0.005	0	0	0.172	0.358	0.292	0.223	0.94	0.037	0.019	0.086	0.958	0.058	0.133	0.233	0.263	0.194	0.238	0.402	0	0.001	0.057	0.081	0	0.935	0.029
0.118	0.091	0.356	0.064	0.984	0.003	0.961	0.4	0.345	0.1	0.113	0.005	0.005	0.643	0.028	0.007	0.235	0.341	0.217	0.216	0.208	0.229	0.052	0.992	0.988	0.87	0.153	0.571	0.006	0.129
0.187	0.365	0.429	0.935	0.006	0.994	0.032	0.347	0.096	0.198	0.066	0.03	0.001	0.018	0.876	0.007	0.054	0.104	0.266	0.202	0.214	0.172	0.425	0.008	0.001	0.002	0.636	0.03	0.058	0.026
0.332	0.26	0.122	0	0.006	0.003	0.007	0.082	0.201	0.41	0.598	0.025	0.958	0.322	0.011	0.029	0.651	0.422	0.285	0.319	0.384	0.361	0.122	0	0.009	0.071	0.13	0.399	0	0.816
./E2F3_ONECUT2_GCM2_21.txt
0.352	0.292	0.099	0.03	0.013	0.009	0.002	0.061	0.372	0.39	0.296	0.18	0.923	0.085	0.015	0.089	0.959	0.055	0.116	0.233	0.263	0.194	0.238	0.402	0	0.001	0.057	0.081	0	0.935	0.029
0.13	0.078	0.34	0.009	0.952	0.03	0.933	0.423	0.261	0.086	0.069	0.141	0.002	0.004	0.676	0.021	0.009	0.242	0.39	0.217	0.216	0.208	0.229	0.052	0.992	0.988	0.87	0.153	0.571	0.006	0.129
0.166	0.31	0.447	0.962	0.019	0.961	0.06	0.436	0.084	0.14	0.066	0.083	0.028	0	0.028	0.881	0.005	0.059	0.101	0.266	0.202	0.214	0.172	0.425	0.008	0.001	0.002	0.636	0.03	0.058	0.026
0.352	0.319	0.114	0	0.017	0	0.005	0.08	0.283	0.384	0.569	0.596	0.047	0.911	0.281	0.008	0.029	0.643	0.393	0.285	0.319	0.384	0.361	0.122	0	0.009	0.071	0.13	0.399	0	0.816
./E2F3_ONECUT2_TFAP2C_11.txt
0.363	0.284	0.093	0	0.005	0	0	0.172	0.358	0.292	0.214	0.934	0.006	0.009	0.105	0.909	0.035	0.144	0.012	0.577	0.192	0.176	0.187	0.289	0.109	0.003	0	0.076	0.164	0.428	0.286	0.026	0.024	0.176	0.232
0.118	0.091	0.356	0.064	0.984	0.003	0.961	0.4	0.345	0.1	0.02	0.016	0.005	0.792	0.007	0.018	0.185	0.27	0.036	0.098	0.366	0.24	0.141	0.271	0.304	0.974	0.907	0.173	0.317	0.177	0.028	0	0.588	0.286	0.137
0.187	0.365	0.429	0.935	0.006	0.994	0.032	0.347	0.096	0.198	0.014	0.04	0.026	0.032	0.87	0.033	0.038	0.171	0.025	0.168	0.188	0.237	0.266	0.19	0.515	0.014	0	0.255	0.406	0.34	0.673	0.974	0.312	0.317	0.33
0.332	0.26	0.122	0	0.006	0.003	0.007	0.082	0.201	0.41	0.752	0.01	0.964	0.167	0.019	0.041	0.742	0.415	0.927	0.156	0.254	0.347	0.406	0.25	0.071	0.009	0.093	0.496	0.113	0.055	0.013	0	0.076	0.222	0.301
./E2F3_ONECUT2_TFAP2C_12.txt
0.363	0.284	0.093	0	0.005	0	0	0.172	0.358	0.292	0.214	0.807	0.019	0.015	0.117	0.929	0.074	0.144	0.091	0.265	0.245	0.221	0.223	0.223	0.181	0.202	0.096	0	0	0.04	0.21	0.5	0.245	0	0.015	0.239	0.371
0.118	0.091	0.356	0.064	0.984	0.003	0.961	0.4	0.345	0.1	0.02	0.015	0.006	0.786	0.015	0.014	0.203	0.27	0.073	0.312	0.255	0.231	0.266	0.177	0.15	0.226	0.269	0.995	0.895	0.286	0.227	0.132	0.019	0	0.608	0.174	0.182
0.187	0.365	0.429	0.935	0.006	0.994	0.032	0.347	0.096	0.198	0.014	0.132	0.014	0.019	0.855	0.019	0.036	0.171	0.021	0.275	0.233	0.34	0.259	0.248	0.227	0.288	0.603	0	0.015	0.179	0.354	0.309	0.712	1	0.329	0.324	0.3
0.332	0.26	0.122	0	0.006	0.003	0.007	0.082	0.201	0.41	0.752	0.046	0.963	0.179	0.013	0.037	0.685	0.415	0.814	0.148	0.267	0.207	0.252	0.352	0.442	0.284	0.033	0.005	0.09	0.495	0.209	0.06	0.023	0	0.049	0.263	0.148
./E2F3_ONECUT2_TFAP2C_13.txt
0.363	0.284	0.093	0	0.005	0	0	0.172	0.358	0.292	0.218	0.923	0.026	0.019	0.034	0.972	0.037	0.143	0.18	0.24	0.312	0.176	0.282	0.208	0.23	0.079	0.006	0.005	0.044	0.236	0.557	0.223	0.01	0.022	0.239	0.366
0.118	0.091	0.356	0.064	0.984	0.003	0.961	0.4	0.345	0.1	0.094	0.003	0.008	0.706	0.013	0.002	0.324	0.357	0.227	0.229	0.136	0.296	0.163	0.149	0.304	0.339	0.984	0.865	0.254	0.254	0.157	0.019	0	0.563	0.217	0.222
0.187	0.365	0.429	0.935	0.006	0.994	0.032	0.347	0.096	0.198	0.077	0.041	0.001	0.016	0.939	0.006	0.025	0.153	0.423	0.308	0.243	0.203	0.355	0.181	0.155	0.543	0.01	0.011	0.192	0.363	0.253	0.749	0.99	0.36	0.305	0.176
0.332	0.26	0.122	0	0.006	0.003	0.007	0.082	0.201	0.41	0.612	0.034	0.966	0.261	0.015	0.02	0.614	0.348	0.17	0.224	0.309	0.325	0.2	0.462	0.311	0.039	0	0.119	0.51	0.148	0.033	0.009	0	0.055	0.239	0.236
./E2F3_ONECUT2_TFAP2C_14.txt
0.363	0.284	0.093	0	0.005	0	0	0.172	0.358	0.292	0.184	0.915	0.015	0.009	0.055	0.958	0.058	0.109	0.172	0.192	0.219	0.219	0.118	0.341	0.191	0.211	0.024	0	0	0.047	0.143	0.488	0.105	0	0.007	0.109	0.305
0.118	0.091	0.356	0.064	0.984	0.003	0.961	0.4	0.345	0.1	0.124	0.033	0.025	0.637	0.007	0.011	0.269	0.449	0.198	0.271	0.271	0.327	0.32	0.232	0.245	0.281	0.35	0.99	0.844	0.282	0.483	0.192	0.012	0	0.561	0.298	0.263
0.187	0.365	0.429	0.935	0.006	0.994	0.032	0.347	0.096	0.198	0.111	0.003	0.001	0.024	0.93	0.013	0.03	0.108	0.428	0.252	0.154	0.235	0.263	0.303	0.123	0.14	0.554	0.01	0	0.226	0.307	0.253	0.883	0.991	0.338	0.321	0.262
0.332	0.26	0.122	0	0.006	0.003	0.007	0.082	0.201	0.41	0.58	0.05	0.958	0.331	0.009	0.019	0.642	0.335	0.202	0.285	0.356	0.219	0.299	0.124	0.442	0.368	0.072	0	0.156	0.446	0.066	0.066	0	0.009	0.094	0.272	0.17
./E2F3_ONECUT2_TFAP2C_21.txt
0.352	0.292	0.099	0.03	0.013	0.009	0.002	0.061	0.372	0.39	0.296	0.129	0.917	0.054	0.006	0.108	0.91	0.033	0.111	0.012	0.577	0.192	0.176	0.187	0.289	0.109	0.003	0	0.076	0.164	0.428	0.286	0.026	0.024	0.176	0.232
0.13	0.078	0.34	0.009	0.952	0.03	0.933	0.423	0.261	0.086	0.069	0.074	0.013	0.004	0.825	0	0.02	0.192	0.368	0.036	0.098	0.366	0.24	0.141	0.271	0.304	0.974	0.907	0.173	0.317	0.177	0.028	0	0.588	0.286	0.137
0.166	0.31	0.447	0.962	0.019	0.961	0.06	0.436	0.084	0.14	0.066	0.05	0.037	0.025	0.042	0.875	0.03	0.043	0.165	0.025	0.168	0.188	0.237	0.266	0.19	0.515	0.014	0	0.255	0.406	0.34	0.673	0.974	0.312	0.317	0.33
0.352	0.319	0.114	0	0.017	0	0.005	0.08	0.283	0.384	0.569	0.747	0.032	0.917	0.127	0.017	0.041	0.734	0.356	0.927	0.156	0.254	0.347	0.406	0.25	0.071	0.009	0.093	0.496	0.113	0.055	0.013	0	0.076	0.222	0.301
./E2F3_ONECUT2_TFAP2C_22.txt
0.352	0.292	0.099	0.03	0.013	0.009	0.002	0.061	0.372	0.39	0.296	0.129	0.79	0.067	0.012	0.121	0.93	0.072	0.111	0.091	0.265	0.245	0.221	0.223	0.223	0.181	0.202	0.096	0	0	0.04	0.21	0.5	0.245	0	0.015	0.239	0.371
0.13	0.078	0.34	0.009	0.952	0.03	0.933	0.423	0.261	0.086	0.069	0.074	0.013	0.005	0.82	0.008	0.016	0.21	0.368	0.073	0.312	0.255	0.231	0.266	0.177	0.15	0.226	0.269	0.995	0.895	0.286	0.227	0.132	0.019	0	0.608	0.174	0.182
0.166	0.31	0.447	0.962	0.019	0.961	0.06	0.436	0.084	0.14	0.066	0.05	0.129	0.013	0.029	0.861	0.017	0.041	0.165	0.021	0.275	0.233	0.34	0.259	0.248	0.227	0.288	0.603	0	0.015	0.179	0.354	0.309	0.712	1	0.329	0.324	0.3
0.352	0.319	0.114	0	0.017	0	0.005	0.08	0.283	0.384	0.569	0.747	0.068	0.917	0.139	0.01	0.037	0.677	0.356	0.814	0.148	0.267	0.207	0.252	0.352	0.442	0.284	0.033	0.005	0.09	0.495	0.209	0.06	0.023	0	0.049	0.263	0.148
./E2F3_ONECUT2_TFAP2C_23.txt
0.352	0.292	0.099	0.03	0.013	0.009	0.002	0.061	0.372	0.39	0.296	0.175	0.906	0.074	0.016	0.037	0.973	0.035	0.127	0.18	0.24	0.312	0.176	0.282	0.208	0.23	0.079	0.006	0.005	0.044	0.236	0.557	0.223	0.01	0.022	0.239	0.366
0.13	0.078	0.34	0.009	0.952	0.03	0.933	0.423	0.261	0.086	0.069	0.121	0	0.007	0.739	0.006	0.004	0.33	0.406	0.227	0.229	0.136	0.296	0.163	0.149	0.304	0.339	0.984	0.865	0.254	0.254	0.157	0.019	0	0.563	0.217	0.222
0.166	0.31	0.447	0.962	0.019	0.961	0.06	0.436	0.084	0.14	0.066	0.095	0.038	0	0.025	0.945	0.003	0.03	0.15	0.423	0.308	0.243	0.203	0.355	0.181	0.155	0.543	0.01	0.011	0.192	0.363	0.253	0.749	0.99	0.36	0.305	0.176
0.352	0.319	0.114	0	0.017	0	0.005	0.08	0.283	0.384	0.569	0.609	0.056	0.919	0.22	0.012	0.02	0.605	0.318	0.17	0.224	0.309	0.325	0.2	0.462	0.311	0.039	0	0.119	0.51	0.148	0.033	0.009	0	0.055	0.239	0.236
./E2F3_ONECUT2_TFAP2C_24.txt
0.352	0.292	0.099	0.03	0.013	0.009	0.002	0.061	0.372	0.39	0.296	0.142	0.898	0.064	0.006	0.058	0.959	0.056	0.092	0.172	0.192	0.219	0.219	0.118	0.341	0.191	0.211	0.024	0	0	0.047	0.143	0.488	0.105	0	0.007	0.109	0.305
0.13	0.078	0.34	0.009	0.952	0.03	0.933	0.423	0.261	0.086	0.069	0.151	0.03	0.024	0.67	0	0.013	0.276	0.497	0.198	0.271	0.271	0.327	0.32	0.232	0.245	0.281	0.35	0.99	0.844	0.282	0.483	0.192	0.012	0	0.561	0.298	0.263
0.166	0.31	0.447	0.962	0.019	0.961	0.06	0.436	0.084	0.14	0.066	0.129	0	0	0.034	0.935	0.01	0.035	0.105	0.428	0.252	0.154	0.235	0.263	0.303	0.123	0.14	0.554	0.01	0	0.226	0.307	0.253	0.883	0.991	0.338	0.321	0.262
0.352	0.319	0.114	0	0.017	0	0.005	0.08	0.283	0.384	0.569	0.578	0.072	0.912	0.29	0.006	0.019	0.633	0.305	0.202	0.285	0.356	0.219	0.299	0.124	0.442	0.368	0.072	0	0.156	0.446	0.066	0.066	0	0.009	0.094	0.272	0.17
./ELF1_GCM1_CEBPB_12.txt
0.188	0.26	0.219	0.005	0.011	0.861	0.8	0.71	0.048	0.22	0.173	0.099	0	0.009	0.095	0.426	0.129	0.478	0	0	0.19	0	0.021	0	0.981	0.986	0.004
0.163	0.251	0.732	0	0	0.038	0.037	0.063	0.046	0.021	0.613	0.05	0.014	0.013	0.262	0.096	0.238	0.071	0.002	0	0.003	0.979	0.006	0.739	0.015	0	0.462
0.321	0.442	0.036	0.979	0.933	0.039	0.066	0.222	0.043	0.758	0.138	0.645	0.948	0.967	0.097	0.277	0.268	0.451	0.001	0.009	0.801	0	0.951	0	0.005	0.009	0.068
0.328	0.047	0.013	0.016	0.057	0.062	0.097	0.005	0.864	0.001	0.076	0.205	0.039	0.012	0.547	0.201	0.365	0	0.997	0.991	0.005	0.021	0.022	0.261	0	0.005	0.466
./ELF1_GCM1_CEBPB_22.txt
0.188	0.26	0.219	0.005	0.011	0.861	0.8	0.649	0.033	0.195	0.175	0.064	0.003	0.014	0.044	0.252	0.145	0.253	0.173	0.482	0	0	0.236	0	0.008	0	0.95	0.998	0.008
0.163	0.251	0.732	0	0	0.038	0.037	0.061	0.033	0.025	0.604	0.046	0.014	0.007	0.366	0.23	0.183	0.141	0.235	0.092	0	0.001	0.004	0.958	0	0.732	0.047	0.001	0.391
0.321	0.442	0.036	0.979	0.933	0.039	0.066	0.286	0.038	0.768	0.157	0.677	0.933	0.965	0.159	0.294	0.46	0.443	0.253	0.421	0.001	0.045	0.76	0	0.992	0.001	0	0	0.128
0.328	0.047	0.013	0.016	0.057	0.062	0.097	0.003	0.896	0.013	0.064	0.213	0.051	0.015	0.431	0.224	0.213	0.163	0.338	0.005	0.999	0.954	0	0.042	0	0.267	0.003	0.001	0.473
./ELF1_GCM1_CEBPB_32.txt
0.188	0.26	0.219	0.005	0.011	0.861	0.8	0.621	0.046	0.231	0.148	0.093	0.001	0.016	0.064	0.334	0.231	0.135	0.384	0	0.002	0.138	0	0.008	0.024	0.96	0.993	0.002
0.163	0.251	0.732	0	0	0.038	0.037	0.069	0.054	0.025	0.585	0.016	0.031	0.016	0.326	0.149	0.215	0.109	0.118	0	0.001	0.001	0.987	0.002	0.715	0.038	0.004	0.386
0.321	0.442	0.036	0.979	0.933	0.039	0.066	0.285	0.038	0.744	0.148	0.659	0.924	0.951	0.13	0.371	0.336	0.361	0.498	0	0.042	0.859	0.003	0.986	0	0	0.001	0.052
0.328	0.047	0.013	0.016	0.057	0.062	0.097	0.025	0.861	0.002	0.118	0.232	0.045	0.018	0.482	0.146	0.218	0.395	0	1	0.955	0.002	0.01	0.003	0.262	0.001	0.002	0.559
./ELF1_GCM1_ELF1_12.txt
0.433	0.043	0.165	0.132	0.083	0.117	0.13	0.137	0.009	0.011	0.782	0.74	0.389	0.047	0.277	0.194	0.094	0	0.018	0.037
0.148	0.068	0.059	0.486	0.004	0.082	0.154	0.773	0.001	0.019	0.058	0.064	0.077	0.105	0.07	0.618	0.015	0.009	0.004	0.245
0.405	0.292	0.76	0.2	0.805	0.626	0.692	0.031	0.945	0.914	0.069	0.088	0.522	0.121	0.614	0.108	0.56	0.935	0.962	0.188
0.014	0.597	0.017	0.181	0.108	0.175	0.025	0.059	0.045	0.056	0.091	0.107	0.012	0.727	0.04	0.08	0.331	0.057	0.017	0.53
./ETV2_ONECUT2_TFAP2C_34.txt
0.549	0.124	0.135	0.001	0	0.993	0.726	0.27	0.103	0.33	0.29	0.289	0.183	0.805	0.019	0.005	0.109	0.948	0.061	0.109	0.172	0.192	0.219	0.219	0.118	0.341	0.191	0.211	0.024	0	0	0.047	0.143	0.488	0.105	0	0.007	0.109	0.305
0.044	0.628	0.858	0.003	0	0.005	0.021	0.073	0.33	0.166	0.218	0.225	0.192	0.035	0.021	0.695	0.003	0.011	0.196	0.458	0.198	0.271	0.271	0.327	0.32	0.232	0.245	0.281	0.35	0.99	0.844	0.282	0.483	0.192	0.012	0	0.561	0.298	0.263
0.247	0.22	0.007	0.991	0.996	0.003	0	0.645	0.104	0.353	0.314	0.255	0.271	0.092	0.002	0.017	0.878	0.01	0.017	0.108	0.428	0.252	0.154	0.235	0.263	0.303	0.123	0.14	0.554	0.01	0	0.226	0.307	0.253	0.883	0.991	0.338	0.321	0.262
0.16	0.028	0	0.005	0.004	0	0.252	0.012	0.462	0.151	0.179	0.231	0.354	0.068	0.958	0.283	0.01	0.032	0.726	0.325	0.202	0.285	0.356	0.219	0.299	0.124	0.442	0.368	0.072	0	0.156	0.446	0.066	0.066	0	0.009	0.094	0.272	0.17
./ETV7_TBX21_CUX1_11.txt
0.371	0.049	0.225	0	0	0.983	0.968	0.516	0.168	0.307	0.302	0.482	0.256	0.172	0.045	0.2	0.78	0.001	0.798	0.038	0.241	0.127	0.019	0.506	0.995	0	0.002	0.373	0.984	0.1	0.434
0.373	0.695	0.699	0	0	0.007	0.032	0.106	0.509	0.256	0.244	0.188	0.312	0.155	0.113	0.593	0.029	0.975	0.007	0.942	0.414	0.228	0.302	0.027	0.005	0.008	0.991	0.004	0	0	0.341
0.201	0.23	0.05	0.997	1	0.002	0	0.376	0.031	0.299	0.368	0.119	0.142	0.282	0.019	0.173	0.14	0.014	0.191	0.014	0.155	0.07	0.123	0.308	0	0.154	0	0.618	0	0.003	0.162
0.056	0.026	0.027	0.003	0	0.007	0	0.002	0.293	0.137	0.086	0.211	0.289	0.392	0.824	0.033	0.05	0.01	0.005	0.007	0.191	0.575	0.557	0.159	0	0.838	0.007	0.005	0.016	0.897	0.063
./ETV7_TBX21_CUX1_12.txt
0.328	0.096	0.149	0.006	0	0.883	0.955	0.367	0.103	0.391	0.325	0.126	0.304	0.037	0.163	0.755	0	0.847	0.058	0.265	0.101	0.138	0.019	0.506	0.995	0	0.002	0.373	0.984	0.1	0.434
0.416	0.698	0.818	0	0	0.098	0.02	0.075	0.416	0.224	0.406	0.323	0.26	0.103	0.641	0.057	0.971	0.009	0.898	0.47	0.284	0.294	0.302	0.027	0.005	0.008	0.991	0.004	0	0	0.341
0.196	0.183	0.034	0.994	1	0	0	0.553	0.059	0.338	0.184	0.287	0.14	0.013	0.135	0.122	0.01	0.139	0.04	0.09	0.081	0.036	0.123	0.308	0	0.154	0	0.618	0	0.003	0.162
0.059	0.023	0	0	0	0.018	0.025	0.005	0.422	0.047	0.085	0.264	0.295	0.848	0.061	0.066	0.02	0.005	0.004	0.175	0.533	0.531	0.557	0.159	0	0.838	0.007	0.005	0.016	0.897	0.063
./ETV7_TFAP2C_DLX3_11.txt
0.192	0.25	0.09	0.005	0.839	0.629	0.266	0.145	0.408	0.032	0.133	0.077	0	0.002	0.221	0.162	0.186	0.051	0.003	0.028	0.166	0.238	0.398	0.137	0.035	0.028	0.441	0.237	0.242	0.178	0.247	0.175	0.239	0.058	0.773	0.906	0.077	0.102	0.436
0.305	0.4	0.007	0.018	0.042	0.195	0.187	0.264	0.168	0.579	0.006	0.002	1	0.903	0.232	0.286	0.291	0.554	0.921	0.608	0.326	0.284	0.141	0.02	0.104	0.609	0.132	0.268	0.226	0.214	0.215	0.254	0.278	0.137	0.069	0	0.038	0.138	0.091
0.326	0.203	0.88	0.964	0.002	0.01	0.497	0.251	0.318	0.181	0.119	0.012	0	0	0.382	0.18	0.41	0.338	0.021	0.081	0.215	0.346	0.417	0.841	0.852	0.237	0.238	0.132	0.317	0.378	0.328	0.366	0.272	0.05	0.099	0.032	0.092	0.28	0.408
0.176	0.147	0.023	0.013	0.117	0.166	0.05	0.34	0.105	0.207	0.742	0.909	0	0.095	0.166	0.372	0.113	0.057	0.054	0.283	0.293	0.132	0.044	0.003	0.01	0.126	0.189	0.364	0.214	0.229	0.21	0.205	0.211	0.755	0.059	0.062	0.793	0.479	0.066
./ETV7_TFAP2C_DLX3_21.txt
0.192	0.25	0.09	0.005	0.839	0.629	0.266	0.145	0.408	0.032	0.133	0.077	0	0.002	0.221	0.108	0.232	0.079	0.007	0.002	0.089	0.158	0.407	0.271	0.014	0.042	0.044	0.552	0.164	0.19	0.238	0.226	0.262	0.096	0.738	0.937	0.058	0.109	0.394
0.305	0.4	0.007	0.018	0.042	0.195	0.187	0.264	0.168	0.579	0.006	0.002	1	0.903	0.232	0.266	0.259	0.368	0.917	0.768	0.324	0.289	0.212	0.034	0.008	0.385	0.605	0.107	0.382	0.185	0.331	0.191	0.202	0.193	0.105	0.003	0.084	0.127	0.045
0.326	0.203	0.88	0.964	0.002	0.01	0.497	0.251	0.318	0.181	0.119	0.012	0	0	0.382	0.164	0.325	0.468	0.073	0.015	0.189	0.347	0.329	0.691	0.976	0.499	0.199	0.225	0.172	0.399	0.252	0.303	0.342	0.03	0.119	0.019	0.093	0.311	0.509
0.176	0.147	0.023	0.013	0.117	0.166	0.05	0.34	0.105	0.207	0.742	0.909	0	0.095	0.166	0.462	0.183	0.085	0.003	0.216	0.399	0.205	0.052	0.004	0.003	0.073	0.152	0.117	0.282	0.226	0.18	0.28	0.195	0.681	0.038	0.041	0.765	0.454	0.051
./ETV7_TFAP2C_DRGX_11.txt
0.192	0.25	0.09	0.005	0.839	0.629	0.266	0.145	0.408	0.032	0.133	0.077	0	0.002	0.221	0.108	0.247	0.069	0.002	0	0.08	0.137	0.471	0.135	0.012	0.025	0.372	0.499	0.079	0.629	0.77	0.032	0.032	0.779
0.305	0.4	0.007	0.018	0.042	0.195	0.187	0.264	0.168	0.579	0.006	0.002	1	0.903	0.232	0.266	0.287	0.447	0.975	0.845	0.356	0.337	0.179	0.015	0.009	0.581	0.163	0.111	0.438	0.115	0.165	0.094	0.109	0
0.326	0.203	0.88	0.964	0.002	0.01	0.497	0.251	0.318	0.181	0.119	0.012	0	0	0.382	0.164	0.308	0.41	0.02	0.011	0.158	0.403	0.319	0.846	0.973	0.348	0.308	0.249	0.083	0.198	0.043	0.049	0.007	0.079
0.176	0.147	0.023	0.013	0.117	0.166	0.05	0.34	0.105	0.207	0.742	0.909	0	0.095	0.166	0.462	0.158	0.074	0.003	0.144	0.406	0.123	0.032	0.003	0.007	0.046	0.157	0.141	0.401	0.058	0.022	0.825	0.851	0.142
./EVX1_CLOCK_BHLHA15_13.txt
0.087	0.512	0.936	0.028	0.312	0.916	0.15	0.085	0.376	0.424	0.196	0.351	0.191	0.883	0.002	0.104	0.012	0.001	0.111	0.234	0.129	0.549	0.374	0.045	0.838	0.012	0.599	0.116	0.012	0.008
0.203	0.176	0.014	0.013	0.201	0.018	0.041	0.348	0.06	0.365	0.529	0.185	0.789	0.019	0.755	0.007	0.09	0.001	0.205	0.505	0.306	0.133	0.25	0.907	0.101	0.319	0.074	0.086	0.012	0.375
0.126	0.263	0.003	0.067	0.086	0.028	0.172	0.123	0.44	0.097	0.232	0.279	0.018	0.054	0.007	0.888	0.014	0.892	0.41	0.164	0.144	0.164	0.333	0.048	0.038	0.076	0.321	0.011	0.847	0.411
0.584	0.049	0.047	0.892	0.401	0.037	0.637	0.444	0.124	0.115	0.042	0.185	0.002	0.044	0.236	0.002	0.884	0.106	0.274	0.097	0.421	0.154	0.044	0	0.023	0.593	0.006	0.787	0.129	0.207
./EVX1_CLOCK_BHLHA15_14.txt
0.067	0.432	0.716	0.101	0.255	0.846	0.111	0.125	0.174	0.285	0.154	0.383	0.465	0.087	0.814	0.007	0.4	0.061	0.009	0.838	0.012	0.599	0.116	0.012	0.008
0.426	0.196	0.118	0.031	0.178	0.031	0.084	0.074	0.236	0.426	0.212	0.145	0.233	0.876	0.052	0.491	0.044	0.14	0.026	0.101	0.319	0.074	0.086	0.012	0.375
0.072	0.353	0.03	0.03	0.205	0.077	0.124	0.534	0.385	0.158	0.275	0.234	0.24	0.028	0.104	0.046	0.541	0.015	0.877	0.038	0.076	0.321	0.011	0.847	0.411
0.435	0.019	0.136	0.839	0.362	0.046	0.682	0.267	0.205	0.13	0.358	0.237	0.062	0.009	0.03	0.456	0.014	0.784	0.087	0.023	0.593	0.006	0.787	0.129	0.207
./EVX1_CLOCK_ERF_11.txt
0.583	0.002	0.451	0.957	0.034	0.009	0.595	0.006	0.193	0.108	0.525	0.077	0.875	0	0.117	0.027	0.004	0.111	0.189	0.132	0.079	0.579	0.133	0.254	0	0.024	0.927	0.717	0.385	0.108	0.289
0.069	0.056	0.159	0.027	0.091	0.479	0.03	0.511	0.401	0.245	0.326	0.921	0.013	0.782	0.001	0.107	0	0.111	0.405	0.316	0.132	0	0.578	0.672	0	0.049	0	0.019	0	0.324	0.447
0.252	0	0.235	0.002	0.067	0.211	0.197	0.157	0.155	0.459	0.144	0	0.109	0.001	0.869	0.041	0.928	0.389	0.108	0.211	0.711	0.368	0.267	0.049	1	0.927	0.073	0.019	0.564	0.216	0.158
0.095	0.941	0.155	0.014	0.808	0.301	0.178	0.326	0.251	0.187	0.005	0.001	0.003	0.217	0.013	0.825	0.068	0.389	0.297	0.342	0.079	0.053	0.022	0.025	0	0	0	0.245	0.051	0.351	0.105
./EVX1_CLOCK_ERF_31.txt
0.087	0.512	0.936	0.028	0.312	0.916	0.15	0.085	0.376	0.424	0.196	0.401	0.183	0.882	0.002	0.025	0.021	0	0.111	0.189	0.132	0.079	0.579	0.133	0.254	0	0.024	0.927	0.717	0.385	0.108	0.289
0.203	0.176	0.014	0.013	0.201	0.018	0.041	0.348	0.06	0.365	0.529	0.164	0.799	0.032	0.773	0.006	0.082	0	0.111	0.405	0.316	0.132	0	0.578	0.672	0	0.049	0	0.019	0	0.324	0.447
0.126	0.263	0.003	0.067	0.086	0.028	0.172	0.123	0.44	0.097	0.232	0.344	0.018	0.049	0.003	0.955	0.044	0.926	0.389	0.108	0.211	0.711	0.368	0.267	0.049	1	0.927	0.073	0.019	0.564	0.216	0.158
0.584	0.049	0.047	0.892	0.401	0.037	0.637	0.444	0.124	0.115	0.042	0.092	0	0.038	0.221	0.015	0.853	0.074	0.389	0.297	0.342	0.079	0.053	0.022	0.025	0	0	0	0.245	0.051	0.351	0.105
./EVX1_CLOCK_ERF_41.txt
0.067	0.432	0.716	0.101	0.255	0.846	0.198	0.248	0.236	0.337	0.18	0.218	0.556	0.113	0.882	0.002	0.101	0.024	0.003	0.111	0.189	0.132	0.079	0.579	0.133	0.254	0	0.024	0.927	0.717	0.385	0.108	0.289
0.426	0.196	0.118	0.031	0.178	0.031	0.084	0.147	0.267	0.348	0.119	0.157	0.216	0.875	0.015	0.719	0.007	0.129	0.02	0.111	0.405	0.316	0.132	0	0.578	0.672	0	0.049	0	0.019	0	0.324	0.447
0.072	0.353	0.03	0.03	0.205	0.077	0.243	0.231	0.36	0.152	0.406	0.304	0.147	0.004	0.085	0.009	0.868	0.042	0.906	0.389	0.108	0.211	0.711	0.368	0.267	0.049	1	0.927	0.073	0.019	0.564	0.216	0.158
0.435	0.019	0.136	0.839	0.362	0.046	0.475	0.374	0.137	0.163	0.294	0.32	0.081	0.009	0.019	0.271	0.024	0.804	0.07	0.389	0.297	0.342	0.079	0.053	0.022	0.025	0	0	0	0.245	0.051	0.351	0.105
./EVX1_CLOCK_ETV2_11.txt
0.583	0.002	0.451	0.957	0.034	0.009	0.595	0.006	0.193	0.198	0.479	0.067	0.839	0	0.175	0.009	0.005	0.052	0.174	0.314	0.111	0.413	0.203	0.204	0	0.001	0.998	0.381	0.283	0.058
0.069	0.056	0.159	0.027	0.091	0.479	0.03	0.511	0.401	0.207	0.318	0.928	0.003	0.855	0.001	0.113	0	0.294	0.366	0.243	0.34	0.169	0.618	0.756	0	0	0	0.078	0.136	0.417
0.252	0	0.235	0.002	0.067	0.211	0.197	0.157	0.155	0.428	0.167	0.001	0.153	0.004	0.822	0.01	0.93	0.316	0.211	0.196	0.239	0.203	0.122	0.04	0.999	0.998	0.001	0.008	0.522	0.198
0.095	0.941	0.155	0.014	0.808	0.301	0.178	0.326	0.251	0.168	0.036	0.004	0.005	0.142	0.001	0.867	0.066	0.338	0.248	0.248	0.31	0.215	0.058	0	0	0.001	0.001	0.533	0.059	0.326
./EVX1_CLOCK_ETV2_31.txt
0.087	0.512	0.936	0.028	0.312	0.916	0.15	0.085	0.376	0.424	0.196	0.417	0.173	0.846	0.002	0.083	0.003	0.001	0.001	0.052	0.174	0.314	0.111	0.413	0.203	0.204	0	0.001	0.998	0.381	0.283	0.058
0.203	0.176	0.014	0.013	0.201	0.018	0.041	0.348	0.06	0.365	0.529	0.236	0.806	0.021	0.845	0.006	0.088	0	0	0.294	0.366	0.243	0.34	0.169	0.618	0.756	0	0	0	0.078	0.136	0.417
0.126	0.263	0.003	0.067	0.086	0.028	0.172	0.123	0.44	0.097	0.232	0.267	0.019	0.093	0.006	0.908	0.013	0.928	0.909	0.316	0.211	0.196	0.239	0.203	0.122	0.04	0.999	0.998	0.001	0.008	0.522	0.198
0.584	0.049	0.047	0.892	0.401	0.037	0.637	0.444	0.124	0.115	0.042	0.08	0.003	0.041	0.146	0.003	0.895	0.071	0.09	0.338	0.248	0.248	0.31	0.215	0.058	0	0	0.001	0.001	0.533	0.059	0.326
./EVX1_CLOCK_ETV2_41.txt
0.067	0.432	0.716	0.101	0.255	0.846	0.198	0.248	0.236	0.337	0.18	0.253	0.495	0.102	0.846	0.002	0.159	0.006	0.004	0.052	0.174	0.314	0.111	0.413	0.203	0.204	0	0.001	0.998	0.381	0.283	0.058
0.426	0.196	0.118	0.031	0.178	0.031	0.084	0.147	0.267	0.348	0.119	0.163	0.263	0.882	0.005	0.791	0.007	0.136	0.02	0.294	0.366	0.243	0.34	0.169	0.618	0.756	0	0	0	0.078	0.136	0.417
0.072	0.353	0.03	0.03	0.205	0.077	0.243	0.231	0.36	0.152	0.406	0.351	0.168	0.005	0.129	0.011	0.821	0.011	0.908	0.316	0.211	0.196	0.239	0.203	0.122	0.04	0.999	0.998	0.001	0.008	0.522	0.198
0.435	0.019	0.136	0.839	0.362	0.046	0.475	0.374	0.137	0.163	0.294	0.234	0.074	0.011	0.021	0.196	0.012	0.847	0.068	0.338	0.248	0.248	0.31	0.215	0.058	0	0	0.001	0.001	0.533	0.059	0.326
./EVX1_CLOCK_ETV5_11.txt
0.583	0.002	0.451	0.957	0.034	0.009	0.595	0.006	0.193	0.108	0.432	0.083	0.809	0.003	0.149	0.021	0.012	0.041	0.258	0.24	0.208	0.311	0.165	0.152	0.003	0.006	0.935	0.597	0.201	0.053
0.069	0.056	0.159	0.027	0.091	0.479	0.03	0.511	0.401	0.245	0.246	0.891	0.007	0.786	0.015	0.132	0.011	0.237	0.227	0.169	0.162	0.069	0.387	0.749	0.003	0	0	0.043	0.16	0.352
0.252	0	0.235	0.002	0.067	0.211	0.197	0.157	0.155	0.459	0.273	0.021	0.168	0.013	0.836	0.029	0.914	0.321	0.252	0.369	0.417	0.421	0.375	0.088	0.985	0.957	0.026	0.062	0.639	0.236
0.095	0.941	0.155	0.014	0.808	0.301	0.178	0.326	0.251	0.187	0.049	0.004	0.015	0.199	0	0.818	0.062	0.401	0.263	0.223	0.213	0.198	0.073	0.011	0.008	0.036	0.039	0.298	0	0.359
./EVX1_CLOCK_ETV5_31.txt
0.087	0.512	0.936	0.028	0.312	0.916	0.15	0.085	0.376	0.424	0.196	0.37	0.189	0.816	0.005	0.058	0.015	0.008	0.041	0.258	0.24	0.208	0.311	0.165	0.152	0.003	0.006	0.935	0.597	0.201	0.053
0.203	0.176	0.014	0.013	0.201	0.018	0.041	0.348	0.06	0.365	0.529	0.165	0.769	0.026	0.776	0.019	0.107	0.011	0.237	0.227	0.169	0.162	0.069	0.387	0.749	0.003	0	0	0.043	0.16	0.352
0.126	0.263	0.003	0.067	0.086	0.028	0.172	0.123	0.44	0.097	0.232	0.373	0.039	0.108	0.015	0.922	0.033	0.913	0.321	0.252	0.369	0.417	0.421	0.375	0.088	0.985	0.957	0.026	0.062	0.639	0.236
0.584	0.049	0.047	0.892	0.401	0.037	0.637	0.444	0.124	0.115	0.042	0.092	0.003	0.051	0.204	0.002	0.845	0.068	0.401	0.263	0.223	0.213	0.198	0.073	0.011	0.008	0.036	0.039	0.298	0	0.359
./EVX1_CLOCK_ETV5_41.txt
0.067	0.432	0.716	0.101	0.255	0.846	0.198	0.248	0.236	0.337	0.18	0.218	0.448	0.118	0.816	0.004	0.134	0.018	0.011	0.041	0.258	0.24	0.208	0.311	0.165	0.152	0.003	0.006	0.935	0.597	0.201	0.053
0.426	0.196	0.118	0.031	0.178	0.031	0.084	0.147	0.267	0.348	0.119	0.157	0.191	0.845	0.009	0.722	0.021	0.154	0.032	0.237	0.227	0.169	0.162	0.069	0.387	0.749	0.003	0	0	0.043	0.16	0.352
0.072	0.353	0.03	0.03	0.205	0.077	0.243	0.231	0.36	0.152	0.406	0.304	0.275	0.025	0.144	0.021	0.835	0.031	0.893	0.321	0.252	0.369	0.417	0.421	0.375	0.088	0.985	0.957	0.026	0.062	0.639	0.236
0.435	0.019	0.136	0.839	0.362	0.046	0.475	0.374	0.137	0.163	0.294	0.32	0.087	0.012	0.032	0.254	0.011	0.796	0.064	0.401	0.263	0.223	0.213	0.198	0.073	0.011	0.008	0.036	0.039	0.298	0	0.359
./EVX1_CLOCK_EVX1_13.txt
0.053	0.879	0.003	0.219	0.076	0	0.092	0.042	0.115	0.124	0.444	0.61	0.02	0.426	0.925	0.041	0.029	0.589	0.006	0.193	0.108	0.525	0.06	0.776	0	0.234	0.012	0.008
0.947	0.023	0.936	0.006	0.098	0.035	0.344	0.232	0.097	0.44	0.123	0.12	0.042	0.122	0.047	0.047	0.371	0.078	0.511	0.401	0.245	0.326	0.938	0	0.789	0.002	0.149	0
0	0.098	0.011	0.771	0.037	0.693	0.164	0.529	0.365	0.06	0.348	0.146	0.009	0.218	0.008	0.041	0.194	0.2	0.157	0.155	0.459	0.144	0	0.218	0.001	0.764	0.016	0.951
0	0	0.05	0.004	0.789	0.272	0.401	0.196	0.424	0.376	0.085	0.122	0.928	0.233	0.021	0.872	0.406	0.133	0.326	0.251	0.187	0.005	0.002	0.006	0.21	0	0.824	0.041
./EVX1_CLOCK_EVX1_14.txt
0.045	0.782	0.022	0.318	0.038	0.017	0.081	0.32	0.294	0.163	0.137	0.374	0.529	0.024	0.407	0.898	0.085	0.014	0.515	0.006	0.193	0.108	0.525	0.06	0.776	0	0.234	0.012	0.008
0.908	0.019	0.762	0.017	0.17	0.008	0.147	0.304	0.406	0.152	0.36	0.231	0.156	0.067	0.182	0.029	0.06	0.416	0.051	0.511	0.401	0.245	0.326	0.938	0	0.789	0.002	0.149	0
0.041	0.193	0.014	0.663	0.004	0.844	0.216	0.157	0.119	0.348	0.267	0.147	0.168	0.015	0.207	0.017	0.092	0.204	0.311	0.157	0.155	0.459	0.144	0	0.218	0.001	0.764	0.016	0.951
0.006	0.006	0.202	0.003	0.789	0.13	0.556	0.218	0.18	0.337	0.236	0.248	0.147	0.893	0.205	0.057	0.762	0.367	0.123	0.326	0.251	0.187	0.005	0.002	0.006	0.21	0	0.824	0.041
./EVX1_CLOCK_EVX1_23.txt
0.087	0.512	0.936	0.028	0.312	0.916	0.15	0.085	0.376	0.424	0.196	0.401	0.137	0.869	0.004	0.029	0.006	0.001	0.012	0.188	0.04	0.079	0.8	0.97	0.004	0.108	0.992	0.029
0.203	0.176	0.014	0.013	0.201	0.018	0.041	0.348	0.06	0.365	0.529	0.164	0.846	0.026	0.854	0.006	0.063	0.001	0.292	0.273	0.147	0.133	0.147	0.024	0.094	0.176	0.007	0.019
0.126	0.263	0.003	0.067	0.086	0.028	0.172	0.123	0.44	0.097	0.232	0.344	0.018	0.067	0.003	0.964	0.017	0.968	0.054	0.523	0.716	0.012	0.038	0.006	0.013	0.551	0.001	0.048
0.584	0.049	0.047	0.892	0.401	0.037	0.637	0.444	0.124	0.115	0.042	0.092	0	0.038	0.139	0.003	0.913	0.03	0.643	0.016	0.096	0.775	0.016	0	0.889	0.164	0	0.905
./EVX1_CLOCK_EVX1_24.txt
0.067	0.432	0.716	0.101	0.255	0.846	0.198	0.248	0.236	0.337	0.18	0.218	0.556	0.066	0.869	0.003	0.104	0.009	0.004	0.012	0.188	0.04	0.079	0.8	0.97	0.004	0.108	0.992	0.029
0.426	0.196	0.118	0.031	0.178	0.031	0.084	0.147	0.267	0.348	0.119	0.157	0.216	0.922	0.009	0.8	0.007	0.111	0.021	0.292	0.273	0.147	0.133	0.147	0.024	0.094	0.176	0.007	0.019
0.072	0.353	0.03	0.03	0.205	0.077	0.243	0.231	0.36	0.152	0.406	0.304	0.147	0.004	0.103	0.009	0.877	0.015	0.948	0.054	0.523	0.716	0.012	0.038	0.006	0.013	0.551	0.001	0.048
0.435	0.019	0.136	0.839	0.362	0.046	0.475	0.374	0.137	0.163	0.294	0.32	0.081	0.009	0.019	0.189	0.012	0.865	0.026	0.643	0.016	0.096	0.775	0.016	0	0.889	0.164	0	0.905
./EVX1_CLOCK_EVX1_34.txt
0.045	0.782	0.022	0.318	0.038	0.017	0.081	0.32	0.294	0.163	0.112	0.443	0.706	0.037	0.337	0.877	0.143	0.052	0.405	0.424	0.196	0.401	0.272	0.789	0.004	0.05	0	0
0.908	0.019	0.762	0.017	0.17	0.008	0.147	0.304	0.406	0.152	0.281	0.204	0.129	0.045	0.203	0.024	0.035	0.35	0.066	0.365	0.529	0.164	0.693	0.037	0.771	0.011	0.098	0
0.041	0.193	0.014	0.663	0.004	0.844	0.216	0.157	0.119	0.348	0.197	0.205	0.044	0.049	0.132	0.029	0.145	0.16	0.433	0.097	0.232	0.344	0.035	0.098	0.006	0.936	0.023	0.947
0.006	0.006	0.202	0.003	0.789	0.13	0.556	0.218	0.18	0.337	0.41	0.148	0.122	0.869	0.328	0.069	0.676	0.438	0.096	0.115	0.042	0.092	0	0.076	0.219	0.003	0.879	0.053
./EVX1_CLOCK_FIGLA_11.txt
0.583	0.002	0.451	0.957	0.034	0.009	0.595	0.006	0.193	0.108	0.507	0.112	0.744	0.001	0.18	0.012	0.004	0.087	0.206	0.171	0.27	0.252	0.26	0.126	0.299	0.357	0.033	0.957	0.017	0.078	0.033	0.004	0.122
0.069	0.056	0.159	0.027	0.091	0.479	0.03	0.511	0.401	0.245	0.233	0.877	0.028	0.755	0.021	0.219	0.002	0.246	0.377	0.194	0.171	0.247	0.278	0.266	0.179	0.4	0.962	0.002	0.375	0.481	0.05	0.007	0.259
0.252	0	0.235	0.002	0.067	0.211	0.197	0.157	0.155	0.459	0.199	0.001	0.21	0.014	0.793	0.014	0.913	0.226	0.161	0.221	0.227	0.305	0.293	0.293	0.332	0.197	0.001	0.03	0.57	0.433	0.011	0.928	0.399
0.095	0.941	0.155	0.014	0.808	0.301	0.178	0.326	0.251	0.187	0.061	0.01	0.018	0.231	0.005	0.756	0.08	0.442	0.256	0.414	0.332	0.196	0.169	0.316	0.189	0.047	0.004	0.011	0.038	0.008	0.906	0.062	0.22
./EVX1_CLOCK_NHLH1_11.txt
0.583	0.002	0.451	0.957	0.034	0.009	0.595	0.006	0.193	0.071	0.459	0.038	0.823	0.003	0.185	0.009	0.004	0.001	0.134	0.199	0.07	0.415	0.154	0.038	0.817	0.052	0.134	0.033	0.056	0.182	0.066
0.069	0.056	0.159	0.027	0.091	0.479	0.03	0.511	0.401	0.214	0.305	0.96	0.003	0.864	0.01	0.089	0	0.374	0.272	0.167	0.241	0.333	0.152	0.935	0.049	0.251	0.736	0.042	0.026	0.597	0.226
0.252	0	0.235	0.002	0.067	0.211	0.197	0.157	0.155	0.491	0.218	0.001	0.161	0.003	0.804	0.008	0.947	0.219	0.293	0.508	0.363	0.193	0.48	0.014	0.059	0.579	0.098	0.077	0.867	0.106	0.508
0.095	0.941	0.155	0.014	0.808	0.301	0.178	0.326	0.251	0.224	0.017	0.001	0.013	0.13	0.002	0.895	0.049	0.406	0.301	0.126	0.325	0.059	0.214	0.012	0.076	0.118	0.032	0.849	0.051	0.116	0.2
./EVX1_CLOCK_NHLH1_12.txt
0.583	0.002	0.451	0.957	0.034	0.009	0.595	0.006	0.193	0.12	0.448	0.104	0.867	0.003	0.14	0.007	0.004	0	0.13	0.188	0.213	0.304	0.005	0.895	0.079	0.124	0.018	0.014	0.16	0.23
0.069	0.056	0.159	0.027	0.091	0.479	0.03	0.511	0.401	0.195	0.292	0.895	0.004	0.872	0.001	0.091	0	0.307	0.182	0.175	0.387	0.045	0.919	0.008	0.214	0.644	0.013	0	0.589	0.063
0.252	0	0.235	0.002	0.067	0.211	0.197	0.157	0.155	0.421	0.257	0	0.118	0.007	0.859	0.008	0.966	0.328	0.366	0.461	0.304	0.421	0.028	0.016	0.59	0.199	0.023	0.916	0.024	0.423
0.095	0.941	0.155	0.014	0.808	0.301	0.178	0.326	0.251	0.264	0.005	0.001	0.01	0.117	0.001	0.894	0.03	0.366	0.322	0.176	0.096	0.229	0.049	0.081	0.117	0.033	0.946	0.07	0.227	0.284
./EVX1_CLOCK_NHLH1_31.txt
0.087	0.512	0.936	0.028	0.312	0.916	0.15	0.085	0.376	0.424	0.196	0.397	0.144	0.829	0.005	0.093	0.003	0	0	0.001	0.134	0.199	0.07	0.415	0.154	0.038	0.817	0.052	0.134	0.033	0.056	0.182	0.066
0.203	0.176	0.014	0.013	0.201	0.018	0.041	0.348	0.06	0.365	0.529	0.224	0.838	0.022	0.855	0.014	0.064	0	0	0.374	0.272	0.167	0.241	0.333	0.152	0.935	0.049	0.251	0.736	0.042	0.026	0.597	0.226
0.126	0.263	0.003	0.067	0.086	0.028	0.172	0.123	0.44	0.097	0.232	0.319	0.018	0.101	0.005	0.89	0.011	0.945	0.942	0.219	0.293	0.508	0.363	0.193	0.48	0.014	0.059	0.579	0.098	0.077	0.867	0.106	0.508
0.584	0.049	0.047	0.892	0.401	0.037	0.637	0.444	0.124	0.115	0.042	0.061	0	0.048	0.134	0.003	0.922	0.055	0.058	0.406	0.301	0.126	0.325	0.059	0.214	0.012	0.076	0.118	0.032	0.849	0.051	0.116	0.2
./EVX1_CLOCK_NHLH1_32.txt
0.087	0.512	0.936	0.028	0.312	0.916	0.15	0.085	0.376	0.424	0.196	0.386	0.21	0.874	0.005	0.048	0.001	0	0	0	0.13	0.188	0.213	0.304	0.005	0.895	0.079	0.124	0.018	0.014	0.16	0.23
0.203	0.176	0.014	0.013	0.201	0.018	0.041	0.348	0.06	0.365	0.529	0.211	0.772	0.023	0.863	0.006	0.066	0	0	0.307	0.182	0.175	0.387	0.045	0.919	0.008	0.214	0.644	0.013	0	0.589	0.063
0.126	0.263	0.003	0.067	0.086	0.028	0.172	0.123	0.44	0.097	0.232	0.356	0.018	0.058	0.01	0.944	0.011	0.964	0.98	0.328	0.366	0.461	0.304	0.421	0.028	0.016	0.59	0.199	0.023	0.916	0.024	0.423
0.584	0.049	0.047	0.892	0.401	0.037	0.637	0.444	0.124	0.115	0.042	0.048	0	0.045	0.121	0.002	0.921	0.036	0.02	0.366	0.322	0.176	0.096	0.229	0.049	0.081	0.117	0.033	0.946	0.07	0.227	0.284
./EVX1_CLOCK_NHLH1_41.txt
0.067	0.432	0.716	0.101	0.255	0.846	0.198	0.248	0.236	0.337	0.18	0.126	0.475	0.073	0.829	0.005	0.169	0.005	0.003	0.001	0.134	0.199	0.07	0.415	0.154	0.038	0.817	0.052	0.134	0.033	0.056	0.182	0.066
0.426	0.196	0.118	0.031	0.178	0.031	0.084	0.147	0.267	0.348	0.119	0.17	0.25	0.913	0.005	0.801	0.015	0.111	0.02	0.374	0.272	0.167	0.241	0.333	0.152	0.935	0.049	0.251	0.736	0.042	0.026	0.597	0.226
0.072	0.353	0.03	0.03	0.205	0.077	0.243	0.231	0.36	0.152	0.406	0.413	0.22	0.005	0.137	0.011	0.803	0.009	0.925	0.219	0.293	0.508	0.363	0.193	0.48	0.014	0.059	0.579	0.098	0.077	0.867	0.106	0.508
0.435	0.019	0.136	0.839	0.362	0.046	0.475	0.374	0.137	0.163	0.294	0.29	0.056	0.009	0.029	0.183	0.013	0.874	0.051	0.406	0.301	0.126	0.325	0.059	0.214	0.012	0.076	0.118	0.032	0.849	0.051	0.116	0.2
./EVX1_CLOCK_NHLH1_42.txt
0.067	0.432	0.716	0.101	0.255	0.846	0.198	0.248	0.236	0.337	0.18	0.174	0.463	0.139	0.874	0.005	0.124	0.004	0.003	0	0.13	0.188	0.213	0.304	0.005	0.895	0.079	0.124	0.018	0.014	0.16	0.23
0.426	0.196	0.118	0.031	0.178	0.031	0.084	0.147	0.267	0.348	0.119	0.151	0.237	0.848	0.006	0.808	0.007	0.114	0.02	0.307	0.182	0.175	0.387	0.045	0.919	0.008	0.214	0.644	0.013	0	0.589	0.063
0.072	0.353	0.03	0.03	0.205	0.077	0.243	0.231	0.36	0.152	0.406	0.344	0.258	0.004	0.094	0.015	0.857	0.009	0.944	0.328	0.366	0.461	0.304	0.421	0.028	0.016	0.59	0.199	0.023	0.916	0.024	0.423
0.435	0.019	0.136	0.839	0.362	0.046	0.475	0.374	0.137	0.163	0.294	0.33	0.043	0.009	0.026	0.171	0.012	0.873	0.033	0.366	0.322	0.176	0.096	0.229	0.049	0.081	0.117	0.033	0.946	0.07	0.227	0.284
./EVX1_CLOCK_TBX3_11.txt
0.071	0.972	0.002	0.053	0.018	0	0.115	0.051	0.442	0.172	0.181	0.17	0.65	0.039	0.77	0.011	0.137	0.525	0.06	0.776	0	0.234	0.012	0.008
0.912	0.007	0.904	0.002	0.044	0.003	0.47	0.426	0.099	0.391	0.359	0.379	0.183	0.929	0.017	0.834	0.242	0.326	0.938	0	0.789	0.002	0.149	0
0.018	0.004	0	0.945	0	0.955	0.248	0.254	0.25	0.125	0.118	0.308	0.122	0.011	0.202	0.037	0.557	0.144	0	0.218	0.001	0.764	0.016	0.951
0	0.017	0.094	0	0.938	0.043	0.167	0.269	0.209	0.314	0.343	0.142	0.043	0.021	0.01	0.118	0.064	0.005	0.002	0.006	0.21	0	0.824	0.041
./EVX1_CLOCK_TBX3_41.txt
0.067	0.432	0.716	0.101	0.255	0.846	0.198	0.248	0.236	0.337	0.18	0.218	0.556	0.101	0.881	0.003	0.128	0.012	0.003	0.115	0.093	0.289	0.337	0.169	0.232	0.776	0.018	0.765	0.021	0.041
0.426	0.196	0.118	0.031	0.178	0.031	0.084	0.147	0.267	0.348	0.119	0.157	0.216	0.878	0.005	0.783	0.008	0.119	0.022	0.47	0.374	0.169	0.27	0.316	0.513	0.041	0.921	0.034	0.879	0.482
0.072	0.353	0.03	0.03	0.205	0.077	0.243	0.231	0.36	0.152	0.406	0.304	0.147	0.013	0.087	0.009	0.853	0.009	0.931	0.248	0.296	0.303	0.093	0.081	0.158	0.101	0.021	0.186	0.073	0.35
0.435	0.019	0.136	0.839	0.362	0.046	0.475	0.374	0.137	0.163	0.294	0.32	0.081	0.009	0.028	0.206	0.011	0.86	0.044	0.167	0.237	0.239	0.301	0.434	0.096	0.082	0.039	0.015	0.026	0.127
./FIGLA_CLOCK_ETV5_11.txt
0.22	0.062	0.906	0.008	0.038	0.011	0.004	0.047	0.189	0.316	0.169	0.196	0.332	0.414	0.256	0.39	0.113	0.765	0.007	0.159	0.031	0.018	0.079	0.258	0.24	0.208	0.311	0.165	0.152	0.003	0.006	0.935	0.597	0.201	0.053
0.399	0.928	0.011	0.433	0.57	0.03	0.001	0.197	0.332	0.293	0.293	0.305	0.227	0.221	0.161	0.196	0.86	0.013	0.802	0.027	0.158	0.013	0.245	0.227	0.169	0.162	0.069	0.387	0.749	0.003	0	0	0.043	0.16	0.352
0.259	0.007	0.05	0.481	0.375	0.002	0.962	0.4	0.179	0.266	0.278	0.247	0.171	0.194	0.377	0.324	0.023	0.204	0.033	0.815	0.049	0.848	0.231	0.252	0.369	0.417	0.421	0.375	0.088	0.985	0.957	0.026	0.062	0.639	0.236
0.122	0.004	0.033	0.078	0.017	0.957	0.033	0.357	0.299	0.126	0.26	0.252	0.27	0.171	0.206	0.09	0.003	0.019	0.157	0.001	0.762	0.123	0.445	0.263	0.223	0.213	0.198	0.073	0.011	0.008	0.036	0.039	0.298	0	0.359
./FIGLA_ETV2_CEBPD_11.txt
0.304	0.28	0.04	0.86	0.01	0.03	0.022	0.018	0.065	0.125	0.514	0.322	0.496	0.213	0.171	0.017	0.021	0.925	0.556	0.315	0.038	0.245	0.002	0.38	0.038	0.133	0.157	0.753	0.976	0.075
0.19	0.266	0.917	0.055	0.407	0.463	0.029	0.022	0.309	0.223	0.125	0.109	0.109	0.438	0.771	0.009	0.013	0.017	0.099	0.089	0.152	0.174	0.003	0.003	0.764	0.063	0.431	0.228	0.001	0.388
0.259	0.332	0.026	0.046	0.551	0.494	0.018	0.92	0.363	0.131	0.285	0.295	0.213	0.217	0.049	0.967	0.948	0.022	0.021	0.575	0.087	0.379	0.118	0.548	0.045	0.767	0.008	0.007	0.014	0.208
0.246	0.122	0.017	0.039	0.032	0.014	0.931	0.04	0.263	0.521	0.076	0.274	0.182	0.131	0.009	0.006	0.018	0.035	0.323	0.021	0.724	0.202	0.876	0.069	0.152	0.037	0.404	0.013	0.008	0.329
./FIGLA_ETV2_DLX2_21.txt
0.304	0.28	0.04	0.86	0.01	0.03	0.022	0.018	0.065	0.125	0.514	0.322	0.527	0.194	0.201	0.004	0.005	0.959	0.69	0.286	0.128	0.264	0.315	0.185	0.066	0.542	0.698	0.021	0.033	0.68
0.19	0.266	0.917	0.055	0.407	0.463	0.029	0.022	0.309	0.223	0.125	0.109	0.088	0.444	0.759	0.002	0.007	0.015	0.049	0.13	0.294	0.214	0.269	0.294	0.573	0.191	0.196	0.05	0.152	0.037
0.259	0.332	0.026	0.046	0.551	0.494	0.018	0.92	0.363	0.131	0.285	0.295	0.22	0.217	0.038	0.992	0.973	0.01	0.011	0.538	0.158	0.343	0.29	0.392	0.058	0.13	0.042	0.006	0.033	0.135
0.246	0.122	0.017	0.039	0.032	0.014	0.931	0.04	0.263	0.521	0.076	0.274	0.163	0.144	0.002	0.002	0.015	0.015	0.249	0.045	0.42	0.179	0.127	0.129	0.303	0.137	0.064	0.923	0.783	0.149
./FIGLA_ETV2_DLX3_11.txt
0.304	0.28	0.04	0.86	0.01	0.03	0.022	0.018	0.065	0.125	0.514	0.322	0.566	0.166	0.135	0.007	0.005	0.968	0.683	0.302	0.062	0.272	0.315	0.25	0.222	0.236	0.134	0.757	0.893	0.069	0.152	0.444
0.19	0.266	0.917	0.055	0.407	0.463	0.029	0.022	0.309	0.223	0.125	0.109	0.054	0.518	0.835	0.002	0.008	0.01	0.037	0.069	0.333	0.176	0.226	0.293	0.268	0.179	0.097	0.042	0.05	0.068	0.132	0.063
0.259	0.332	0.026	0.046	0.551	0.494	0.018	0.92	0.363	0.131	0.285	0.295	0.222	0.191	0.028	0.988	0.966	0.011	0.013	0.613	0.126	0.392	0.329	0.288	0.294	0.29	0.039	0.118	0.025	0.091	0.182	0.43
0.246	0.122	0.017	0.039	0.032	0.014	0.931	0.04	0.263	0.521	0.076	0.274	0.158	0.124	0.003	0.003	0.021	0.011	0.265	0.016	0.48	0.159	0.13	0.169	0.217	0.295	0.731	0.083	0.032	0.773	0.534	0.063
./FIGLA_ETV2_DLX3_21.txt
0.304	0.28	0.04	0.86	0.01	0.03	0.022	0.018	0.065	0.125	0.514	0.322	0.602	0.19	0.148	0.004	0.005	0.97	0.691	0.332	0.089	0.277	0.313	0.197	0.279	0.107	0.646	0.754	0.051	0.096	0.512
0.19	0.266	0.917	0.055	0.407	0.463	0.029	0.022	0.309	0.223	0.125	0.109	0.062	0.505	0.823	0.002	0.007	0.009	0.036	0.059	0.354	0.19	0.275	0.295	0.274	0.347	0.119	0.107	0.051	0.155	0.049
0.259	0.332	0.026	0.046	0.551	0.494	0.018	0.92	0.363	0.131	0.285	0.295	0.185	0.178	0.024	0.992	0.973	0.01	0.013	0.588	0.137	0.358	0.272	0.299	0.281	0.037	0.119	0.03	0.058	0.15	0.302
0.246	0.122	0.017	0.039	0.032	0.014	0.931	0.04	0.263	0.521	0.076	0.274	0.149	0.126	0.005	0.002	0.015	0.011	0.26	0.021	0.42	0.174	0.14	0.209	0.166	0.508	0.116	0.109	0.84	0.599	0.137
./FIGLA_ETV2_DLX3_31.txt
0.304	0.28	0.04	0.86	0.01	0.03	0.022	0.018	0.065	0.125	0.514	0.322	0.549	0.228	0.196	0.003	0.005	0.968	0.679	0.315	0.112	0.267	0.309	0.197	0.118	0.503	0.682	0.034	0.044	0.627
0.19	0.266	0.917	0.055	0.407	0.463	0.029	0.022	0.309	0.223	0.125	0.109	0.081	0.424	0.768	0.002	0.007	0.009	0.05	0.097	0.309	0.194	0.244	0.233	0.479	0.218	0.173	0.021	0.181	0.029
0.259	0.332	0.026	0.046	0.551	0.494	0.018	0.92	0.363	0.131	0.285	0.295	0.213	0.207	0.034	0.993	0.972	0.01	0.011	0.564	0.146	0.343	0.32	0.421	0.052	0.145	0.087	0.024	0.069	0.212
0.246	0.122	0.017	0.039	0.032	0.014	0.931	0.04	0.263	0.521	0.076	0.274	0.157	0.14	0.003	0.002	0.015	0.013	0.259	0.024	0.434	0.197	0.127	0.149	0.35	0.135	0.058	0.921	0.706	0.132
./FIGLA_ETV2_DRGX_21.txt
0.304	0.28	0.04	0.86	0.01	0.03	0.022	0.018	0.065	0.125	0.514	0.322	0.549	0.182	0.126	0.006	0.005	0.97	0.588	0.29	0.127	0.456	0.191	0.093	0.672
0.19	0.266	0.917	0.055	0.407	0.463	0.029	0.022	0.309	0.223	0.125	0.109	0.064	0.5	0.841	0.002	0.007	0.009	0.069	0.092	0.304	0.113	0.077	0.113	0.062
0.259	0.332	0.026	0.046	0.551	0.494	0.018	0.92	0.363	0.131	0.285	0.295	0.229	0.18	0.03	0.99	0.972	0.01	0.01	0.593	0.103	0.309	0.105	0.073	0.087
0.246	0.122	0.017	0.039	0.032	0.014	0.931	0.04	0.263	0.521	0.076	0.274	0.157	0.136	0.002	0.003	0.016	0.011	0.333	0.026	0.465	0.121	0.627	0.721	0.179
./FIGLA_ETV2_EVX1_11.txt
0.304	0.28	0.04	0.86	0.01	0.03	0.022	0.018	0.065	0.125	0.514	0.322	0.521	0.221	0.175	0.005	0.005	0.722	0.76	0.589	0.062	0.212	0.261	0.117	0.258	0.658	0.079	0.107	0.636	0.256
0.19	0.266	0.917	0.055	0.407	0.463	0.029	0.022	0.309	0.223	0.125	0.109	0.126	0.405	0.781	0.002	0.02	0.014	0.025	0.046	0.204	0.15	0.171	0.405	0.413	0.018	0.025	0.163	0.014	0.369
0.259	0.332	0.026	0.046	0.551	0.494	0.018	0.92	0.363	0.131	0.285	0.295	0.202	0.238	0.038	0.992	0.952	0.01	0.048	0.349	0.11	0.391	0.403	0.201	0.17	0.292	0	0.02	0.032	0.212
0.246	0.122	0.017	0.039	0.032	0.014	0.931	0.04	0.263	0.521	0.076	0.274	0.15	0.136	0.005	0.001	0.022	0.253	0.165	0.015	0.624	0.246	0.164	0.277	0.158	0.032	0.896	0.711	0.318	0.162
./FIGLA_ETV2_GSC2_11.txt
0.304	0.28	0.04	0.86	0.01	0.03	0.022	0.018	0.065	0.125	0.514	0.322	0.589	0.131	0.1	0.003	0.005	0.964	0.579	0.265	0.057	0.245	0.293	0.38	0.161	0.209	0.18	0.301	0.217	0.087	0.958	0.974	0.027	0.059	0.023	0.13
0.19	0.266	0.917	0.055	0.407	0.463	0.029	0.022	0.309	0.223	0.125	0.109	0.054	0.55	0.867	0.002	0.007	0.009	0.083	0.073	0.385	0.174	0.362	0.416	0.298	0.209	0.52	0.34	0.449	0.011	0	0.016	0.024	0.743	0.631	0.465
0.259	0.332	0.026	0.046	0.551	0.494	0.018	0.92	0.363	0.131	0.285	0.295	0.189	0.198	0.03	0.994	0.97	0.01	0.009	0.627	0.109	0.379	0.178	0.127	0.256	0.283	0.174	0.241	0.199	0	0.028	0.01	0.078	0.121	0.18	0.204
0.246	0.122	0.017	0.039	0.032	0.014	0.931	0.04	0.263	0.521	0.076	0.274	0.168	0.12	0.003	0.001	0.017	0.017	0.329	0.034	0.45	0.202	0.166	0.078	0.286	0.299	0.126	0.118	0.136	0.902	0.014	0	0.871	0.077	0.166	0.201
./FIGLA_ETV2_GSC2_12.txt
0.304	0.28	0.04	0.86	0.01	0.03	0.022	0.018	0.065	0.125	0.514	0.322	0.592	0.155	0.128	0.009	0.005	0.964	0.624	0.339	0.092	0.29	0.218	0.277	0.162	0.257	0.288	0.139	0.904	0.97	0.016	0.072	0.068	0.068
0.19	0.266	0.917	0.055	0.407	0.463	0.029	0.022	0.309	0.223	0.125	0.109	0.1	0.59	0.843	0.002	0.008	0.012	0.07	0.092	0.285	0.2	0.382	0.344	0.466	0.29	0.364	0.03	0.01	0.006	0.042	0.769	0.6	0.243
0.259	0.332	0.026	0.046	0.551	0.494	0.018	0.92	0.363	0.131	0.285	0.295	0.163	0.132	0.023	0.988	0.972	0.013	0.009	0.553	0.093	0.356	0.316	0.255	0.206	0.34	0.126	0.009	0.042	0.011	0.074	0.076	0.157	0.283
0.246	0.122	0.017	0.039	0.032	0.014	0.931	0.04	0.263	0.521	0.076	0.274	0.145	0.123	0.005	0.001	0.015	0.011	0.295	0.015	0.529	0.154	0.084	0.125	0.166	0.114	0.222	0.822	0.043	0.013	0.868	0.083	0.176	0.407
./FIGLA_ETV2_GSC2_13.txt
0.304	0.28	0.04	0.86	0.01	0.03	0.022	0.018	0.065	0.125	0.514	0.322	0.517	0.205	0.16	0.005	0.011	0.956	0.673	0.377	0.08	0.197	0.216	0.263	0.29	0.124	0.113	0.908	0.993	0.065	0.171	0.128	0.368
0.19	0.266	0.917	0.055	0.407	0.463	0.029	0.022	0.309	0.223	0.125	0.109	0.082	0.487	0.815	0.002	0.011	0.014	0.075	0.048	0.348	0.22	0.466	0.437	0.397	0.631	0.039	0.012	0	0.033	0.619	0.499	0.256
0.259	0.332	0.026	0.046	0.551	0.494	0.018	0.92	0.363	0.131	0.285	0.295	0.23	0.182	0.024	0.992	0.963	0.01	0.009	0.559	0.135	0.386	0.223	0.191	0.094	0.075	0	0.035	0.007	0.211	0.134	0.117	0.177
0.246	0.122	0.017	0.039	0.032	0.014	0.931	0.04	0.263	0.521	0.076	0.274	0.171	0.126	0.002	0.001	0.015	0.02	0.241	0.015	0.438	0.197	0.096	0.109	0.219	0.169	0.848	0.045	0	0.691	0.076	0.257	0.2
./FIGLA_ETV2_GSC2_14.txt
0.304	0.28	0.04	0.86	0.01	0.03	0.022	0.018	0.065	0.125	0.514	0.322	0.514	0.194	0.137	0.003	0.005	0.948	0.637	0.4	0.077	0.317	0.175	0.226	0.068	0.711	0.016	0.05	0.813
0.19	0.266	0.917	0.055	0.407	0.463	0.029	0.022	0.309	0.223	0.125	0.109	0.064	0.452	0.827	0.002	0.007	0.009	0.069	0.048	0.222	0.17	0.408	0.102	0.161	0.212	0.024	0.041	0.012
0.259	0.332	0.026	0.046	0.551	0.494	0.018	0.92	0.363	0.131	0.285	0.295	0.272	0.232	0.035	0.994	0.96	0.013	0.01	0.537	0.152	0.369	0.257	0.612	0.7	0.016	0.03	0.016	0.022
0.246	0.122	0.017	0.039	0.032	0.014	0.931	0.04	0.263	0.521	0.076	0.274	0.15	0.122	0.002	0.001	0.028	0.03	0.283	0.015	0.549	0.145	0.16	0.06	0.07	0.062	0.93	0.892	0.154
./FIGLA_ETV2_GSC2_15.txt
0.304	0.28	0.04	0.86	0.01	0.03	0.022	0.018	0.065	0.125	0.514	0.322	0.457	0.24	0.197	0.003	0.008	0.964	0.65	0.36	0.054	0.226	0.407	0.155	0.131	0.125	0.812	0.018	0.116	0.814
0.19	0.266	0.917	0.055	0.407	0.463	0.029	0.022	0.309	0.223	0.125	0.109	0.095	0.387	0.76	0.002	0.007	0.009	0.028	0.059	0.268	0.133	0.153	0.366	0.125	0.109	0.075	0.045	0.047	0.024
0.259	0.332	0.026	0.046	0.551	0.494	0.018	0.92	0.363	0.131	0.285	0.295	0.305	0.239	0.035	0.994	0.967	0.01	0.009	0.564	0.147	0.353	0.329	0.37	0.635	0.603	0.04	0.011	0.012	0.034
0.246	0.122	0.017	0.039	0.032	0.014	0.931	0.04	0.263	0.521	0.076	0.274	0.143	0.133	0.009	0.001	0.018	0.017	0.312	0.015	0.53	0.288	0.111	0.109	0.109	0.164	0.073	0.926	0.825	0.128
./FIGLA_ETV2_HES7_12.txt
0.304	0.28	0.04	0.86	0.01	0.03	0.022	0.018	0.065	0.125	0.514	0.322	0.528	0.166	0.123	0.004	0.005	0.963	0.71	0.258	0.06	0.288	0.268	0.132	0.166	0.029	0.653	0.002	0	0.024	0.007	0.042	0.127
0.19	0.266	0.917	0.055	0.407	0.463	0.029	0.022	0.309	0.223	0.125	0.109	0.061	0.487	0.851	0.007	0.007	0.011	0.032	0.083	0.353	0.145	0.192	0.171	0.226	0.962	0.005	0.987	0.007	0.258	0.005	0.444	0.458
0.259	0.332	0.026	0.046	0.551	0.494	0.018	0.92	0.363	0.131	0.285	0.295	0.248	0.213	0.024	0.986	0.945	0.01	0.009	0.642	0.132	0.368	0.331	0.575	0.52	0.006	0.307	0	0.992	0.016	0.983	0.223	0.199
0.246	0.122	0.017	0.039	0.032	0.014	0.931	0.04	0.263	0.521	0.076	0.274	0.162	0.132	0.002	0.003	0.043	0.015	0.248	0.017	0.455	0.199	0.209	0.122	0.088	0.003	0.035	0.011	0	0.701	0.004	0.292	0.216
./FIGLA_ETV2_HES7_13.txt
0.304	0.28	0.04	0.86	0.01	0.03	0.022	0.018	0.065	0.125	0.514	0.322	0.519	0.197	0.154	0.003	0.007	0.957	0.649	0.293	0.073	0.204	0.328	0.252	0.235	0.222	0.016	0.552	0.003	0.007	0.041	0.008	0.051	0.115
0.19	0.266	0.917	0.055	0.407	0.463	0.029	0.022	0.309	0.223	0.125	0.109	0.083	0.45	0.819	0.004	0.007	0.011	0.035	0.088	0.342	0.17	0.213	0.266	0.133	0.226	0.979	0.006	0.993	0.005	0.293	0.003	0.449	0.474
0.259	0.332	0.026	0.046	0.551	0.494	0.018	0.92	0.363	0.131	0.285	0.295	0.237	0.218	0.025	0.992	0.971	0.013	0.009	0.599	0.134	0.452	0.263	0.228	0.515	0.466	0	0.38	0	0.98	0.016	0.976	0.279	0.177
0.246	0.122	0.017	0.039	0.032	0.014	0.931	0.04	0.263	0.521	0.076	0.274	0.161	0.134	0.003	0.001	0.015	0.019	0.304	0.021	0.452	0.174	0.196	0.254	0.118	0.087	0.005	0.062	0.004	0.008	0.65	0.013	0.221	0.234
./FIGLA_ETV2_HOXA2_11.txt
0.304	0.28	0.04	0.86	0.01	0.03	0.022	0.018	0.065	0.125	0.514	0.322	0.537	0.192	0.147	0.004	0.007	0.958	0.633	0.278	0.089	0.306	0.421	0.303	0.29	0.205	0.136	0.377	0.703	0.024	0.06	0.768
0.19	0.266	0.917	0.055	0.407	0.463	0.029	0.022	0.309	0.223	0.125	0.109	0.076	0.497	0.817	0.002	0.007	0.013	0.05	0.071	0.307	0.167	0.185	0.176	0.193	0.242	0.324	0.389	0.135	0.045	0.133	0.038
0.259	0.332	0.026	0.046	0.551	0.494	0.018	0.92	0.363	0.131	0.285	0.295	0.221	0.181	0.034	0.992	0.97	0.01	0.011	0.631	0.168	0.339	0.218	0.215	0.278	0.417	0.124	0.172	0.114	0.019	0.028	0.048
0.246	0.122	0.017	0.039	0.032	0.014	0.931	0.04	0.263	0.521	0.076	0.274	0.165	0.13	0.004	0.001	0.015	0.018	0.304	0.019	0.437	0.188	0.176	0.306	0.24	0.137	0.416	0.062	0.048	0.911	0.779	0.147
./FIGLA_ETV2_HOXB13_12.txt
0.304	0.28	0.04	0.86	0.01	0.03	0.022	0.018	0.065	0.125	0.514	0.322	0.564	0.168	0.127	0.003	0.005	0.968	0.628	0.344	0.103	0.504	0.002	0.614	0.925	0.758	0.308
0.19	0.266	0.917	0.055	0.407	0.463	0.029	0.022	0.309	0.223	0.125	0.109	0.103	0.551	0.843	0.002	0.007	0.011	0.078	0.215	0.388	0.092	0.053	0.021	0.009	0.122	0.392
0.259	0.332	0.026	0.046	0.551	0.494	0.018	0.92	0.363	0.131	0.285	0.295	0.181	0.154	0.027	0.993	0.973	0.011	0.01	0.422	0.089	0.296	0	0.03	0.003	0.049	0.13
0.246	0.122	0.017	0.039	0.032	0.014	0.931	0.04	0.263	0.521	0.076	0.274	0.151	0.127	0.003	0.002	0.015	0.011	0.283	0.018	0.421	0.107	0.945	0.335	0.063	0.07	0.169
./FIGLA_ETV2_NHLH1_11.txt
0.304	0.28	0.04	0.86	0.01	0.03	0.022	0.018	0.065	0.125	0.514	0.322	0.561	0.215	0.239	0.004	0.005	0.943	0.57	0.218	0.075	0.292	0.408	0.323	0.043	0.004	0.998	0.006	0.006	0.006	0.002	0.04	0.022
0.19	0.266	0.917	0.055	0.407	0.463	0.029	0.022	0.309	0.223	0.125	0.109	0.057	0.415	0.731	0.002	0.008	0.029	0.051	0.116	0.196	0.112	0.194	0.479	0.036	0.984	0.002	0.016	0.994	0	0	0.896	0.219
0.259	0.332	0.026	0.046	0.551	0.494	0.018	0.92	0.363	0.131	0.285	0.295	0.135	0.212	0.028	0.992	0.972	0.011	0.01	0.651	0.321	0.407	0.209	0.111	0.838	0	0	0.973	0	0.001	0.994	0.026	0.403
0.246	0.122	0.017	0.039	0.032	0.014	0.931	0.04	0.263	0.521	0.076	0.274	0.247	0.157	0.003	0.002	0.015	0.017	0.368	0.015	0.409	0.189	0.189	0.087	0.084	0.011	0	0.005	0	0.993	0.004	0.037	0.356
./FIGLA_ETV2_ONECUT2_12.txt
0.304	0.28	0.04	0.86	0.01	0.03	0.022	0.018	0.065	0.125	0.514	0.322	0.544	0.18	0.122	0.005	0.005	0.966	0.682	0.287	0.06	0.234	0.252	0.183	0.931	0.022	0.022	0.006	0.994	0.031	0.034
0.19	0.266	0.917	0.055	0.407	0.463	0.029	0.022	0.309	0.223	0.125	0.109	0.069	0.516	0.85	0.003	0.007	0.01	0.035	0.064	0.34	0.199	0.241	0.279	0.002	0.007	0.758	0	0	0.184	0.459
0.259	0.332	0.026	0.046	0.551	0.494	0.018	0.92	0.363	0.131	0.285	0.295	0.227	0.184	0.025	0.988	0.973	0.01	0.01	0.625	0.146	0.369	0.354	0.124	0.022	0.007	0.013	0.994	0	0.031	0.05
0.246	0.122	0.017	0.039	0.032	0.014	0.931	0.04	0.263	0.521	0.076	0.274	0.159	0.119	0.002	0.003	0.015	0.014	0.271	0.025	0.455	0.198	0.153	0.414	0.045	0.965	0.206	0	0.006	0.754	0.457
./FIGLA_ETV2_ONECUT2_13.txt
0.304	0.28	0.04	0.86	0.01	0.03	0.022	0.018	0.065	0.125	0.514	0.322	0.573	0.175	0.14	0.004	0.005	0.966	0.678	0.259	0.089	0.287	0.29	0.289	0.212	0.76	0.019	0.01	0.115	0.965	0.064	0.144
0.19	0.266	0.917	0.055	0.407	0.463	0.029	0.022	0.309	0.223	0.125	0.109	0.051	0.504	0.832	0.004	0.007	0.012	0.036	0.08	0.317	0.17	0.218	0.225	0.154	0.01	0.002	0.767	0.007	0.005	0.187	0.289
0.259	0.332	0.026	0.046	0.551	0.494	0.018	0.92	0.363	0.131	0.285	0.295	0.205	0.201	0.026	0.989	0.971	0.011	0.009	0.64	0.137	0.366	0.314	0.255	0.334	0.184	0.003	0.011	0.87	0.005	0.025	0.171
0.246	0.122	0.017	0.039	0.032	0.014	0.931	0.04	0.263	0.521	0.076	0.274	0.171	0.119	0.002	0.004	0.017	0.011	0.275	0.021	0.458	0.176	0.179	0.231	0.301	0.047	0.976	0.212	0.008	0.025	0.725	0.396
./FLI1_CEBPB_GCM1_11.txt
0.462	0.274	0.164	0.004	0.002	0.972	0.551	0.444	0.003	0	0.237	0.012	0.021	0.018	0.994	0.998	0.003	0.365	0.201	0.564	0.007	0.021	0.079	0.072	0	0.855	0.01
0.051	0.438	0.8	0	0.014	0.001	0.052	0.037	0.005	0.003	0.001	0.954	0.001	0.785	0.005	0.001	0.424	0.268	0.277	0.005	0.972	0.961	0.731	0.167	0.745	0.033	0.123
0.365	0.27	0.032	0.983	0.978	0.021	0	0.518	0.002	0.009	0.756	0.019	0.977	0.003	0.001	0.001	0.092	0.238	0.096	0.278	0.021	0.018	0.085	0.609	0.016	0.047	0.087
0.121	0.018	0.004	0.013	0.006	0.006	0.396	0.002	0.99	0.988	0.007	0.015	0.001	0.194	0	0	0.48	0.129	0.426	0.153	0	0	0.104	0.152	0.239	0.066	0.78
./FLI1_CEBPB_GCM1_12.txt
0.462	0.274	0.164	0.004	0.002	0.972	0.551	0.447	0.001	0.002	0.24	0.001	0.032	0.015	0.976	0.999	0.005	0.338	0.163	0.213	0.224	0.333	0.014	0.045	0.094	0.047	0.023	0.919	0.007
0.051	0.438	0.8	0	0.014	0.001	0.052	0.067	0.001	0	0.001	0.975	0.001	0.764	0.023	0.001	0.409	0.253	0.443	0.46	0.294	0.13	0.968	0.93	0.794	0.206	0.765	0.024	0.252
0.365	0.27	0.032	0.983	0.978	0.021	0	0.482	0.003	0.026	0.752	0.017	0.966	0.003	0.001	0	0.103	0.235	0.141	0.183	0.23	0.487	0.01	0.019	0.078	0.59	0.025	0.021	0.083
0.121	0.018	0.004	0.013	0.006	0.006	0.396	0.004	0.996	0.973	0.007	0.009	0.001	0.217	0	0	0.482	0.173	0.253	0.145	0.252	0.051	0.009	0.006	0.034	0.156	0.188	0.035	0.658
./FLI1_CEBPB_GCM1_13.txt
0.462	0.274	0.164	0.004	0.002	0.972	0.551	0.49	0.001	0.001	0.237	0.002	0.015	0.017	0.976	1	0.003	0.395	0.218	0.146	0.434	0.019	0.033	0.132	0.157	0.001	0.849	0.051
0.051	0.438	0.8	0	0.014	0.001	0.052	0.029	0.001	0	0.001	0.972	0.003	0.814	0.022	0.001	0.448	0.361	0.336	0.371	0.071	0.939	0.913	0.759	0.187	0.715	0.024	0.25
0.365	0.27	0.032	0.983	0.978	0.021	0	0.48	0.004	0.021	0.744	0.018	0.981	0.002	0.001	0	0.116	0.109	0.215	0.149	0.406	0.028	0.052	0.017	0.553	0.024	0.064	0.098
0.121	0.018	0.004	0.013	0.006	0.006	0.396	0.001	0.994	0.978	0.019	0.009	0.001	0.168	0.001	0	0.433	0.135	0.231	0.334	0.09	0.014	0.002	0.092	0.103	0.26	0.062	0.601
./FLI1_FIGLA_ETV2_11.txt
0.405	0.138	0.255	0.004	0.002	0.979	0.486	0.382	0.023	0.915	0.009	0.032	0.015	0.014	0.1	0.125	0.514	0.322	0.597	0.226	0.144	0.007	0.01	0.94	0.63	0.247	0.075	0.245
0.146	0.547	0.677	0.002	0.004	0.007	0.114	0.229	0.953	0.032	0.422	0.539	0.04	0.014	0.285	0.223	0.125	0.109	0.057	0.381	0.806	0.004	0.013	0.019	0.051	0.087	0.303	0.174
0.283	0.258	0.058	0.99	0.984	0.004	0.134	0.319	0.013	0.035	0.544	0.418	0.016	0.94	0.353	0.131	0.285	0.295	0.163	0.182	0.046	0.987	0.946	0.02	0.019	0.635	0.17	0.379
0.166	0.057	0.01	0.003	0.01	0.01	0.266	0.071	0.011	0.019	0.025	0.011	0.93	0.033	0.262	0.521	0.076	0.274	0.182	0.21	0.004	0.002	0.03	0.021	0.299	0.031	0.453	0.202
./FLI1_FIGLA_GCM1_110.txt
0.405	0.138	0.255	0.004	0.002	0.979	0.668	0.483	0.007	0.959	0.005	0.019	0.004	0.014	0.099	0.259	0.105	0.074	0.186	0.354	0.627	0.046	0.253	0.056	0.089	0.007	0.009
0.146	0.547	0.677	0.002	0.004	0.007	0.038	0.191	0.982	0.008	0.415	0.47	0.025	0.005	0.196	0.264	0.23	0.352	0.136	0.15	0.097	0.011	0.009	0.587	0.026	0.004	0
0.283	0.258	0.058	0.99	0.984	0.004	0.008	0.306	0.009	0.019	0.571	0.506	0.013	0.969	0.413	0.214	0.462	0.263	0.332	0.264	0.265	0.067	0.736	0.172	0.806	0.98	0.991
0.166	0.057	0.01	0.003	0.01	0.01	0.286	0.02	0.003	0.014	0.009	0.004	0.958	0.013	0.292	0.264	0.202	0.311	0.346	0.233	0.011	0.876	0.001	0.186	0.078	0.01	0
./FLI1_FIGLA_GCM1_12.txt
0.405	0.138	0.255	0.004	0.002	0.979	0.668	0.483	0.01	0.929	0.009	0.026	0.029	0.01	0.102	0.187	0.257	0.17	0.231	0.185	0.189	0.259	0.203	0.157	0.467	0.062	0.221	0.119	0.098	0.01	0.011
0.146	0.547	0.677	0.002	0.004	0.007	0.038	0.191	0.953	0.023	0.394	0.492	0.041	0.003	0.23	0.191	0.218	0.286	0.179	0.229	0.226	0.21	0.183	0.277	0.116	0.074	0.055	0.572	0.044	0.028	0.012
0.283	0.258	0.058	0.99	0.984	0.004	0.008	0.306	0.024	0.035	0.575	0.474	0.032	0.967	0.386	0.338	0.335	0.29	0.319	0.332	0.326	0.301	0.355	0.336	0.358	0.161	0.719	0.152	0.694	0.925	0.956
0.166	0.057	0.01	0.003	0.01	0.01	0.286	0.02	0.014	0.014	0.022	0.009	0.899	0.019	0.282	0.285	0.19	0.253	0.271	0.254	0.26	0.23	0.258	0.23	0.059	0.704	0.005	0.157	0.165	0.038	0.02
./FLI1_FIGLA_GCM1_13.txt
0.405	0.138	0.255	0.004	0.002	0.979	0.668	0.483	0.01	0.905	0.01	0.021	0.017	0.011	0.12	0.216	0.216	0.151	0.198	0.243	0.218	0.205	0.173	0.451	0.083	0.237	0.127	0.085	0.007	0.005
0.146	0.547	0.677	0.002	0.004	0.007	0.038	0.191	0.948	0.021	0.378	0.5	0.045	0.005	0.227	0.176	0.194	0.263	0.183	0.19	0.209	0.203	0.245	0.124	0.062	0.044	0.547	0.036	0.033	0.001
0.283	0.258	0.058	0.99	0.984	0.004	0.008	0.306	0.021	0.048	0.591	0.472	0.028	0.954	0.356	0.319	0.388	0.345	0.408	0.315	0.313	0.35	0.364	0.387	0.092	0.714	0.175	0.687	0.908	0.973
0.166	0.057	0.01	0.003	0.01	0.01	0.286	0.02	0.021	0.026	0.022	0.007	0.909	0.029	0.296	0.288	0.202	0.24	0.211	0.252	0.261	0.243	0.218	0.037	0.763	0.005	0.151	0.192	0.053	0.021
./FLI1_FIGLA_GCM1_14.txt
0.405	0.138	0.255	0.004	0.002	0.979	0.668	0.483	0.017	0.92	0.009	0.03	0.01	0.015	0.103	0.276	0.251	0.142	0.242	0.221	0.152	0.441	0.065	0.195	0.113	0.083	0.025	0.017
0.146	0.547	0.677	0.002	0.004	0.007	0.038	0.191	0.942	0.011	0.375	0.489	0.042	0.006	0.209	0.164	0.191	0.252	0.222	0.191	0.246	0.138	0.081	0.027	0.566	0.038	0.023	0.01
0.283	0.258	0.058	0.99	0.984	0.004	0.008	0.306	0.021	0.045	0.594	0.474	0.014	0.961	0.388	0.26	0.362	0.298	0.311	0.332	0.367	0.355	0.096	0.767	0.148	0.704	0.902	0.965
0.166	0.057	0.01	0.003	0.01	0.01	0.286	0.02	0.019	0.025	0.022	0.007	0.934	0.018	0.3	0.299	0.196	0.308	0.226	0.256	0.235	0.066	0.758	0.011	0.172	0.175	0.05	0.008
./FLI1_FIGLA_GCM1_15.txt
0.405	0.138	0.255	0.004	0.002	0.979	0.668	0.483	0.031	0.903	0.005	0.024	0.019	0.02	0.111	0.216	0.241	0.234	0.216	0.163	0.457	0.079	0.22	0.158	0.081	0.028	0.024
0.146	0.547	0.677	0.002	0.004	0.007	0.038	0.191	0.914	0.023	0.382	0.471	0.041	0.014	0.216	0.151	0.203	0.191	0.192	0.255	0.184	0.118	0.055	0.516	0.024	0.025	0.014
0.283	0.258	0.058	0.99	0.984	0.004	0.008	0.306	0.024	0.056	0.578	0.488	0.041	0.946	0.404	0.297	0.358	0.34	0.346	0.404	0.321	0.092	0.712	0.157	0.697	0.892	0.946
0.166	0.057	0.01	0.003	0.01	0.01	0.286	0.02	0.031	0.019	0.035	0.018	0.899	0.021	0.269	0.337	0.198	0.234	0.247	0.178	0.039	0.712	0.012	0.169	0.199	0.055	0.016
./FLI1_FIGLA_GCM1_17.txt
0.405	0.138	0.255	0.004	0.002	0.979	0.668	0.483	0.004	0.958	0.004	0.018	0.01	0.005	0.08	0.149	0.095	0.078	0.256	0.213	0.379	0.227	0.053	0.182	0.755	0.017	0.104	0.055	0.113	0	0
0.146	0.547	0.677	0.002	0.004	0.007	0.038	0.191	0.991	0.012	0.43	0.507	0.025	0.003	0.16	0.05	0.564	0.27	0.394	0.085	0.163	0.346	0.201	0.387	0.019	0.022	0.026	0.802	0.014	0	0
0.283	0.258	0.058	0.99	0.984	0.004	0.008	0.306	0.001	0.011	0.557	0.47	0.007	0.98	0.428	0.483	0.155	0.604	0.177	0.512	0.326	0.297	0.441	0.222	0.216	0.029	0.871	0.068	0.709	0.991	1
0.166	0.057	0.01	0.003	0.01	0.01	0.286	0.02	0.004	0.019	0.009	0.005	0.958	0.013	0.332	0.318	0.186	0.047	0.173	0.19	0.131	0.13	0.305	0.209	0.01	0.932	0	0.076	0.164	0.009	0
./FLI1_FIGLA_GCM1_18.txt
0.405	0.138	0.255	0.004	0.002	0.979	0.668	0.483	0.008	0.978	0.004	0.021	0.004	0.005	0.103	0.078	0.329	0.109	0.169	0.519	0.2	0.296	0.598	0.025	0.16	0.086	0.061	0.006	0
0.146	0.547	0.677	0.002	0.004	0.007	0.038	0.191	0.99	0.005	0.358	0.572	0.026	0.004	0.282	0.137	0.35	0.247	0.159	0.122	0.096	0.294	0.045	0.032	0.018	0.774	0.019	0.007	0.006
0.283	0.258	0.058	0.99	0.984	0.004	0.008	0.306	0	0.011	0.623	0.402	0.014	0.976	0.261	0.326	0.226	0.375	0.265	0.264	0.38	0.34	0.35	0.024	0.818	0.078	0.826	0.984	0.982
0.166	0.057	0.01	0.003	0.01	0.01	0.286	0.02	0.003	0.006	0.015	0.005	0.956	0.015	0.354	0.459	0.096	0.269	0.407	0.096	0.324	0.07	0.007	0.919	0.004	0.062	0.094	0.003	0.012
./FLI1_FIGLA_GCM1_19.txt
0.405	0.138	0.255	0.004	0.002	0.979	0.668	0.483	0.005	0.964	0.005	0.019	0.003	0.005	0.089	0.217	0.221	0.112	0.111	0.195	0.144	0.584	0.025	0.29	0.089	0.031	0	0
0.146	0.547	0.677	0.002	0.004	0.007	0.038	0.191	0.972	0.005	0.462	0.487	0.025	0.003	0.181	0.14	0.199	0.261	0.095	0.153	0.25	0.219	0.018	0.023	0.697	0.006	0	0.002
0.283	0.258	0.058	0.99	0.984	0.004	0.008	0.306	0.02	0.018	0.524	0.49	0.007	0.98	0.388	0.296	0.446	0.373	0.47	0.397	0.264	0.196	0.082	0.683	0.06	0.762	0.976	0.992
0.166	0.057	0.01	0.003	0.01	0.01	0.286	0.02	0.004	0.013	0.011	0.004	0.965	0.013	0.342	0.347	0.134	0.255	0.325	0.254	0.342	0.002	0.875	0.004	0.154	0.201	0.024	0.006
./FLI1_FIGLA_GCM2_11.txt
0.405	0.138	0.255	0.004	0.002	0.979	0.668	0.378	0.008	0.923	0.015	0.02	0.003	0.013	0.104	0.252	0.283	0.18	0.201	0.278	0.199	0.135	0.71	0.016	0.245	0.09	0.071	0	0
0.146	0.547	0.677	0.002	0.004	0.007	0.038	0.27	0.974	0.004	0.371	0.527	0.027	0.004	0.217	0.112	0.248	0.281	0.302	0.127	0.261	0.219	0.077	0.005	0.044	0.684	0.005	0	0.007
0.283	0.258	0.058	0.99	0.984	0.004	0.008	0.243	0.016	0.054	0.601	0.437	0.037	0.956	0.344	0.251	0.174	0.222	0.252	0.222	0.262	0.359	0.16	0.015	0.707	0.104	0.892	1	0.967
0.166	0.057	0.01	0.003	0.01	0.01	0.286	0.108	0.003	0.019	0.013	0.016	0.933	0.028	0.335	0.385	0.295	0.317	0.245	0.373	0.278	0.287	0.052	0.964	0.004	0.122	0.031	0	0.026
./FLI1_FIGLA_GCM2_12.txt
0.405	0.138	0.255	0.004	0.002	0.979	0.668	0.483	0.025	0.902	0.012	0.028	0.018	0.026	0.129	0.538	0	0.017	0.067	0.086	0.004	0.824	0.041
0.146	0.547	0.677	0.002	0.004	0.007	0.038	0.191	0.929	0.037	0.479	0.568	0.045	0.01	0.209	0.064	0.991	0.975	0.821	0.122	0.666	0.05	0.204
0.283	0.258	0.058	0.99	0.984	0.004	0.008	0.306	0.015	0.041	0.482	0.399	0.037	0.929	0.362	0.224	0.009	0.004	0.026	0.686	0.042	0.067	0.165
0.166	0.057	0.01	0.003	0.01	0.01	0.286	0.02	0.032	0.02	0.028	0.005	0.9	0.036	0.3	0.174	0	0.004	0.086	0.105	0.288	0.059	0.59
./FOXJ2_PITX1_CUX1_12.txt
0.185	0.756	0.84	0.815	0.082	0.643	0.131	0.127	0.791	0.006	0.026	0.869	0.378	0.203	0.139	0.209	0.807	0.008	0.005	0.46	0.953	0.102	0.438
0.088	0.012	0	0.013	0.673	0.099	0.05	0.041	0.154	0.005	0.086	0.041	0.221	0.346	0.186	0.105	0.036	0.011	0.95	0.021	0.005	0.002	0.147
0	0	0.036	0.052	0.021	0.054	0.683	0.788	0.024	0	0.006	0.036	0.125	0.36	0.237	0.351	0.076	0.006	0.001	0.501	0.007	0.002	0.282
0.727	0.232	0.124	0.121	0.224	0.204	0.135	0.045	0.03	0.989	0.882	0.054	0.276	0.091	0.438	0.335	0.081	0.975	0.045	0.017	0.034	0.894	0.134
./FOXJ2_PITX1_FOXJ2_12.txt
0.132	0.035	0.89	0.894	0	0	0	0.155	0.332	0.359	0.583	0.798	0.764	0.15	0.672	0.099	0.173	0.851	0	0.019	0.829
0.413	0.085	0	0	0	0.937	0.816	0.5	0.106	0.101	0.24	0.084	0.017	0.649	0.05	0	0.03	0.108	0	0.089	0.07
0.093	0.033	0.037	0	0	0.063	0.076	0.209	0.294	0.068	0.018	0.038	0.088	0.033	0.12	0.721	0.797	0.041	0	0.009	0.053
0.362	0.847	0.074	0.106	1	0	0.108	0.137	0.268	0.473	0.158	0.08	0.132	0.167	0.158	0.179	0	0	1	0.883	0.048
./FOXJ2_PITX1_GCM1_21.txt
0.185	0.756	0.84	0.815	0.082	0.643	0.05	0.087	0.722	0.065	0.086	0.882	0.238	0.119	0.228	0.168	0.158	0.178	0.178	0.129	0.462	0.029	0	0	0.069	0.063	0.019
0.088	0.012	0	0.013	0.673	0.099	0.035	0.065	0.166	0	0.066	0.035	0.257	0.317	0.267	0.178	0.208	0.03	0.228	0.178	0.221	0	0.01	0.711	0.069	0.009	0.019
0	0	0.036	0.052	0.021	0.054	0.749	0.787	0.085	0	0.054	0.05	0.465	0.505	0.317	0.426	0.485	0.584	0.257	0.317	0.317	0	0.99	0.225	0.777	0.91	0.944
0.727	0.232	0.124	0.121	0.224	0.204	0.166	0.062	0.026	0.935	0.794	0.034	0.04	0.059	0.188	0.228	0.149	0.208	0.337	0.376	0	0.971	0	0.063	0.085	0.018	0.019
./FOXJ2_PITX1_GCM1_22.txt
0.185	0.756	0.84	0.815	0.082	0.643	0.119	0.133	0.772	0.029	0.095	0.792	0.189	0.258	0.205	0.195	0.157	0.071	0.516	0.076	0.148	0.14	0	0	0.052
0.088	0.012	0	0.013	0.673	0.099	0	0.074	0.109	0.003	0.045	0.088	0.055	0.156	0.252	0.125	0.236	0.339	0.102	0.07	0	0.555	0.046	0.045	0
0	0	0.036	0.052	0.021	0.054	0.781	0.724	0.1	0.018	0.045	0.026	0.386	0.422	0.37	0.305	0.402	0.331	0.336	0.045	0.852	0.179	0.836	0.948	0.83
0.727	0.232	0.124	0.121	0.224	0.204	0.099	0.069	0.019	0.95	0.815	0.092	0.37	0.164	0.173	0.375	0.205	0.26	0.047	0.809	0	0.127	0.118	0.007	0.118
./FOXJ2_PITX1_GCM1_23.txt
0.185	0.756	0.84	0.815	0.082	0.643	0.112	0.099	0.752	0	0.053	0.851	0.317	0.141	0.19	0.077	0	0.455	0.142	0.158	0.076	0.134	0	0.026
0.088	0.012	0	0.013	0.673	0.099	0	0.036	0.136	0	0.093	0.035	0.134	0.183	0.225	0.268	0.217	0.056	0.038	0	0.722	0.021	0.027	0.026
0	0	0.036	0.052	0.021	0.054	0.786	0.84	0.064	0.053	0.068	0.06	0.204	0.521	0.394	0.577	0.741	0.28	0.038	0.808	0.071	0.765	0.96	0.947
0.727	0.232	0.124	0.121	0.224	0.204	0.101	0.025	0.048	0.947	0.787	0.054	0.345	0.155	0.19	0.077	0.042	0.21	0.781	0.034	0.131	0.08	0.013	0
./FOXJ3_ELF1_GCM1_12.txt
0.188	0.305	0.213	0.328	0.141	0.91	0.897	0.814	0.515	0.102	0.099	0.058	0	0.018	0.037	0.955	0.926	0.394	0.442	0.302
0.163	0.24	0.595	0.053	0.018	0.025	0.02	0.021	0.022	0.51	0.807	0.009	0.009	0.004	0.245	0.041	0	0.171	0.348	0.285
0.321	0.363	0.136	0.562	0.778	0.024	0.033	0.165	0.026	0.386	0.055	0.768	0.935	0.962	0.188	0.004	0.008	0.055	0.079	0.261
0.328	0.092	0.057	0.058	0.064	0.042	0.05	0.001	0.437	0.002	0.04	0.166	0.057	0.017	0.53	0	0.066	0.381	0.131	0.152
./FOXL1_CUX1_FOXO1_11.txt
0.395	0.138	0.555	0.627	0.569	0.069	0.736	0.237	0.211	0.331	0.163	0.377	0.894	0.019	0.013	0.17	0.96	0.049	0.232	0.225	0.458	0.176	0.243	0.049	0.064	0.325	0.246	0.049	0.04	0.544	0.039
0.133	0.1	0.344	0.167	0.048	0.684	0.139	0.403	0.234	0.328	0.231	0.075	0	0.005	0.703	0.014	0.013	0.027	0.344	0.502	0.225	0.093	0.168	0.15	0.053	0.011	0.12	0.004	0.044	0.079	0.496
0.419	0.066	0.061	0.09	0.081	0.058	0.062	0.153	0.318	0.188	0.29	0.308	0.029	0.009	0.02	0.8	0.002	0.002	0.097	0.044	0.119	0.225	0.106	0.137	0.075	0.636	0.027	0.087	0.21	0.149	0.177
0.053	0.696	0.04	0.116	0.302	0.189	0.062	0.208	0.237	0.153	0.316	0.24	0.077	0.967	0.264	0.015	0.026	0.922	0.328	0.229	0.198	0.507	0.482	0.664	0.808	0.028	0.607	0.86	0.706	0.228	0.288
./FOXL1_CUX1_FOXO6_11.txt
0.395	0.138	0.555	0.627	0.569	0.069	0.736	0.237	0.211	0.331	0.163	0.377	0.895	0.026	0.009	0.2	0.969	0.068	0.215	0.192	0.507	0.271	0.248	0.183	0.122	0.188	0.229	0.089	0.113	0.53	0.09
0.133	0.1	0.344	0.167	0.048	0.684	0.139	0.403	0.234	0.328	0.231	0.075	0	0.005	0.74	0.014	0.003	0.026	0.307	0.427	0.144	0.199	0.203	0.242	0.104	0.026	0.089	0.032	0.035	0.049	0.49
0.419	0.066	0.061	0.09	0.081	0.058	0.062	0.153	0.318	0.188	0.29	0.308	0.036	0.011	0.029	0.768	0.005	0.006	0.109	0.068	0.111	0.278	0.19	0.18	0.097	0.736	0.074	0.218	0.283	0.211	0.053
0.053	0.696	0.04	0.116	0.302	0.189	0.062	0.208	0.237	0.153	0.316	0.24	0.069	0.958	0.222	0.018	0.024	0.901	0.37	0.313	0.239	0.252	0.359	0.395	0.677	0.05	0.608	0.661	0.569	0.21	0.367
./FOXL1_CUX1_HOXA13_11.txt
0.395	0.138	0.555	0.627	0.569	0.069	0.736	0.237	0.211	0.331	0.163	0.377	0.899	0	0.008	0.184	0.969	0.053	0.137	0.876	0.063	0.052	0.036	0.163	0.523	0.002	0.569	0.822	0.908
0.133	0.1	0.344	0.167	0.048	0.684	0.139	0.403	0.234	0.328	0.231	0.075	0	0.005	0.904	0.041	0	0.006	0.314	0.047	0.441	0.522	0.446	0.557	0.029	0.026	0.267	0.061	0.007
0.419	0.066	0.061	0.09	0.081	0.058	0.062	0.153	0.318	0.188	0.29	0.308	0.034	0.009	0	0.772	0	0.017	0.081	0.027	0.079	0.397	0.063	0.108	0.431	0.027	0.036	0.024	0.033
0.053	0.696	0.04	0.116	0.302	0.189	0.062	0.208	0.237	0.153	0.316	0.24	0.067	0.986	0.087	0.003	0.032	0.925	0.47	0.05	0.417	0.029	0.455	0.171	0.017	0.946	0.128	0.093	0.052
./FOXL1_CUX1_HOXA13_12.txt
0.395	0.138	0.555	0.627	0.569	0.069	0.736	0.237	0.211	0.331	0.163	0.272	0.883	0.005	0.001	0.354	0.974	0.053	0.255	0.017	0.036	0.186	0.976	0.009	0.142	0.548	0.188
0.133	0.1	0.344	0.167	0.048	0.684	0.139	0.403	0.234	0.328	0.231	0.125	0.017	0.053	0.953	0.057	0	0.007	0.139	0.02	0.006	0.017	0.004	0.397	0.028	0.005	0.119
0.419	0.066	0.061	0.09	0.081	0.058	0.062	0.153	0.318	0.188	0.29	0.449	0.063	0.029	0	0.577	0.001	0	0.163	0.026	0.017	0.028	0.017	0.017	0.717	0.379	0.619
0.053	0.696	0.04	0.116	0.302	0.189	0.062	0.208	0.237	0.153	0.316	0.155	0.037	0.913	0.046	0.013	0.025	0.941	0.444	0.938	0.942	0.769	0.003	0.577	0.112	0.067	0.074
./FOXL1_CUX1_NHLH1_11.txt
0.395	0.138	0.555	0.627	0.569	0.069	0.736	0.237	0.211	0.331	0.163	0.34	0.902	0.003	0.003	0.371	0.949	0.072	0.318	0.231	0.2	0.079	0.168	0.177	0.355	0.068	0.008	0.978	0	0.019	0.007	0.012	0.068	0.069
0.133	0.1	0.344	0.167	0.048	0.684	0.139	0.403	0.234	0.328	0.231	0.122	0	0.005	0.901	0.018	0.002	0.007	0.163	0.179	0.117	0.11	0.03	0.168	0.405	0.038	0.958	0.018	0.039	0.943	0.008	0	0.774	0.185
0.419	0.066	0.061	0.09	0.081	0.058	0.062	0.153	0.318	0.188	0.29	0.331	0.042	0.009	0	0.604	0.003	0	0.092	0.313	0.19	0.529	0.533	0.411	0.223	0.818	0.034	0.004	0.867	0.008	0.014	0.982	0.055	0.51
0.053	0.696	0.04	0.116	0.302	0.189	0.062	0.208	0.237	0.153	0.316	0.207	0.055	0.982	0.096	0.007	0.046	0.921	0.427	0.276	0.492	0.282	0.269	0.244	0.017	0.076	0	0	0.094	0.031	0.971	0.006	0.103	0.237
./FOXL1_CUX1_NHLH1_12.txt
0.395	0.138	0.555	0.627	0.569	0.069	0.736	0.237	0.211	0.331	0.163	0.275	0.882	0.001	0	0.306	0.948	0.06	0.238	0.343	0.372	0.265	0.136	0.206	0.33	0.167	0.426	0.044	0	0.971	0	0.019	0.013	0.002	0.163	0.124
0.133	0.1	0.344	0.167	0.048	0.684	0.139	0.403	0.234	0.328	0.231	0.092	0	0.007	0.904	0.043	0.006	0.013	0.186	0.195	0.191	0.222	0.146	0.093	0.107	0.219	0.352	0.012	0.985	0.01	0.024	0.901	0.003	0	0.623	0.117
0.419	0.066	0.061	0.09	0.081	0.058	0.062	0.153	0.318	0.188	0.29	0.41	0.065	0.014	0.01	0.649	0.001	0.003	0.15	0.292	0.248	0.281	0.326	0.428	0.432	0.417	0.137	0.768	0.009	0.01	0.973	0.079	0.009	0.998	0.105	0.462
0.053	0.696	0.04	0.116	0.302	0.189	0.062	0.208	0.237	0.153	0.316	0.222	0.053	0.978	0.085	0.002	0.046	0.925	0.427	0.17	0.19	0.233	0.393	0.273	0.132	0.197	0.086	0.177	0.006	0.01	0.003	0	0.974	0	0.109	0.297
./GCM1_NHLH1_CUX1_11.txt
0	0.01	0.167	0.209	0	0.669	0.051	0.254	0.028	0.232	0.225	0.449	0.245	0.196	0.003	0.93	0.042	0.065	0.013	0.024	0.151	0.017	0.244	0.269	0.282	0.492	0.276	0.428	0.948	0.045	0.01	0.107	0.992	0.056	0.175
0.983	0.873	0.677	0.113	0.742	0.165	0.376	0.311	0.287	0.153	0.275	0.163	0.55	0.127	0.982	0.025	0.023	0.829	0.002	0.082	0.708	0.223	0.411	0.533	0.529	0.19	0.313	0.035	0	0.007	0.518	0	0	0.026	0.353
0.017	0.083	0.03	0.61	0.063	0.045	0.14	0.299	0.449	0.356	0.404	0.107	0.118	0.574	0	0.011	0.889	0.08	0.049	0.866	0.087	0.405	0.168	0.03	0.11	0.117	0.179	0.14	0.001	0.004	0.008	0.886	0.001	0	0.169
0	0.034	0.125	0.068	0.195	0.12	0.433	0.136	0.236	0.26	0.096	0.281	0.088	0.104	0.015	0.034	0.047	0.026	0.936	0.028	0.054	0.355	0.177	0.168	0.079	0.2	0.231	0.397	0.051	0.944	0.463	0.006	0.007	0.918	0.303
./GCM1_NHLH1_CUX1_12.txt
0.004	0.022	0.084	0.13	0	0.718	0.037	0.095	0.292	0.307	0.156	0.262	0.198	0.003	0.953	0.056	0.047	0.019	0	0.153	0.017	0.244	0.269	0.282	0.492	0.276	0.428	0.948	0.045	0.01	0.107	0.992	0.056	0.175
0.992	0.907	0.707	0.093	0.625	0.106	0.275	0.366	0.206	0.098	0.566	0.575	0.083	0.959	0.018	0.14	0.845	0.004	0.063	0.701	0.223	0.411	0.533	0.529	0.19	0.313	0.035	0	0.007	0.518	0	0	0.026	0.353
0	0.071	0	0.474	0.093	0.038	0.18	0.527	0.35	0.398	0.143	0.095	0.581	0.033	0.004	0.767	0.089	0.009	0.909	0.076	0.405	0.168	0.03	0.11	0.117	0.179	0.14	0.001	0.004	0.008	0.886	0.001	0	0.169
0.004	0	0.209	0.303	0.283	0.138	0.508	0.012	0.152	0.197	0.135	0.07	0.139	0.006	0.025	0.038	0.02	0.968	0.029	0.069	0.355	0.177	0.168	0.079	0.2	0.231	0.397	0.051	0.944	0.463	0.006	0.007	0.918	0.303
./GCM1_NHLH1_CUX1_21.txt
0	0.01	0.167	0.209	0	0.669	0.051	0.254	0.028	0.232	0.225	0.449	0.275	0.199	0	0.932	0.026	0.02	0.018	0.027	0.202	0.086	0.197	0.132	0.273	0.393	0.233	0.19	0.17	0.955	0.045	0	0.087	0.985	0.051	0.205
0.983	0.873	0.677	0.113	0.742	0.165	0.376	0.311	0.287	0.153	0.275	0.163	0.526	0.151	0.99	0.022	0.058	0.882	0.005	0.07	0.683	0.137	0.417	0.432	0.428	0.326	0.281	0.248	0.292	0.006	0.002	0.609	0.02	0.01	0.072	0.512
0.017	0.083	0.03	0.61	0.063	0.045	0.14	0.299	0.449	0.356	0.404	0.107	0.084	0.498	0	0.009	0.868	0.072	0.045	0.879	0.074	0.352	0.219	0.107	0.093	0.146	0.222	0.191	0.195	0.013	0.011	0.059	0.893	0.005	0	0.109
0	0.034	0.125	0.068	0.195	0.12	0.433	0.136	0.236	0.26	0.096	0.281	0.115	0.152	0.01	0.036	0.047	0.026	0.932	0.024	0.042	0.426	0.167	0.33	0.206	0.136	0.265	0.372	0.343	0.026	0.942	0.332	0	0.001	0.877	0.174
./GCM1_NHLH1_CUX1_22.txt
0.004	0.022	0.084	0.13	0	0.718	0.037	0.095	0.292	0.307	0.156	0.292	0.2	0	0.955	0.04	0.002	0.025	0.003	0.204	0.086	0.197	0.132	0.273	0.393	0.233	0.19	0.17	0.955	0.045	0	0.087	0.985	0.051	0.205
0.992	0.907	0.707	0.093	0.625	0.106	0.275	0.366	0.206	0.098	0.566	0.55	0.108	0.967	0.016	0.175	0.897	0.007	0.051	0.676	0.137	0.417	0.432	0.428	0.326	0.281	0.248	0.292	0.006	0.002	0.609	0.02	0.01	0.072	0.512
0	0.071	0	0.474	0.093	0.038	0.18	0.527	0.35	0.398	0.143	0.06	0.505	0.033	0.002	0.746	0.081	0.005	0.922	0.064	0.352	0.219	0.107	0.093	0.146	0.222	0.191	0.195	0.013	0.011	0.059	0.893	0.005	0	0.109
0.004	0	0.209	0.303	0.283	0.138	0.508	0.012	0.152	0.197	0.135	0.097	0.186	0.001	0.028	0.038	0.02	0.964	0.025	0.057	0.426	0.167	0.33	0.206	0.136	0.265	0.372	0.343	0.026	0.942	0.332	0	0.001	0.877	0.174
./GCM1_NHLH1_ERF_11.txt
0	0.01	0.167	0.209	0	0.669	0.051	0.254	0.028	0.232	0.225	0.449	0.366	0.144	0.007	0.945	0.028	0.057	0.026	0.026	0.113	0.034	0.075	0.011	0.9	0.717	0.34	0	0.322
0.983	0.873	0.677	0.113	0.742	0.165	0.376	0.311	0.287	0.153	0.275	0.163	0.419	0.12	0.939	0.018	0.036	0.842	0.027	0.083	0.778	0.932	0	0.028	0.058	0	0.009	0.323	0.252
0.017	0.083	0.03	0.61	0.063	0.045	0.14	0.299	0.449	0.356	0.404	0.107	0.15	0.633	0.02	0.007	0.857	0.063	0.058	0.847	0.077	0.031	0.905	0.887	0.008	0.033	0.53	0.048	0.227
0	0.034	0.125	0.068	0.195	0.12	0.433	0.136	0.236	0.26	0.096	0.281	0.065	0.103	0.034	0.03	0.08	0.038	0.889	0.045	0.032	0.003	0.019	0.074	0.033	0.25	0.12	0.629	0.199
./GCM1_NHLH1_ERF_12.txt
0.004	0.022	0.084	0.13	0	0.718	0.037	0.095	0.292	0.307	0.156	0.383	0.146	0.007	0.968	0.042	0.038	0.033	0.002	0.115	0.034	0.075	0.011	0.9	0.717	0.34	0	0.322
0.992	0.907	0.707	0.093	0.625	0.106	0.275	0.366	0.206	0.098	0.566	0.444	0.077	0.915	0.011	0.153	0.858	0.029	0.064	0.771	0.932	0	0.028	0.058	0	0.009	0.323	0.252
0	0.071	0	0.474	0.093	0.038	0.18	0.527	0.35	0.398	0.143	0.127	0.639	0.053	0	0.734	0.072	0.018	0.889	0.067	0.031	0.905	0.887	0.008	0.033	0.53	0.048	0.227
0.004	0	0.209	0.303	0.283	0.138	0.508	0.012	0.152	0.197	0.135	0.046	0.138	0.025	0.021	0.072	0.032	0.92	0.046	0.047	0.003	0.019	0.074	0.033	0.25	0.12	0.629	0.199
./GCM2_ELK1_HOXA3_11.txt
0.456	0.091	0.288	0.19	0.136	0.02	0.053	0.109	0.016	0.025	0.731	0.798	0.533	0.072	0.375	0.825	0.033	0.096	0.286	0.173	0.448	0.075	0.179	0.54	0.166	0.137	0.221	0.685	0.035	0.065	0.691	0.244
0.112	0.083	0.114	0.361	0.02	0	0.004	0.817	0.026	0.017	0.034	0.021	0.039	0.164	0.087	0.039	0.213	0.058	0.108	0.17	0.098	0.268	0.39	0.096	0.538	0.383	0.476	0.067	0.063	0.166	0.052	0.429
0.259	0.052	0.597	0.18	0.805	0.953	0.94	0.052	0.925	0.928	0.016	0.04	0.396	0.074	0.381	0.087	0.087	0.339	0.536	0.327	0.175	0.106	0.073	0.075	0.127	0.223	0.202	0.197	0.035	0.059	0.083	0.219
0.174	0.775	0	0.269	0.039	0.026	0.003	0.021	0.033	0.03	0.22	0.142	0.032	0.691	0.157	0.049	0.668	0.508	0.07	0.33	0.279	0.552	0.358	0.289	0.17	0.256	0.102	0.05	0.867	0.71	0.173	0.108
./GCM2_ELK1_HOXB13_11.txt
0.456	0.091	0.288	0.19	0.136	0.02	0.053	0.068	0.009	0.025	0.948	0.85	0.145	0.06	0.375	0.048	0.011	0.267	0.307	0.012	0.739	0.846	0.682	0.392
0.112	0.083	0.114	0.361	0.02	0	0.004	0.861	0.014	0	0.017	0.014	0.026	0.094	0.087	0.013	0.074	0.33	0.009	0.045	0.016	0.052	0.121	0.216
0.259	0.052	0.597	0.18	0.805	0.953	0.94	0.05	0.958	0.924	0.025	0.021	0.823	0.031	0.381	0.94	0.001	0.057	0.628	0.049	0.049	0.065	0.084	0.219
0.174	0.775	0	0.269	0.039	0.026	0.003	0.022	0.02	0.051	0.011	0.115	0.007	0.814	0.157	0	0.914	0.346	0.056	0.894	0.197	0.037	0.113	0.173
./GCM2_ELK1_HOXB13_21.txt
0.456	0.091	0.288	0.19	0.136	0.221	0.184	0.17	0.024	0.042	0.923	0.736	0.307	0.107	0.393	0.534	0.138	0.548	0.742	0.672	0.372
0.112	0.083	0.114	0.361	0.02	0.051	0.161	0.725	0.017	0	0.026	0.068	0.083	0.245	0.14	0.075	0.016	0.035	0.026	0.109	0.228
0.259	0.052	0.597	0.18	0.805	0.627	0.617	0.077	0.935	0.895	0.016	0.028	0.577	0.06	0.256	0.263	0.073	0.066	0.07	0.07	0.179
0.174	0.775	0	0.269	0.039	0.101	0.039	0.028	0.025	0.063	0.036	0.17	0.033	0.587	0.211	0.127	0.774	0.351	0.162	0.15	0.222
./GCM2_ELK1_ONECUT2_11.txt
0.456	0.091	0.288	0.19	0.136	0.02	0.053	0.083	0.009	0.028	0.935	0.852	0.133	0.115	0.228	0.12	0.08	0.711	0.039	0.033	0.168	0.852	0.101	0.497	0.306
0.112	0.083	0.114	0.361	0.02	0	0.004	0.834	0.015	0.007	0.019	0.017	0.296	0.337	0.057	0.56	0.028	0.042	0.018	0.9	0.039	0.017	0.034	0.163	0.355
0.259	0.052	0.597	0.18	0.805	0.953	0.94	0.061	0.953	0.93	0.019	0.019	0.559	0.116	0.621	0.171	0.862	0.21	0.023	0.038	0.749	0.071	0.022	0.221	0.184
0.174	0.775	0	0.269	0.039	0.026	0.003	0.021	0.023	0.035	0.027	0.112	0.013	0.432	0.093	0.149	0.03	0.036	0.92	0.029	0.044	0.061	0.843	0.119	0.156
./GCM2_ELK1_PAX1_11.txt
0.456	0.091	0.288	0.19	0.136	0.02	0.053	0.071	0.009	0.025	0.956	0.879	0.121	0.055	0.669	0	0.964	0	0.001	0.003	0.438	0.029	0.001	0.72	0.096	0.016	0.113
0.112	0.083	0.114	0.361	0.02	0	0.004	0.864	0.014	0	0.017	0.014	0.422	0.221	0.047	0.327	0.007	0.811	0	0.788	0.041	0.188	0.504	0.016	0.363	0.253	0
0.259	0.052	0.597	0.18	0.805	0.953	0.94	0.046	0.957	0.945	0.016	0.017	0.423	0.03	0.205	0	0.029	0.013	0.995	0.207	0.065	0	0.491	0.26	0.317	0.004	0.67
0.174	0.775	0	0.269	0.039	0.026	0.003	0.019	0.021	0.03	0.011	0.09	0.035	0.694	0.079	0.673	0	0.177	0.003	0.002	0.456	0.783	0.004	0.004	0.223	0.726	0.217
./GCM2_ELK1_PAX5_11.txt
0.456	0.091	0.288	0.19	0.136	0.02	0.053	0.067	0.009	0.025	0.956	0.863	0.121	0.055	0.639	0	0.903	0.022	0.041	0	0.427	0.037	0.007	0.809	0.202	0.063	0.233
0.112	0.083	0.114	0.361	0.02	0	0.004	0.868	0.014	0	0.017	0.014	0.467	0.236	0.046	0.359	0.006	0.84	0.005	0.864	0.133	0.255	0.535	0.01	0.394	0.314	0.023
0.259	0.052	0.597	0.18	0.805	0.953	0.94	0.046	0.958	0.945	0.016	0.017	0.38	0.03	0.233	0	0.085	0	0.954	0.135	0.039	0	0.43	0.179	0.254	0.028	0.648
0.174	0.775	0	0.269	0.039	0.026	0.003	0.019	0.02	0.03	0.012	0.105	0.032	0.677	0.082	0.64	0.006	0.138	0	0.001	0.4	0.708	0.028	0.002	0.15	0.595	0.096
./GCM2_ELK1_PAX9_11.txt
0.456	0.091	0.288	0.19	0.136	0.02	0.053	0.057	0.009	0.025	0.956	0.851	0.123	0.055	0.664	0	0.953	0.004	0.003	0.001	0.33	0.03	0.025	0.773	0.269	0.012	0.103
0.112	0.083	0.114	0.361	0.02	0	0.004	0.878	0.014	0	0.017	0.014	0.438	0.237	0.044	0.36	0.002	0.888	0.001	0.866	0.03	0.388	0.453	0.001	0.299	0.199	0.002
0.259	0.052	0.597	0.18	0.805	0.953	0.94	0.046	0.958	0.945	0.017	0.016	0.39	0.03	0.207	0	0.032	0	0.996	0.131	0.003	0.001	0.495	0.225	0.244	0.004	0.631
0.174	0.775	0	0.269	0.039	0.026	0.003	0.019	0.02	0.03	0.011	0.12	0.05	0.677	0.085	0.64	0.014	0.109	0.001	0.002	0.637	0.582	0.027	0	0.188	0.785	0.263
./GCM2_ELK1_SPDEF_11.txt
0.456	0.091	0.288	0.261	0.078	0.016	0.514	0.236	0.03	0.042	0.95	0.52	0.532	0.056	0.375	0.823	0.001	0	0	0.002	0.024	0.216
0.112	0.083	0.114	0.504	0.012	0.002	0.008	0.63	0.019	0.022	0.018	0.137	0.033	0.059	0.087	0.026	0.003	0.999	0.999	0.009	0.193	0.23
0.259	0.052	0.597	0.1	0.89	0.964	0.476	0.051	0.919	0.829	0.018	0.019	0.42	0.031	0.381	0.136	0.001	0	0.001	0.69	0.584	0.305
0.174	0.775	0	0.134	0.021	0.017	0.003	0.083	0.033	0.107	0.014	0.324	0.015	0.855	0.157	0.015	0.996	0.001	0	0.3	0.198	0.25
./GCM2_FIGLA_CLOCK_12.txt
0.59	0.059	0.288	0.105	0.086	0.004	0	0.174	0.28	0.054	0.888	0.005	0.038	0.026	0.031	0.047	0.189	0.316	0.169	0.196	0.332	0.414	0.256	0.442	0.12	0.687	0.01	0.252	0.031	0.019	0.117
0.165	0.067	0.042	0.686	0.026	0.004	0.009	0.224	0.39	0.913	0.035	0.445	0.498	0.045	0.015	0.197	0.332	0.293	0.293	0.305	0.227	0.221	0.161	0.226	0.875	0.011	0.822	0.026	0.201	0.002	0.254
0.204	0.05	0.666	0.122	0.821	0.975	0.991	0.064	0.208	0.01	0.045	0.501	0.448	0.034	0.915	0.4	0.179	0.266	0.278	0.247	0.171	0.194	0.377	0.246	0.004	0.29	0.041	0.721	0.056	0.817	0.14
0.041	0.824	0.004	0.086	0.067	0.017	0	0.538	0.122	0.024	0.031	0.05	0.017	0.896	0.039	0.357	0.299	0.126	0.26	0.252	0.27	0.171	0.206	0.087	0	0.012	0.126	0.001	0.713	0.163	0.489
./GCM2_FIGLA_ETV2_11.txt
0.026	0	0.031	0.122	0.004	0.964	0.052	0.287	0.278	0.373	0.245	0.317	0.295	0.345	0.345	0.036	0.899	0.017	0.019	0.03	0.009	0.131	0.125	0.514	0.322	0.597	0.226	0.144	0.007	0.01	0.94	0.63	0.247	0.075	0.245
0.967	1	0.892	0.104	0.707	0.015	0.16	0.359	0.262	0.222	0.252	0.222	0.174	0.221	0.305	0.935	0.057	0.47	0.564	0.057	0.027	0.245	0.223	0.125	0.109	0.057	0.381	0.806	0.004	0.013	0.019	0.051	0.087	0.303	0.174
0.007	0	0.005	0.684	0.044	0.005	0.077	0.219	0.261	0.127	0.302	0.281	0.248	0.185	0.253	0.014	0.025	0.494	0.399	0.009	0.94	0.356	0.131	0.285	0.295	0.163	0.182	0.046	0.987	0.946	0.02	0.019	0.635	0.17	0.379
0	0	0.071	0.09	0.245	0.016	0.71	0.135	0.199	0.278	0.201	0.18	0.283	0.249	0.097	0.016	0.019	0.019	0.018	0.904	0.025	0.268	0.521	0.076	0.274	0.182	0.21	0.004	0.002	0.03	0.021	0.299	0.031	0.453	0.202
./GCM2_FIGLA_ETV2_12.txt
0.59	0.059	0.288	0.105	0.086	0.004	0	0.174	0.31	0.043	0.865	0.006	0.034	0.032	0.038	0.018	0.065	0.125	0.514	0.322	0.597	0.226	0.144	0.007	0.01	0.94	0.63	0.247	0.075	0.245
0.165	0.067	0.042	0.686	0.026	0.004	0.009	0.224	0.324	0.907	0.057	0.431	0.445	0.044	0.026	0.022	0.309	0.223	0.125	0.109	0.057	0.381	0.806	0.004	0.013	0.019	0.051	0.087	0.303	0.174
0.204	0.05	0.666	0.122	0.821	0.975	0.991	0.064	0.244	0.02	0.043	0.536	0.508	0.042	0.894	0.92	0.363	0.131	0.285	0.295	0.163	0.182	0.046	0.987	0.946	0.02	0.019	0.635	0.17	0.379
0.041	0.824	0.004	0.086	0.067	0.017	0	0.538	0.122	0.03	0.034	0.027	0.015	0.883	0.042	0.04	0.263	0.521	0.076	0.274	0.182	0.21	0.004	0.002	0.03	0.021	0.299	0.031	0.453	0.202
./GCM2_FIGLA_GCM1_21.txt
0.026	0	0.031	0.122	0.004	0.964	0.052	0.287	0.278	0.373	0.245	0.317	0.295	0.385	0.41	0.022	0.913	0.017	0.013	0.044	0.005	0.132	0.187	0.257	0.17	0.231	0.185	0.189	0.259	0.203	0.157	0.467	0.062	0.221	0.119	0.098	0.01	0.011
0.967	1	0.892	0.104	0.707	0.015	0.16	0.359	0.262	0.222	0.252	0.222	0.174	0.251	0.344	0.935	0.049	0.442	0.516	0.059	0.016	0.19	0.191	0.218	0.286	0.179	0.229	0.226	0.21	0.183	0.277	0.116	0.074	0.055	0.572	0.044	0.028	0.012
0.007	0	0.005	0.684	0.044	0.005	0.077	0.219	0.261	0.127	0.302	0.281	0.248	0.112	0.173	0.025	0.025	0.525	0.456	0.025	0.967	0.389	0.338	0.335	0.29	0.319	0.332	0.326	0.301	0.355	0.336	0.358	0.161	0.719	0.152	0.694	0.925	0.956
0	0	0.071	0.09	0.245	0.016	0.71	0.135	0.199	0.278	0.201	0.18	0.283	0.252	0.072	0.019	0.014	0.016	0.016	0.873	0.012	0.289	0.285	0.19	0.253	0.271	0.254	0.26	0.23	0.258	0.23	0.059	0.704	0.005	0.157	0.165	0.038	0.02
./HES7_E2F1_ELK1_11.txt
0.153	0.159	0.016	0.753	0	0.023	0.006	0.003	0.035	0.123	0.329	0.346	0.114	0.111	0.022	0.009	0.037	0.018	0.013	0.235	0.444	0.709	0.513	0.05	0.02	0.008	0.919	0.757	0.13	0.045
0.168	0.092	0.962	0.012	0.95	0.003	0.218	0.062	0.539	0.71	0.102	0.067	0.242	0.309	0.056	0.946	0.009	0.719	0.453	0.39	0.063	0.014	0.27	0.891	0.003	0.014	0.017	0.041	0.114	0.239
0.565	0.663	0.005	0.206	0.026	0.972	0	0.927	0.189	0.103	0.456	0.172	0.113	0.56	0.898	0.021	0.936	0.216	0.423	0.102	0.265	0.064	0.061	0.037	0.967	0.949	0.027	0.024	0.737	0.143
0.113	0.086	0.017	0.028	0.024	0.003	0.776	0.008	0.237	0.064	0.113	0.415	0.53	0.019	0.024	0.025	0.018	0.046	0.111	0.273	0.228	0.213	0.157	0.023	0.01	0.029	0.038	0.178	0.019	0.573
./HES7_ERF_CEBPD_12.txt
0.148	0.107	0.051	0.726	0.024	0.043	0.072	0.039	0.041	0.124	0.182	0.37	0.152	0.247	0.02	0.045	0.898	0.605	0.328	0.074	0	0.219	0.006	0.076	0.124	0.924	0.993
0.139	0.18	0.897	0.083	0.976	0.036	0.329	0	0.705	0.281	0.364	0.139	0.501	0.701	0.012	0.009	0.007	0.08	0.056	0.108	0.009	0.001	0.911	0.009	0.563	0.074	0
0.279	0.279	0.051	0.143	0	0.884	0.01	0.961	0.131	0.132	0.256	0.263	0.248	0.041	0.951	0.932	0.051	0.05	0.616	0.034	0.043	0.696	0.013	0.896	0.002	0.003	0.005
0.434	0.434	0	0.048	0	0.036	0.589	0	0.123	0.463	0.198	0.227	0.097	0.01	0.017	0.013	0.044	0.264	0.001	0.784	0.948	0.084	0.069	0.019	0.311	0	0.003
./HES7_ERF_CEBPD_13.txt
0.163	0.388	0.013	0.703	0.111	0	0.058	0.022	0.069	0.085	0.305	0.178	0.417	0.138	0.198	0.012	0.011	0.938	0.639	0.428	0.043	0	0.219	0.006	0.076	0.124	0.924	0.993
0.109	0.264	0.855	0.016	0.802	0.015	0.243	0.022	0.246	0.323	0.203	0.155	0.216	0.512	0.757	0.012	0.009	0.014	0.096	0.046	0.189	0.009	0.001	0.911	0.009	0.563	0.074	0
0.527	0.271	0.099	0.151	0.056	0.985	0.011	0.956	0.438	0.108	0.344	0.388	0.205	0.314	0.037	0.935	0.974	0.029	0.019	0.494	0.056	0.043	0.696	0.013	0.896	0.002	0.003	0.005
0.202	0.078	0.033	0.13	0.031	0	0.688	0	0.246	0.485	0.148	0.279	0.162	0.037	0.007	0.042	0.006	0.019	0.246	0.032	0.713	0.948	0.084	0.069	0.019	0.311	0	0.003
./HES7_ERF_CEBPD_22.txt
0.148	0.107	0.051	0.726	0.024	0.043	0.072	0.039	0.041	0.124	0.182	0.369	0.166	0.253	0.009	0.037	0.91	0.58	0.349	0.074	0.007	0.226	0.001	0.065	0.123	0.876	0.998	0.033
0.139	0.18	0.897	0.083	0.976	0.036	0.329	0	0.705	0.281	0.364	0.131	0.439	0.695	0.002	0.002	0	0.09	0.054	0.106	0.009	0.009	0.948	0.004	0.592	0.123	0	0.334
0.279	0.279	0.051	0.143	0	0.884	0.01	0.961	0.131	0.132	0.256	0.265	0.289	0.043	0.98	0.954	0.044	0.043	0.597	0.033	0.013	0.711	0.007	0.929	0.002	0.001	0	0.175
0.434	0.434	0	0.048	0	0.036	0.589	0	0.123	0.463	0.198	0.235	0.105	0.01	0.009	0.007	0.045	0.287	0	0.787	0.971	0.054	0.044	0.003	0.283	0.001	0.002	0.458
./HES7_ERF_CEBPD_23.txt
0.163	0.388	0.013	0.703	0.111	0	0.058	0.022	0.069	0.085	0.305	0.178	0.415	0.151	0.204	0.001	0.003	0.95	0.613	0.449	0.043	0.007	0.226	0.001	0.065	0.123	0.876	0.998	0.033
0.109	0.264	0.855	0.016	0.802	0.015	0.243	0.022	0.246	0.323	0.203	0.155	0.208	0.45	0.75	0.002	0.002	0.007	0.105	0.045	0.188	0.009	0.009	0.948	0.004	0.592	0.123	0	0.334
0.527	0.271	0.099	0.151	0.056	0.985	0.011	0.956	0.438	0.108	0.344	0.388	0.207	0.354	0.04	0.964	0.996	0.023	0.013	0.476	0.054	0.013	0.711	0.007	0.929	0.002	0.001	0	0.175
0.202	0.078	0.033	0.13	0.031	0	0.688	0	0.246	0.485	0.148	0.279	0.17	0.045	0.007	0.034	0	0.02	0.269	0.031	0.715	0.971	0.054	0.044	0.003	0.283	0.001	0.002	0.458
./HES7_ERF_DLX2_12.txt
0.148	0.107	0.051	0.726	0.024	0.043	0.072	0.039	0.041	0.124	0.182	0.428	0.142	0.302	0.008	0.041	0.923	0.629	0.282	0.163	0.195	0.271	0.278	0.078	0.534	0.629	0.021	0.054	0.686
0.139	0.18	0.897	0.083	0.976	0.036	0.329	0	0.705	0.281	0.364	0.116	0.477	0.684	0.001	0.001	0.01	0.081	0.081	0.195	0.286	0.206	0.346	0.428	0.328	0.226	0.062	0.113	0.084
0.279	0.279	0.051	0.143	0	0.884	0.01	0.961	0.131	0.132	0.256	0.243	0.274	0.01	0.983	0.942	0.042	0.036	0.591	0.063	0.377	0.487	0.29	0.105	0.104	0.061	0.08	0.01	0.096
0.434	0.434	0	0.048	0	0.036	0.589	0	0.123	0.463	0.198	0.212	0.107	0.003	0.008	0.017	0.025	0.254	0.045	0.58	0.142	0.035	0.086	0.39	0.034	0.083	0.837	0.824	0.134
./HES7_ERF_DLX2_13.txt
0.163	0.388	0.013	0.703	0.111	0	0.058	0.022	0.069	0.085	0.305	0.178	0.475	0.128	0.253	0	0.007	0.962	0.663	0.382	0.132	0.195	0.271	0.278	0.078	0.534	0.629	0.021	0.054	0.686
0.109	0.264	0.855	0.016	0.802	0.015	0.243	0.022	0.246	0.323	0.203	0.155	0.194	0.487	0.74	0.001	0.001	0.018	0.097	0.072	0.276	0.286	0.206	0.346	0.428	0.328	0.226	0.062	0.113	0.084
0.527	0.271	0.099	0.151	0.056	0.985	0.011	0.956	0.438	0.108	0.344	0.388	0.185	0.339	0.007	0.967	0.983	0.021	0.006	0.47	0.084	0.377	0.487	0.29	0.105	0.104	0.061	0.08	0.01	0.096
0.202	0.078	0.033	0.13	0.031	0	0.688	0	0.246	0.485	0.148	0.279	0.147	0.047	0	0.033	0.009	0	0.236	0.076	0.508	0.142	0.035	0.086	0.39	0.034	0.083	0.837	0.824	0.134
./HES7_ERF_DLX3_22.txt
0.148	0.107	0.051	0.726	0.024	0.043	0.072	0.039	0.041	0.124	0.182	0.397	0.123	0.201	0.014	0.041	0.883	0.619	0.252	0.13	0.314	0.139	0.124	0.534	0.545	0	0.107	0.518
0.139	0.18	0.897	0.083	0.976	0.036	0.329	0	0.705	0.281	0.364	0.164	0.572	0.716	0	0.018	0.019	0.083	0.122	0.219	0.271	0.316	0.45	0.199	0.148	0.07	0.157	0.077
0.279	0.279	0.051	0.143	0	0.884	0.01	0.961	0.131	0.132	0.256	0.242	0.201	0.054	0.979	0.886	0.042	0.041	0.587	0.17	0.34	0.428	0.124	0.239	0.113	0.056	0.107	0.193
0.434	0.434	0	0.048	0	0.036	0.589	0	0.123	0.463	0.198	0.196	0.103	0.029	0.008	0.055	0.056	0.258	0.04	0.482	0.074	0.118	0.301	0.028	0.194	0.874	0.629	0.212
./HES7_ERF_DLX3_23.txt
0.163	0.388	0.013	0.703	0.111	0	0.058	0.022	0.069	0.085	0.305	0.178	0.444	0.109	0.151	0.006	0.007	0.922	0.652	0.352	0.099	0.314	0.139	0.124	0.534	0.545	0	0.107	0.518
0.109	0.264	0.855	0.016	0.802	0.015	0.243	0.022	0.246	0.323	0.203	0.155	0.241	0.583	0.772	0	0.018	0.026	0.099	0.113	0.3	0.271	0.316	0.45	0.199	0.148	0.07	0.157	0.077
0.527	0.271	0.099	0.151	0.056	0.985	0.011	0.956	0.438	0.108	0.344	0.388	0.185	0.266	0.051	0.962	0.927	0.021	0.011	0.465	0.191	0.34	0.428	0.124	0.239	0.113	0.056	0.107	0.193
0.202	0.078	0.033	0.13	0.031	0	0.688	0	0.246	0.485	0.148	0.279	0.131	0.043	0.026	0.033	0.048	0.031	0.239	0.071	0.41	0.074	0.118	0.301	0.028	0.194	0.874	0.629	0.212
./HES7_ERF_FIGLA_12.txt
0.148	0.107	0.051	0.726	0.024	0.043	0.072	0.039	0.041	0.124	0.182	0.441	0.118	0.231	0.009	0.036	0.932	0.651	0.322	0.148	0.004	0.992	0.002	0.016	0.002	0.002	0.142	0.229
0.139	0.18	0.897	0.083	0.976	0.036	0.329	0	0.705	0.281	0.364	0.127	0.593	0.752	0.001	0	0.002	0.061	0.136	0.213	0.995	0.004	0.582	0.655	0.034	0.002	0.216	0.27
0.279	0.279	0.051	0.143	0	0.884	0.01	0.961	0.131	0.132	0.256	0.242	0.215	0.012	0.982	0.955	0.041	0.038	0.534	0.066	0	0.004	0.406	0.325	0.015	0.979	0.331	0.222
0.434	0.434	0	0.048	0	0.036	0.589	0	0.123	0.463	0.198	0.191	0.073	0.005	0.009	0.01	0.026	0.25	0.008	0.574	0.001	0.001	0.01	0.004	0.95	0.016	0.311	0.279
./HES7_ERF_FIGLA_13.txt
0.163	0.388	0.013	0.703	0.111	0	0.058	0.022	0.069	0.085	0.305	0.178	0.487	0.104	0.181	0.001	0.002	0.971	0.684	0.422	0.045	0.992	0.002	0.016	0.002	0.002	0.142	0.229
0.109	0.264	0.855	0.016	0.802	0.015	0.243	0.022	0.246	0.323	0.203	0.155	0.204	0.603	0.807	0.001	0	0.009	0.077	0.127	0.685	0.004	0.582	0.655	0.034	0.002	0.216	0.27
0.527	0.271	0.099	0.151	0.056	0.985	0.011	0.956	0.438	0.108	0.344	0.388	0.184	0.28	0.009	0.966	0.996	0.019	0.007	0.412	0.054	0.004	0.406	0.325	0.015	0.979	0.331	0.222
0.202	0.078	0.033	0.13	0.031	0	0.688	0	0.246	0.485	0.148	0.279	0.126	0.014	0.002	0.033	0.003	0.001	0.232	0.039	0.215	0.001	0.01	0.004	0.95	0.016	0.311	0.279
./HES7_ERF_HES7_12.txt
0.148	0.107	0.051	0.726	0.024	0.043	0.072	0.039	0.041	0.124	0.182	0.418	0.12	0.196	0.008	0.034	0.915	0.69	0.206	0.122	0.235	0.212	0.023	0.394	0.018	0.736	0.029	0.079	0.021	0.044	0.083	0.202
0.139	0.18	0.897	0.083	0.976	0.036	0.329	0	0.705	0.281	0.364	0.165	0.636	0.792	0.005	0	0.002	0.058	0.102	0.235	0.161	0.387	0.153	0.074	0.96	0.051	0.908	0.024	0.338	0.067	0.394	0.523
0.279	0.279	0.051	0.143	0	0.884	0.01	0.961	0.131	0.132	0.256	0.25	0.163	0.009	0.975	0.947	0.044	0.052	0.676	0.093	0.387	0.194	0.801	0.417	0.004	0.149	0.063	0.743	0.056	0.804	0.306	0.128
0.434	0.434	0	0.048	0	0.036	0.589	0	0.123	0.463	0.198	0.167	0.081	0.003	0.013	0.019	0.039	0.2	0.016	0.549	0.217	0.207	0.023	0.116	0.018	0.064	0	0.154	0.585	0.085	0.218	0.147
./HES7_ERF_HES7_13.txt
0.163	0.388	0.013	0.703	0.111	0	0.058	0.022	0.069	0.085	0.305	0.178	0.465	0.106	0.146	0	0	0.955	0.724	0.307	0.091	0.235	0.212	0.023	0.394	0.018	0.736	0.029	0.079	0.021	0.044	0.083	0.202
0.109	0.264	0.855	0.016	0.802	0.015	0.243	0.022	0.246	0.323	0.203	0.155	0.242	0.647	0.849	0.005	0	0.009	0.073	0.092	0.317	0.161	0.387	0.153	0.074	0.96	0.051	0.908	0.024	0.338	0.067	0.394	0.523
0.527	0.271	0.099	0.151	0.056	0.985	0.011	0.956	0.438	0.108	0.344	0.388	0.192	0.227	0.006	0.959	0.988	0.023	0.021	0.554	0.114	0.387	0.194	0.801	0.417	0.004	0.149	0.063	0.743	0.056	0.804	0.306	0.128
0.202	0.078	0.033	0.13	0.031	0	0.688	0	0.246	0.485	0.148	0.279	0.101	0.021	0	0.037	0.011	0.014	0.182	0.047	0.478	0.217	0.207	0.023	0.116	0.018	0.064	0	0.154	0.585	0.085	0.218	0.147
./HES7_ERF_HOXA3_21.txt
0.148	0.107	0.051	0.726	0.024	0.043	0.072	0.039	0.041	0.124	0.182	0.515	0.164	0.15	0.008	0.034	0.93	0.641	0.269	0.112	0.325	0.252	0.414	0.264	0.21	0.241	0.362	0.611	0.012	0.082	0.692
0.139	0.18	0.897	0.083	0.976	0.036	0.329	0	0.705	0.281	0.364	0.115	0.546	0.833	0	0	0.006	0.097	0.073	0.237	0.198	0.207	0.185	0.205	0.213	0.35	0.45	0.18	0.049	0.105	0.055
0.279	0.279	0.051	0.143	0	0.884	0.01	0.961	0.131	0.132	0.256	0.195	0.229	0.012	0.984	0.955	0.04	0.036	0.647	0.113	0.255	0.321	0.183	0.317	0.385	0.105	0.08	0.116	0.026	0.016	0.071
0.434	0.434	0	0.048	0	0.036	0.589	0	0.123	0.463	0.198	0.175	0.06	0.005	0.008	0.011	0.025	0.226	0.011	0.539	0.222	0.22	0.218	0.213	0.192	0.304	0.107	0.093	0.913	0.796	0.182
./HES7_ERF_HOXA3_31.txt
0.163	0.388	0.013	0.703	0.111	0	0.058	0.022	0.069	0.085	0.305	0.178	0.561	0.149	0.101	0	0	0.969	0.675	0.37	0.08	0.325	0.252	0.414	0.264	0.21	0.241	0.362	0.611	0.012	0.082	0.692
0.109	0.264	0.855	0.016	0.802	0.015	0.243	0.022	0.246	0.323	0.203	0.155	0.193	0.557	0.889	0	0	0.013	0.112	0.064	0.319	0.198	0.207	0.185	0.205	0.213	0.35	0.45	0.18	0.049	0.105	0.055
0.527	0.271	0.099	0.151	0.056	0.985	0.011	0.956	0.438	0.108	0.344	0.388	0.137	0.294	0.009	0.968	0.996	0.018	0.006	0.526	0.134	0.255	0.321	0.183	0.317	0.385	0.105	0.08	0.116	0.026	0.016	0.071
0.202	0.078	0.033	0.13	0.031	0	0.688	0	0.246	0.485	0.148	0.279	0.11	0	0.002	0.033	0.004	0	0.208	0.042	0.467	0.222	0.22	0.218	0.213	0.192	0.304	0.107	0.093	0.913	0.796	0.182
./HES7_ERF_HOXB13_21.txt
0.148	0.107	0.051	0.726	0.024	0.043	0.072	0.039	0.041	0.124	0.182	0.367	0.158	0.22	0.013	0.041	0.909	0.647	0.264	0.09	0.289	0.423	0.009	0.54	0.843	0.646	0.325
0.139	0.18	0.897	0.083	0.976	0.036	0.329	0	0.705	0.281	0.364	0.17	0.506	0.715	0.001	0	0.011	0.093	0.077	0.292	0.296	0.037	0.072	0.054	0.007	0.14	0.234
0.279	0.279	0.051	0.143	0	0.884	0.01	0.961	0.131	0.132	0.256	0.269	0.217	0.055	0.977	0.944	0.045	0.05	0.651	0.054	0.156	0.426	0.04	0.09	0.034	0.086	0.235
0.434	0.434	0	0.048	0	0.036	0.589	0	0.123	0.463	0.198	0.194	0.117	0.01	0.009	0.015	0.034	0.21	0.008	0.563	0.259	0.114	0.879	0.316	0.116	0.129	0.206
./HES7_ERF_HOXB13_31.txt
0.163	0.388	0.013	0.703	0.111	0	0.058	0.022	0.069	0.085	0.305	0.178	0.414	0.143	0.17	0.005	0.007	0.949	0.681	0.364	0.059	0.289	0.423	0.009	0.54	0.843	0.646	0.325
0.109	0.264	0.855	0.016	0.802	0.015	0.243	0.022	0.246	0.323	0.203	0.155	0.247	0.517	0.771	0.001	0	0.019	0.109	0.068	0.373	0.296	0.037	0.072	0.054	0.007	0.14	0.234
0.527	0.271	0.099	0.151	0.056	0.985	0.011	0.956	0.438	0.108	0.344	0.388	0.211	0.282	0.052	0.961	0.986	0.024	0.019	0.53	0.076	0.156	0.426	0.04	0.09	0.034	0.086	0.235
0.202	0.078	0.033	0.13	0.031	0	0.688	0	0.246	0.485	0.148	0.279	0.129	0.058	0.007	0.034	0.008	0.009	0.193	0.039	0.491	0.259	0.114	0.879	0.316	0.116	0.129	0.206
./HES7_ERF_MAX_31.txt
0.522	0.09	0.127	0.004	0.006	0.983	0.933	0.484	0.007	0.845	0.057	0.006	0.041	0.013	0.105	0.069	0.085	0.305	0.178	0.481	0.077	0.116	0	0	0.949	0.699	0.372	0.086
0.104	0.741	0.849	0.016	0.01	0.011	0.012	0.222	0.925	0.012	0.892	0.008	0.142	0.012	0.266	0.246	0.323	0.203	0.155	0.295	0.586	0.884	0	0	0.015	0.129	0.054	0.375
0.221	0.15	0.015	0.978	0.977	0	0.003	0.252	0.05	0.077	0.03	0.986	0.01	0.974	0.393	0.438	0.108	0.344	0.388	0.116	0.338	0	0.935	1	0.036	0.011	0.512	0.109
0.153	0.019	0.008	0.002	0.007	0.006	0.052	0.043	0.019	0.067	0.021	0	0.806	0.002	0.236	0.246	0.485	0.148	0.279	0.109	0	0	0.065	0	0	0.161	0.062	0.43
./HES7_ERF_ONECUT2_21.txt
0.148	0.107	0.051	0.726	0.024	0.043	0.072	0.039	0.041	0.124	0.182	0.399	0.126	0.211	0.008	0.034	0.909	0.79	0.248	0.162	0.216	0.202	0.184	0.182	0.745	0.069	0.023	0.166	0.902	0.062	0.195
0.139	0.18	0.897	0.083	0.976	0.036	0.329	0	0.705	0.281	0.364	0.113	0.652	0.776	0	0.002	0	0.05	0.119	0.205	0.122	0.384	0.361	0.122	0.04	0.036	0.876	0.027	0.002	0.03	0.271
0.279	0.279	0.051	0.143	0	0.884	0.01	0.961	0.131	0.132	0.256	0.286	0.148	0.01	0.98	0.957	0.066	0.042	0.623	0.068	0.429	0.244	0.303	0.501	0.215	0.004	0.008	0.798	0.022	0	0.202
0.434	0.434	0	0.048	0	0.036	0.589	0	0.123	0.463	0.198	0.202	0.073	0.003	0.011	0.007	0.025	0.118	0.009	0.567	0.233	0.171	0.153	0.195	0	0.891	0.093	0.009	0.074	0.907	0.333
./HES7_ERF_ONECUT2_31.txt
0.163	0.388	0.013	0.703	0.111	0	0.058	0.022	0.069	0.085	0.305	0.178	0.446	0.111	0.161	0	0	0.948	0.823	0.349	0.131	0.216	0.202	0.184	0.182	0.745	0.069	0.023	0.166	0.902	0.062	0.195
0.109	0.264	0.855	0.016	0.802	0.015	0.243	0.022	0.246	0.323	0.203	0.155	0.19	0.663	0.832	0	0.002	0.007	0.066	0.11	0.286	0.122	0.384	0.361	0.122	0.04	0.036	0.876	0.027	0.002	0.03	0.271
0.527	0.271	0.099	0.151	0.056	0.985	0.011	0.956	0.438	0.108	0.344	0.388	0.229	0.213	0.007	0.964	0.998	0.044	0.011	0.501	0.089	0.429	0.244	0.303	0.501	0.215	0.004	0.008	0.798	0.022	0	0.202
0.202	0.078	0.033	0.13	0.031	0	0.688	0	0.246	0.485	0.148	0.279	0.136	0.014	0	0.036	0	0	0.101	0.04	0.494	0.233	0.171	0.153	0.195	0	0.891	0.093	0.009	0.074	0.907	0.333
./HES7_ERF_PITX1_21.txt
0.148	0.107	0.051	0.726	0.024	0.043	0.072	0.039	0.041	0.124	0.182	0.376	0.137	0.222	0.03	0.048	0.829	0.591	0.176	0.135	0.273	0.212	0.303	0.196	0.463	0.008	0.17	0.579
0.139	0.18	0.897	0.083	0.976	0.036	0.329	0	0.705	0.281	0.364	0.136	0.52	0.655	0.032	0.009	0.02	0.069	0.082	0.28	0.172	0.202	0.1	0.095	0.276	0.107	0.118	0.123
0.279	0.279	0.051	0.143	0	0.884	0.01	0.961	0.131	0.132	0.256	0.252	0.213	0.079	0.93	0.905	0.083	0.056	0.722	0.12	0.303	0.343	0.469	0.627	0.119	0.066	0.065	0.105
0.434	0.434	0	0.048	0	0.036	0.589	0	0.123	0.463	0.198	0.236	0.13	0.044	0.008	0.039	0.069	0.283	0.02	0.466	0.253	0.242	0.128	0.082	0.142	0.818	0.647	0.193
./HES7_ERF_PITX1_22.txt
0.148	0.107	0.051	0.726	0.024	0.043	0.072	0.039	0.041	0.124	0.182	0.317	0.11	0.193	0.008	0.041	0.849	0.613	0.217	0.171	0.263	0.318	0.187	0.192	0.127	0.482	0.085	0.165	0.675
0.139	0.18	0.897	0.083	0.976	0.036	0.329	0	0.705	0.281	0.364	0.126	0.51	0.72	0	0.011	0.037	0.072	0.067	0.233	0.226	0.159	0.164	0.131	0.049	0.319	0.067	0.13	0.066
0.279	0.279	0.051	0.143	0	0.884	0.01	0.961	0.131	0.132	0.256	0.309	0.291	0.059	0.953	0.921	0.071	0.055	0.663	0.152	0.271	0.394	0.396	0.543	0.652	0.078	0.042	0.04	0.071
0.434	0.434	0	0.048	0	0.036	0.589	0	0.123	0.463	0.198	0.247	0.088	0.028	0.04	0.029	0.044	0.26	0.052	0.444	0.241	0.129	0.254	0.135	0.172	0.12	0.806	0.665	0.188
./HES7_ERF_PITX1_31.txt
0.163	0.388	0.013	0.703	0.111	0	0.058	0.022	0.069	0.085	0.305	0.178	0.422	0.122	0.172	0.022	0.014	0.867	0.625	0.277	0.104	0.273	0.212	0.303	0.196	0.463	0.008	0.17	0.579
0.109	0.264	0.855	0.016	0.802	0.015	0.243	0.022	0.246	0.323	0.203	0.155	0.213	0.531	0.711	0.032	0.009	0.028	0.085	0.073	0.361	0.172	0.202	0.1	0.095	0.276	0.107	0.118	0.123
0.527	0.271	0.099	0.151	0.056	0.985	0.011	0.956	0.438	0.108	0.344	0.388	0.195	0.277	0.076	0.913	0.946	0.061	0.026	0.6	0.141	0.303	0.343	0.469	0.627	0.119	0.066	0.065	0.105
0.202	0.078	0.033	0.13	0.031	0	0.688	0	0.246	0.485	0.148	0.279	0.17	0.07	0.041	0.033	0.032	0.043	0.266	0.051	0.394	0.253	0.242	0.128	0.082	0.142	0.818	0.647	0.193
./HES7_ERF_PITX1_32.txt
0.163	0.388	0.013	0.703	0.111	0	0.058	0.022	0.069	0.085	0.305	0.178	0.481	0.095	0.144	0	0.007	0.887	0.647	0.318	0.14	0.194	0.263	0.318	0.187	0.192	0.127	0.482	0.085	0.165	0.675
0.109	0.264	0.855	0.016	0.802	0.015	0.243	0.022	0.246	0.323	0.203	0.155	0.295	0.521	0.776	0	0.011	0.045	0.087	0.057	0.315	0.254	0.226	0.159	0.164	0.131	0.049	0.319	0.067	0.13	0.066
0.527	0.271	0.099	0.151	0.056	0.985	0.011	0.956	0.438	0.108	0.344	0.388	0.116	0.356	0.056	0.936	0.962	0.049	0.025	0.542	0.174	0.239	0.271	0.394	0.396	0.543	0.652	0.078	0.042	0.04	0.071
0.202	0.078	0.033	0.13	0.031	0	0.688	0	0.246	0.485	0.148	0.279	0.109	0.028	0.025	0.064	0.021	0.019	0.242	0.083	0.371	0.313	0.241	0.129	0.254	0.135	0.172	0.12	0.806	0.665	0.188
./HES7_ERF_SREBF2_22.txt
0.148	0.107	0.051	0.726	0.024	0.043	0.072	0.039	0.041	0.124	0.182	0.388	0.149	0.169	0.015	0.037	0.889	0.684	0.389	0.08	0.011	0.086	0.982	0	0	0.071	0	0.802	0.019
0.139	0.18	0.897	0.083	0.976	0.036	0.329	0	0.705	0.281	0.364	0.14	0.501	0.786	0.009	0.019	0.009	0.109	0.036	0.112	0.011	0.869	0.005	0.949	0.203	0.024	0	0	0.298
0.279	0.279	0.051	0.143	0	0.884	0.01	0.961	0.131	0.132	0.256	0.231	0.272	0.004	0.969	0.92	0.04	0.036	0.573	0.051	0.035	0.016	0.011	0.013	0.787	0.019	0.974	0.064	0.022
0.434	0.434	0	0.048	0	0.036	0.589	0	0.123	0.463	0.198	0.24	0.077	0.04	0.008	0.025	0.062	0.17	0.002	0.759	0.944	0.028	0.003	0.038	0.011	0.886	0.026	0.134	0.661
./HES7_ETV2_HOXB13_11.txt
0.175	0.216	0.021	0.647	0.002	0.006	0.035	0.011	0.033	0.187	0.198	0.387	0.207	0.19	0.001	0	0.979	0.584	0.293	0.038	0.32	0.268	0	0.461	0.829	0.55	0.278
0.128	0.225	0.969	0.023	0.986	0	0.345	0	0.414	0.419	0.181	0.099	0.472	0.771	0.002	0.009	0.002	0.088	0.056	0.341	0.36	0.009	0.075	0.054	0.008	0.203	0.283
0.544	0.454	0.002	0.278	0.009	0.99	0.022	0.977	0.312	0.224	0.36	0.359	0.246	0.034	0.994	0.99	0.003	0.002	0.639	0.05	0.146	0.673	0.001	0.101	0.018	0.109	0.242
0.154	0.105	0.008	0.052	0.003	0.004	0.599	0.012	0.241	0.169	0.261	0.154	0.074	0.005	0.003	0.002	0.017	0.326	0.011	0.571	0.173	0.051	0.924	0.384	0.145	0.138	0.196
./HES7_ETV2_HOXB13_12.txt
0.175	0.216	0.021	0.647	0.002	0.006	0.035	0.011	0.033	0.187	0.198	0.472	0.127	0.124	0.001	0	0.99	0.642	0.364	0.095	0.763	0.002	0.614	0.925	0.758	0.308
0.128	0.225	0.969	0.023	0.986	0	0.345	0	0.414	0.419	0.181	0.113	0.653	0.859	0.001	0.007	0.002	0.078	0.202	0.424	0.011	0.053	0.021	0.009	0.122	0.392
0.544	0.454	0.002	0.278	0.009	0.99	0.022	0.977	0.312	0.224	0.36	0.277	0.181	0.013	0.995	0.991	0.003	0.001	0.419	0.044	0.214	0	0.03	0.003	0.049	0.13
0.154	0.105	0.008	0.052	0.003	0.004	0.599	0.012	0.241	0.169	0.261	0.137	0.038	0.004	0.004	0.002	0.006	0.28	0.014	0.436	0.012	0.945	0.335	0.063	0.07	0.169
./HES7_ETV2_NHLH1_11.txt
0.175	0.216	0.021	0.647	0.002	0.006	0.035	0.011	0.033	0.187	0.198	0.47	0.174	0.236	0.001	0	0.966	0.584	0.238	0.068	0.339	0.408	0.323	0.043	0.004	0.998	0.006	0.006	0.006	0.002	0.04	0.022
0.128	0.225	0.969	0.023	0.986	0	0.345	0	0.414	0.419	0.181	0.067	0.517	0.746	0.001	0.009	0.02	0.051	0.103	0.233	0.05	0.194	0.479	0.036	0.984	0.002	0.016	0.994	0	0	0.896	0.219
0.544	0.454	0.002	0.278	0.009	0.99	0.022	0.977	0.312	0.224	0.36	0.23	0.24	0.014	0.994	0.99	0.003	0.001	0.649	0.276	0.436	0.209	0.111	0.838	0	0	0.973	0	0.001	0.994	0.026	0.403
0.154	0.105	0.008	0.052	0.003	0.004	0.599	0.012	0.241	0.169	0.261	0.233	0.068	0.004	0.004	0.002	0.011	0.364	0.011	0.424	0.175	0.189	0.087	0.084	0.011	0	0.005	0	0.993	0.004	0.037	0.356
./HES7_ETV2_ONECUT2_12.txt
0.175	0.216	0.021	0.647	0.002	0.006	0.035	0.011	0.033	0.187	0.198	0.453	0.14	0.119	0.003	0	0.989	0.696	0.307	0.052	0.224	0.252	0.183	0.931	0.022	0.022	0.006	0.994	0.031	0.034
0.128	0.225	0.969	0.023	0.986	0	0.345	0	0.414	0.419	0.181	0.079	0.618	0.866	0.002	0.008	0.001	0.035	0.051	0.377	0.224	0.241	0.279	0.002	0.007	0.758	0	0	0.184	0.459
0.544	0.454	0.002	0.278	0.009	0.99	0.022	0.977	0.312	0.224	0.36	0.324	0.212	0.012	0.99	0.991	0.002	0.001	0.622	0.101	0.36	0.354	0.124	0.022	0.007	0.013	0.994	0	0.031	0.05
0.154	0.105	0.008	0.052	0.003	0.004	0.599	0.012	0.241	0.169	0.261	0.145	0.031	0.003	0.005	0.002	0.009	0.267	0.02	0.47	0.193	0.153	0.414	0.045	0.965	0.206	0	0.006	0.754	0.457
./HES7_ETV2_ONECUT2_13.txt
0.175	0.216	0.021	0.647	0.002	0.006	0.035	0.011	0.033	0.187	0.198	0.481	0.135	0.137	0.001	0	0.989	0.692	0.278	0.081	0.33	0.29	0.289	0.212	0.76	0.019	0.01	0.115	0.965	0.064	0.144
0.128	0.225	0.969	0.023	0.986	0	0.345	0	0.414	0.419	0.181	0.06	0.607	0.848	0.003	0.007	0.003	0.036	0.067	0.354	0.166	0.218	0.225	0.154	0.01	0.002	0.767	0.007	0.005	0.187	0.289
0.544	0.454	0.002	0.278	0.009	0.99	0.022	0.977	0.312	0.224	0.36	0.301	0.228	0.013	0.991	0.989	0.003	0	0.637	0.092	0.353	0.314	0.255	0.334	0.184	0.003	0.011	0.87	0.005	0.025	0.171
0.154	0.105	0.008	0.052	0.003	0.004	0.599	0.012	0.241	0.169	0.261	0.157	0.03	0.003	0.005	0.004	0.006	0.272	0.017	0.473	0.151	0.179	0.231	0.301	0.047	0.976	0.212	0.008	0.025	0.725	0.396
./HES7_ETV2_ONECUT2_14.txt
0.175	0.216	0.021	0.647	0.002	0.006	0.035	0.011	0.033	0.187	0.198	0.471	0.167	0.138	0.002	0	0.992	0.685	0.305	0.089	0.284	0.283	0.243	0.15	0.338	0.684	0	0.002	0.33	0.909	0.066	0.43
0.128	0.225	0.969	0.023	0.986	0	0.345	0	0.414	0.419	0.181	0.069	0.558	0.843	0.002	0.007	0.002	0.051	0.075	0.348	0.206	0.239	0.229	0.341	0.056	0.018	0.009	0.982	0.011	0.006	0.027	0.091
0.544	0.454	0.002	0.278	0.009	0.99	0.022	0.977	0.312	0.224	0.36	0.326	0.235	0.014	0.991	0.987	0.002	0	0.599	0.083	0.341	0.328	0.287	0.259	0.514	0.24	0	0.002	0.646	0.019	0.004	0.29
0.154	0.105	0.008	0.052	0.003	0.004	0.599	0.012	0.241	0.169	0.261	0.135	0.039	0.005	0.005	0.005	0.006	0.265	0.02	0.48	0.169	0.149	0.241	0.249	0.092	0.057	0.991	0.014	0.013	0.066	0.903	0.189
./HES7_ETV2_PAX5_11.txt
0.175	0.216	0.021	0.647	0.002	0.006	0.035	0.011	0.033	0.187	0.198	0.506	0.099	0.116	0.001	0.006	0.971	0.729	0.179	0.037	0.73	0.065	0.03	0.031	0.401	0.01	0.034	0.697	0.15	0.045	0.235
0.128	0.225	0.969	0.023	0.986	0	0.345	0	0.414	0.419	0.181	0.089	0.71	0.865	0.001	0.007	0.001	0.029	0.399	0.352	0.216	0.81	0.036	0.726	0.14	0.248	0.469	0.037	0.455	0.272	0.037
0.544	0.454	0.002	0.278	0.009	0.99	0.022	0.977	0.312	0.224	0.36	0.263	0.163	0.016	0.995	0.982	0.002	0.005	0.342	0.043	0.039	0.022	0.911	0.185	0.023	0.055	0.407	0.221	0.198	0.029	0.666
0.154	0.105	0.008	0.052	0.003	0.004	0.599	0.012	0.241	0.169	0.261	0.142	0.028	0.004	0.003	0.005	0.027	0.237	0.081	0.568	0.016	0.103	0.023	0.058	0.436	0.687	0.091	0.045	0.198	0.653	0.062
./HES7_ETV2_PITX1_11.txt
0.175	0.216	0.021	0.647	0.002	0.006	0.035	0.011	0.033	0.187	0.198	0.441	0.136	0.177	0.001	0	0.986	0.712	0.282	0.085	0.28	0.362	0.306	0.231	0.066	0.659	0.001	0.051	0.85	0.237
0.128	0.225	0.969	0.023	0.986	0	0.345	0	0.414	0.419	0.181	0.067	0.548	0.8	0.003	0.007	0.001	0.045	0.053	0.306	0.225	0.159	0.187	0.035	0.033	0.308	0.01	0.064	0.015	0.249
0.544	0.454	0.002	0.278	0.009	0.99	0.022	0.977	0.312	0.224	0.36	0.359	0.276	0.018	0.993	0.991	0.003	0.002	0.647	0.124	0.339	0.312	0.321	0.696	0.817	0.015	0.021	0.025	0.03	0.357
0.154	0.105	0.008	0.052	0.003	0.004	0.599	0.012	0.241	0.169	0.261	0.134	0.04	0.005	0.004	0.002	0.011	0.242	0.019	0.483	0.157	0.167	0.186	0.039	0.084	0.018	0.968	0.86	0.105	0.158
./HES7_ETV2_RFX5_12.txt
0.175	0.216	0.021	0.647	0.002	0.006	0.035	0.011	0.033	0.187	0.198	0.371	0.106	0.089	0.001	0	0.992	0.746	0.274	0.048	0.313	0.264	0.038	0.363	0.031	0.728	0.056	0.027	0.932	0.976	0.006	0.145
0.128	0.225	0.969	0.023	0.986	0	0.345	0	0.414	0.419	0.181	0.108	0.744	0.895	0.001	0.007	0.001	0.037	0.068	0.418	0.29	0.295	0.767	0.321	0.154	0.036	0.01	0.937	0.015	0.007	0.982	0.374
0.544	0.454	0.002	0.278	0.009	0.99	0.022	0.977	0.312	0.224	0.36	0.327	0.134	0.013	0.996	0.99	0.002	0	0.645	0.076	0.148	0.422	0.129	0.226	0.013	0.232	0.932	0.003	0.043	0.006	0	0.384
0.154	0.105	0.008	0.052	0.003	0.004	0.599	0.012	0.241	0.169	0.261	0.194	0.017	0.003	0.003	0.003	0.006	0.217	0.013	0.458	0.248	0.02	0.066	0.089	0.801	0.003	0.002	0.033	0.01	0.012	0.012	0.097
./HES7_ETV2_RFX5_14.txt
0.175	0.216	0.021	0.647	0.002	0.006	0.035	0.011	0.033	0.187	0.198	0.5	0.134	0.13	0.003	0	0.96	0.66	0.27	0.046	0.082	0.201	0.319	0.103	0.283	0.066	0.541	0.179	0.088	0.849	0.855	0.058	0.161
0.128	0.225	0.969	0.023	0.986	0	0.345	0	0.414	0.419	0.181	0.101	0.629	0.841	0.002	0.009	0.033	0.032	0.058	0.375	0.238	0.362	0.201	0.641	0.363	0.269	0.052	0.037	0.718	0.049	0.037	0.881	0.183
0.544	0.454	0.002	0.278	0.009	0.99	0.022	0.977	0.312	0.224	0.36	0.29	0.215	0.025	0.99	0.988	0.002	0.001	0.645	0.072	0.54	0.188	0.36	0.115	0.196	0.061	0.398	0.746	0.026	0.061	0.043	0.031	0.613
0.154	0.105	0.008	0.052	0.003	0.004	0.599	0.012	0.241	0.169	0.261	0.11	0.022	0.005	0.005	0.004	0.007	0.306	0.028	0.506	0.14	0.249	0.12	0.14	0.157	0.603	0.01	0.038	0.168	0.041	0.065	0.029	0.043
./HES7_ETV2_SPDEF_11.txt
0.175	0.216	0.021	0.647	0.002	0.006	0.035	0.131	0.133	0.247	0.099	0.206	0.565	0.234	0.002	0	0.992	0.547	0.434	0.03	0.001	0.001	0.001	0.006	0.109	0.241
0.128	0.225	0.969	0.023	0.986	0	0.345	0.139	0.42	0.55	0.091	0.04	0.297	0.752	0.001	0.008	0.001	0.139	0.034	0.189	0.998	0.998	0.039	0.381	0.399	0.155
0.544	0.454	0.002	0.278	0.009	0.99	0.022	0.668	0.308	0.117	0.679	0.675	0.121	0.01	0.994	0.99	0.002	0.001	0.518	0.041	0.001	0	0.715	0.379	0.189	0.096
0.154	0.105	0.008	0.052	0.003	0.004	0.599	0.062	0.14	0.085	0.131	0.078	0.018	0.004	0.003	0.003	0.006	0.314	0.015	0.74	0.001	0.001	0.245	0.234	0.303	0.508
./HES7_ETV2_TEF_11.txt
0.175	0.216	0.021	0.647	0.002	0.006	0.035	0.011	0.033	0.187	0.198	0.422	0.115	0.11	0.001	0.001	0.988	0.635	0.343	0.03	0.018	0.803	0.005	0.222	0	0.895	0.97	0.023
0.128	0.225	0.969	0.023	0.986	0	0.345	0	0.414	0.419	0.181	0.077	0.657	0.846	0.003	0.011	0.003	0.055	0.057	0.19	0.011	0.002	0.876	0.01	0.166	0.092	0.011	0.458
0.544	0.454	0.002	0.278	0.009	0.99	0.022	0.977	0.312	0.224	0.36	0.339	0.208	0.033	0.961	0.986	0.002	0.003	0.588	0.044	0.061	0.194	0.006	0.764	0.007	0.007	0.009	0.143
0.154	0.105	0.008	0.052	0.003	0.004	0.599	0.012	0.241	0.169	0.261	0.161	0.019	0.012	0.037	0.002	0.007	0.307	0.013	0.736	0.911	0	0.113	0.004	0.827	0.006	0.009	0.376
./HES7_ETV5_CEBPD_12.txt
0.227	0.18	0.057	0.468	0.009	0.009	0.075	0.031	0.045	0.182	0.156	0.34	0.145	0.195	0.041	0.034	0.782	0.443	0.259	0.059	0	0.196	0.017	0.136	0.056	0.901	0.888	0.023
0.155	0.288	0.902	0.047	0.94	0.034	0.462	0.062	0.409	0.391	0.284	0.165	0.424	0.654	0.014	0.038	0.085	0.106	0.152	0.128	0.006	0	0.875	0.019	0.586	0.078	0.021	0.384
0.509	0.405	0.041	0.417	0.017	0.94	0.028	0.853	0.327	0.282	0.284	0.304	0.372	0.138	0.944	0.925	0.032	0.048	0.482	0.168	0.111	0.756	0.023	0.818	0.05	0	0.053	0.199
0.109	0.126	0	0.068	0.034	0.017	0.435	0.054	0.218	0.145	0.275	0.191	0.059	0.013	0.002	0.004	0.101	0.402	0.106	0.645	0.883	0.047	0.084	0.027	0.308	0.021	0.038	0.394
./HES7_ETV5_DLX2_12.txt
0.227	0.18	0.057	0.468	0.009	0.009	0.075	0.031	0.045	0.182	0.156	0.372	0.177	0.238	0.041	0.019	0.873	0.517	0.212	0.154	0.263	0.332	0.197	0.04	0.46	0.734	0	0.022	0.742
0.155	0.288	0.902	0.047	0.94	0.034	0.462	0.062	0.409	0.391	0.284	0.181	0.405	0.651	0	0.029	0.051	0.11	0.215	0.233	0.254	0.209	0.28	0.603	0.255	0.155	0	0.106	0.014
0.509	0.405	0.041	0.417	0.017	0.94	0.028	0.853	0.327	0.282	0.284	0.246	0.336	0.1	0.959	0.946	0.004	0.037	0.443	0.245	0.305	0.348	0.406	0.017	0.193	0.052	0.016	0.032	0.096
0.109	0.126	0	0.068	0.034	0.017	0.435	0.054	0.218	0.145	0.275	0.201	0.082	0.011	0	0.005	0.072	0.336	0.131	0.368	0.179	0.112	0.117	0.339	0.093	0.06	0.984	0.84	0.148
./HES7_ETV5_DRGX_12.txt
0.227	0.18	0.057	0.468	0.009	0.009	0.075	0.031	0.045	0.182	0.156	0.376	0.173	0.304	0.039	0.017	0.862	0.568	0.119	0.089	0.731	0.703	0.032	0.063	0.752
0.155	0.288	0.902	0.047	0.94	0.034	0.462	0.062	0.409	0.391	0.284	0.164	0.411	0.603	0.003	0.041	0.062	0.098	0.156	0.294	0.03	0.081	0.026	0.134	0.034
0.509	0.405	0.041	0.417	0.017	0.94	0.028	0.853	0.327	0.282	0.284	0.295	0.346	0.076	0.956	0.939	0.003	0.046	0.62	0.203	0.234	0.126	0.058	0.054	0.15
0.109	0.126	0	0.068	0.034	0.017	0.435	0.054	0.218	0.145	0.275	0.164	0.07	0.017	0.002	0.004	0.073	0.286	0.104	0.413	0.005	0.089	0.884	0.748	0.063
./HES7_ETV5_EVX1_22.txt
0.227	0.18	0.057	0.468	0.009	0.009	0.075	0.031	0.045	0.182	0.156	0.358	0.204	0.227	0.035	0.028	0.699	0.635	0.145	0.118	0.918	0.064	0.147	0.279	0.214	0.24	0.616	0.063	0.137	0.734	0.261
0.155	0.288	0.902	0.047	0.94	0.034	0.462	0.062	0.409	0.391	0.284	0.181	0.362	0.647	0.003	0.029	0.058	0.077	0.218	0.236	0	0.169	0.116	0.263	0.269	0.357	0.058	0.007	0.116	0.05	0.16
0.509	0.405	0.041	0.417	0.017	0.94	0.028	0.853	0.327	0.282	0.284	0.259	0.357	0.115	0.962	0.94	0.003	0.074	0.427	0.336	0.082	0.014	0.569	0.34	0.256	0.267	0.248	0.037	0.088	0.021	0.389
0.109	0.126	0	0.068	0.034	0.017	0.435	0.054	0.218	0.145	0.275	0.202	0.077	0.011	0	0.004	0.24	0.214	0.209	0.309	0	0.752	0.168	0.118	0.261	0.135	0.079	0.893	0.66	0.194	0.19
./HES7_ETV5_FIGLA_12.txt
0.227	0.18	0.057	0.468	0.009	0.009	0.075	0.031	0.045	0.182	0.156	0.328	0.174	0.262	0.037	0.017	0.851	0.59	0.243	0.118	0.004	0.979	0.007	0.027	0.009	0.008	0.128
0.155	0.288	0.902	0.047	0.94	0.034	0.462	0.062	0.409	0.391	0.284	0.164	0.314	0.599	0.001	0.03	0.061	0.078	0.152	0.236	0.973	0.005	0.168	0.2	0.006	0.006	0.161
0.509	0.405	0.041	0.417	0.017	0.94	0.028	0.853	0.327	0.282	0.284	0.337	0.441	0.128	0.961	0.925	0.01	0.042	0.491	0.336	0.011	0.014	0.821	0.771	0.021	0.968	0.505
0.109	0.126	0	0.068	0.034	0.017	0.435	0.054	0.218	0.145	0.275	0.171	0.072	0.011	0.002	0.029	0.078	0.289	0.113	0.309	0.013	0.002	0.004	0.002	0.963	0.018	0.205
./HES7_ETV5_HES7_12.txt
0.241	0.251	0.059	0.059	0.713	0.47	0.161	0.202	0.169	0.177	0.262	0.206	0.087	0.438	0.005	0.005	0.073	0.019	0.045	0.182	0.156	0.306	0.18	0.273	0.068	0.033	0.748	0.456	0.145	0.118
0.351	0.556	0	0.065	0.115	0.144	0.218	0.387	0.258	0.347	0.218	0.264	0.854	0.054	0.922	0.036	0.423	0.042	0.409	0.391	0.284	0.234	0.387	0.601	0	0.057	0.102	0.137	0.218	0.236
0.346	0.139	0.912	0.81	0.029	0.114	0.556	0.194	0.363	0.266	0.384	0.406	0.046	0.428	0.037	0.947	0.033	0.9	0.327	0.282	0.284	0.216	0.356	0.126	0.932	0.902	0.007	0.062	0.427	0.336
0.062	0.054	0.029	0.065	0.144	0.273	0.065	0.218	0.21	0.21	0.135	0.123	0.013	0.08	0.035	0.013	0.472	0.039	0.218	0.145	0.275	0.243	0.077	0	0	0.008	0.143	0.344	0.209	0.309
./HES7_ETV5_HOXA13_21.txt
0.227	0.18	0.057	0.468	0.009	0.009	0.075	0.031	0.045	0.182	0.156	0.437	0.221	0.234	0.043	0.017	0.778	0.514	0.072	0.083	0.215	0.207	0.031	0.608	0.597	0.592
0.155	0.288	0.902	0.047	0.94	0.034	0.462	0.062	0.409	0.391	0.284	0.129	0.406	0.61	0	0.029	0.083	0.104	0.148	0.251	0.509	0.107	0.08	0.043	0.134	0.156
0.509	0.405	0.041	0.417	0.017	0.94	0.028	0.853	0.327	0.282	0.284	0.256	0.283	0.149	0.957	0.928	0.043	0.05	0.675	0.168	0.15	0.613	0.143	0.122	0.078	0.15
0.109	0.126	0	0.068	0.034	0.017	0.435	0.054	0.218	0.145	0.275	0.178	0.09	0.007	0	0.026	0.096	0.331	0.104	0.498	0.126	0.073	0.745	0.227	0.19	0.103
./HES7_ETV5_HOXA2_21.txt
0.227	0.18	0.057	0.468	0.009	0.009	0.075	0.031	0.045	0.182	0.156	0.397	0.183	0.194	0.034	0.032	0.842	0.488	0.105	0.059	0.472	0.74	0	0	0.885
0.155	0.288	0.902	0.047	0.94	0.034	0.462	0.062	0.409	0.391	0.284	0.147	0.348	0.655	0	0.029	0.062	0.112	0.139	0.221	0.338	0.036	0.082	0.2	0.038
0.509	0.405	0.041	0.417	0.017	0.94	0.028	0.853	0.327	0.282	0.284	0.283	0.348	0.119	0.962	0.935	0.007	0.057	0.647	0.168	0.146	0.204	0.011	0.072	0
0.109	0.126	0	0.068	0.034	0.017	0.435	0.054	0.218	0.145	0.275	0.172	0.121	0.031	0.005	0.004	0.089	0.343	0.108	0.552	0.045	0.019	0.908	0.728	0.077
./HES7_ETV5_HOXA2_22.txt
0.227	0.18	0.057	0.468	0.009	0.009	0.075	0.031	0.045	0.182	0.156	0.337	0.165	0.24	0.042	0.03	0.703	0.652	0.145	0.118	0.9	0.047	0.064	0.254	0.193	0.2	0.266	0.311	0.274	0.17	0.133	0.254	0.672	0.013	0.069	0.738
0.155	0.288	0.902	0.047	0.94	0.034	0.462	0.062	0.409	0.391	0.284	0.154	0.416	0.627	0.022	0.06	0.059	0.075	0.218	0.236	0.019	0.113	0.127	0.167	0.268	0.246	0.17	0.221	0.185	0.275	0.294	0.426	0.091	0.024	0.215	0.025
0.509	0.405	0.041	0.417	0.017	0.94	0.028	0.853	0.327	0.282	0.284	0.31	0.341	0.099	0.929	0.891	0.003	0.066	0.427	0.336	0.071	0.033	0.567	0.434	0.36	0.231	0.271	0.205	0.282	0.348	0.241	0.214	0.184	0.013	0.048	0.102
0.109	0.126	0	0.068	0.034	0.017	0.435	0.054	0.218	0.145	0.275	0.198	0.078	0.034	0.007	0.018	0.235	0.206	0.209	0.309	0.01	0.808	0.242	0.145	0.179	0.322	0.292	0.263	0.259	0.208	0.332	0.107	0.053	0.951	0.667	0.135
./HES7_ETV5_HOXB13_21.txt
0.227	0.18	0.057	0.468	0.009	0.009	0.075	0.031	0.045	0.182	0.156	0.373	0.166	0.189	0.034	0.017	0.849	0.514	0.151	0.08	0.336	0.318	0.108	0.563	0.728	0.576
0.155	0.288	0.902	0.047	0.94	0.034	0.462	0.062	0.409	0.391	0.284	0.157	0.386	0.727	0	0.029	0.051	0.096	0.117	0.25	0.303	0.047	0.035	0.04	0.067	0.171
0.509	0.405	0.041	0.417	0.017	0.94	0.028	0.853	0.327	0.282	0.284	0.279	0.374	0.084	0.966	0.932	0.003	0.032	0.627	0.17	0.149	0.558	0.126	0.075	0.081	0.126
0.109	0.126	0	0.068	0.034	0.017	0.435	0.054	0.218	0.145	0.275	0.191	0.075	0	0	0.023	0.096	0.358	0.104	0.5	0.212	0.077	0.731	0.323	0.124	0.127
./HES7_TFAP2C_DLX3_21.txt
0.161	0.279	0.04	0.675	0.009	0.083	0.037	0.035	0.104	0.135	0.233	0.193	0.312	0.211	0.197	0.073	0.009	0.011	0.064	0.159	0.462	0.239	0.014	0.039	0.044	0.552	0.164	0.19	0.238	0.226	0.262	0.096	0.738	0.937	0.058	0.109	0.394
0.253	0.226	0.909	0.034	0.895	0.024	0.298	0.063	0.466	0.52	0.279	0.351	0.206	0.22	0.277	0.329	0.894	0.735	0.291	0.309	0.179	0.035	0.059	0.394	0.605	0.107	0.382	0.185	0.331	0.191	0.202	0.193	0.105	0.003	0.084	0.127	0.045
0.42	0.423	0.027	0.245	0.005	0.876	0.033	0.836	0.163	0.19	0.285	0.201	0.26	0.202	0.313	0.553	0.082	0.034	0.205	0.342	0.312	0.721	0.918	0.501	0.199	0.225	0.172	0.399	0.252	0.303	0.342	0.03	0.119	0.019	0.093	0.311	0.509
0.167	0.073	0.024	0.046	0.09	0.017	0.631	0.067	0.267	0.155	0.203	0.256	0.222	0.367	0.213	0.045	0.015	0.219	0.441	0.19	0.047	0.005	0.009	0.066	0.152	0.117	0.282	0.226	0.18	0.28	0.195	0.681	0.038	0.041	0.765	0.454	0.051
./HES7_TFAP2C_DLX3_22.txt
0.175	0.284	0.04	0.681	0.011	0.078	0.041	0.035	0.15	0.197	0.191	0.317	0.196	0.222	0.089	0.013	0.004	0.061	0.146	0.452	0.256	0.017	0.037	0.044	0.552	0.164	0.19	0.238	0.226	0.262	0.096	0.738	0.937	0.058	0.109	0.394
0.258	0.194	0.921	0.032	0.884	0.012	0.311	0.077	0.415	0.436	0.331	0.22	0.225	0.24	0.301	0.877	0.791	0.292	0.318	0.193	0.041	0.009	0.388	0.605	0.107	0.382	0.185	0.331	0.191	0.202	0.193	0.105	0.003	0.084	0.127	0.045
0.43	0.437	0.021	0.239	0.007	0.901	0.031	0.823	0.188	0.161	0.214	0.205	0.191	0.316	0.559	0.104	0.009	0.2	0.339	0.299	0.694	0.97	0.51	0.199	0.225	0.172	0.399	0.252	0.303	0.342	0.03	0.119	0.019	0.093	0.311	0.509
0.138	0.084	0.018	0.049	0.097	0.009	0.617	0.065	0.247	0.206	0.264	0.258	0.389	0.221	0.05	0.006	0.195	0.446	0.197	0.057	0.009	0.005	0.064	0.152	0.117	0.282	0.226	0.18	0.28	0.195	0.681	0.038	0.041	0.765	0.454	0.051
./HES7_TFAP2C_DRGX_11.txt
0.161	0.279	0.04	0.675	0.009	0.083	0.037	0.035	0.104	0.135	0.233	0.193	0.312	0.211	0.175	0.062	0.003	0.01	0.055	0.138	0.525	0.103	0.012	0.022	0.372	0.499	0.079	0.629	0.77	0.032	0.032	0.779
0.253	0.226	0.909	0.034	0.895	0.024	0.298	0.063	0.466	0.52	0.279	0.351	0.206	0.22	0.323	0.407	0.952	0.812	0.323	0.357	0.146	0.016	0.06	0.59	0.163	0.111	0.438	0.115	0.165	0.094	0.109	0
0.42	0.423	0.027	0.245	0.005	0.876	0.033	0.836	0.163	0.19	0.285	0.201	0.26	0.202	0.285	0.495	0.029	0.03	0.174	0.399	0.302	0.876	0.915	0.35	0.308	0.249	0.083	0.198	0.043	0.049	0.007	0.079
0.167	0.073	0.024	0.046	0.09	0.017	0.631	0.067	0.267	0.155	0.203	0.256	0.222	0.367	0.217	0.035	0.016	0.148	0.448	0.107	0.026	0.005	0.012	0.038	0.157	0.141	0.401	0.058	0.022	0.825	0.851	0.142
./HES7_TFAP2C_DRGX_12.txt
0.175	0.284	0.04	0.681	0.011	0.078	0.041	0.035	0.15	0.197	0.191	0.317	0.196	0.225	0.08	0.007	0.003	0.053	0.124	0.514	0.12	0.015	0.02	0.372	0.499	0.079	0.629	0.77	0.032	0.032	0.779
0.258	0.194	0.921	0.032	0.884	0.012	0.311	0.077	0.415	0.436	0.331	0.22	0.225	0.25	0.379	0.934	0.868	0.325	0.365	0.16	0.022	0.01	0.584	0.163	0.111	0.438	0.115	0.165	0.094	0.109	0
0.43	0.437	0.021	0.239	0.007	0.901	0.031	0.823	0.188	0.161	0.214	0.205	0.191	0.291	0.501	0.051	0.006	0.17	0.395	0.289	0.849	0.967	0.36	0.308	0.249	0.083	0.198	0.043	0.049	0.007	0.079
0.138	0.084	0.018	0.049	0.097	0.009	0.617	0.065	0.247	0.206	0.264	0.258	0.389	0.234	0.039	0.007	0.123	0.454	0.115	0.036	0.009	0.008	0.037	0.157	0.141	0.401	0.058	0.022	0.825	0.851	0.142
./HES7_TFAP2C_ELK1_11.txt
0.161	0.279	0.04	0.675	0.009	0.083	0.037	0.035	0.104	0.135	0.233	0.193	0.312	0.211	0.175	0.048	0.003	0.011	0.074	0.166	0.412	0.157	0.009	0.039	0.033	0.209	0.376	0.046	0	0.001	0.994	0.903	0.129	0.066	0.21
0.253	0.226	0.909	0.034	0.895	0.024	0.298	0.063	0.466	0.52	0.279	0.351	0.206	0.22	0.323	0.298	0.954	0.781	0.237	0.332	0.151	0.016	0.058	0.502	0.467	0.101	0.173	0.935	0.001	0.003	0	0.017	0.049	0.254	0.085
0.42	0.423	0.027	0.245	0.005	0.876	0.033	0.836	0.163	0.19	0.285	0.201	0.26	0.202	0.285	0.627	0.03	0.035	0.264	0.334	0.39	0.824	0.927	0.405	0.453	0.539	0.42	0.013	0.998	0.994	0	0.003	0.815	0.16	0.532
0.167	0.073	0.024	0.046	0.09	0.017	0.631	0.067	0.267	0.155	0.203	0.256	0.222	0.367	0.217	0.028	0.013	0.173	0.425	0.168	0.046	0.004	0.006	0.053	0.047	0.15	0.03	0.006	0.001	0.003	0.006	0.077	0.006	0.52	0.173
./HES7_TFAP2C_ELK1_12.txt
0.175	0.284	0.04	0.681	0.011	0.078	0.041	0.035	0.15	0.197	0.191	0.317	0.196	0.225	0.065	0.007	0.004	0.072	0.153	0.402	0.173	0.012	0.037	0.033	0.209	0.376	0.046	0	0.001	0.994	0.903	0.129	0.066	0.21
0.258	0.194	0.921	0.032	0.884	0.012	0.311	0.077	0.415	0.436	0.331	0.22	0.225	0.25	0.27	0.937	0.838	0.238	0.341	0.166	0.022	0.008	0.496	0.467	0.101	0.173	0.935	0.001	0.003	0	0.017	0.049	0.254	0.085
0.43	0.437	0.021	0.239	0.007	0.901	0.031	0.823	0.188	0.161	0.214	0.205	0.191	0.291	0.633	0.052	0.011	0.259	0.331	0.377	0.796	0.978	0.415	0.453	0.539	0.42	0.013	0.998	0.994	0	0.003	0.815	0.16	0.532
0.138	0.084	0.018	0.049	0.097	0.009	0.617	0.065	0.247	0.206	0.264	0.258	0.389	0.234	0.033	0.003	0.149	0.43	0.175	0.056	0.008	0.002	0.052	0.047	0.15	0.03	0.006	0.001	0.003	0.006	0.077	0.006	0.52	0.173
./HES7_TFAP2C_ETV7_11.txt
0.161	0.279	0.04	0.675	0.009	0.083	0.037	0.035	0.104	0.135	0.233	0.193	0.312	0.211	0.175	0.068	0.003	0.013	0.066	0.182	0.389	0.21	0.009	0.077	0.158	0.462	0.166	0.095	0	0.909	0.742	0.207	0.105	0.34	0.05	0.166	0.117	0.013	0.023	0.147	0.176
0.253	0.226	0.909	0.034	0.895	0.024	0.298	0.063	0.466	0.52	0.279	0.351	0.206	0.22	0.323	0.353	0.94	0.696	0.329	0.339	0.18	0.027	0.079	0.462	0.308	0.164	0.382	0	0	0.012	0.119	0.181	0.318	0.251	0.497	0.01	0.002	0.964	0.88	0.203	0.326
0.42	0.423	0.027	0.245	0.005	0.876	0.033	0.836	0.163	0.19	0.285	0.201	0.26	0.202	0.285	0.538	0.035	0.046	0.23	0.314	0.345	0.759	0.906	0.394	0.287	0.266	0.232	0.903	1	0.002	0.006	0.579	0.168	0.264	0.187	0.195	0.042	0.018	0.007	0.4	0.305
0.167	0.073	0.024	0.046	0.09	0.017	0.631	0.067	0.267	0.155	0.203	0.256	0.222	0.367	0.217	0.041	0.022	0.245	0.377	0.165	0.086	0.004	0.007	0.067	0.247	0.108	0.221	0.002	0	0.077	0.133	0.032	0.408	0.145	0.266	0.629	0.839	0.005	0.09	0.25	0.192
./HES7_TFAP2C_ETV7_12.txt
0.175	0.284	0.04	0.681	0.011	0.078	0.041	0.035	0.15	0.197	0.191	0.317	0.196	0.225	0.085	0.007	0.005	0.063	0.169	0.379	0.226	0.012	0.075	0.158	0.462	0.166	0.095	0	0.909	0.742	0.207	0.105	0.34	0.05	0.166	0.117	0.013	0.023	0.147	0.176
0.258	0.194	0.921	0.032	0.884	0.012	0.311	0.077	0.415	0.436	0.331	0.22	0.225	0.25	0.325	0.922	0.752	0.33	0.347	0.195	0.034	0.028	0.456	0.308	0.164	0.382	0	0	0.012	0.119	0.181	0.318	0.251	0.497	0.01	0.002	0.964	0.88	0.203	0.326
0.43	0.437	0.021	0.239	0.007	0.901	0.031	0.823	0.188	0.161	0.214	0.205	0.191	0.291	0.545	0.057	0.021	0.225	0.31	0.332	0.732	0.957	0.403	0.287	0.266	0.232	0.903	1	0.002	0.006	0.579	0.168	0.264	0.187	0.195	0.042	0.018	0.007	0.4	0.305
0.138	0.084	0.018	0.049	0.097	0.009	0.617	0.065	0.247	0.206	0.264	0.258	0.389	0.234	0.046	0.013	0.22	0.382	0.173	0.095	0.008	0.003	0.065	0.247	0.108	0.221	0.002	0	0.077	0.133	0.032	0.408	0.145	0.266	0.629	0.839	0.005	0.09	0.25	0.192
./HES7_TFAP2C_HOXB13_11.txt
0.161	0.279	0.04	0.675	0.009	0.083	0.037	0.035	0.104	0.135	0.233	0.193	0.312	0.211	0.175	0.094	0.012	0.015	0.079	0.182	0.409	0.251	0.009	0.061	0.057	0.686	0	0.098	0.199	0.026	0.652	0.944	0.656
0.253	0.226	0.909	0.034	0.895	0.024	0.298	0.063	0.466	0.52	0.279	0.351	0.206	0.22	0.323	0.345	0.938	0.732	0.264	0.341	0.17	0.016	0.068	0.332	0.753	0.034	0.154	0.655	0.013	0.003	0.044	0.031	0.127
0.42	0.423	0.027	0.245	0.005	0.876	0.033	0.836	0.163	0.19	0.285	0.201	0.26	0.202	0.285	0.534	0.035	0.035	0.251	0.361	0.306	0.73	0.917	0.535	0.067	0.269	0	0.036	0.735	0.032	0.05	0.001	0.105
0.167	0.073	0.024	0.046	0.09	0.017	0.631	0.067	0.267	0.155	0.203	0.256	0.222	0.367	0.217	0.027	0.015	0.218	0.408	0.115	0.115	0.004	0.006	0.071	0.123	0.011	0.846	0.212	0.053	0.938	0.254	0.024	0.112
./HES7_TFAP2C_HOXB13_21.txt
0.175	0.284	0.04	0.681	0.011	0.078	0.041	0.035	0.15	0.197	0.191	0.317	0.196	0.225	0.111	0.016	0.008	0.076	0.169	0.398	0.267	0.012	0.06	0.057	0.686	0	0.098	0.199	0.026	0.652	0.944	0.656
0.258	0.194	0.921	0.032	0.884	0.012	0.311	0.077	0.415	0.436	0.331	0.22	0.225	0.25	0.317	0.921	0.788	0.265	0.349	0.184	0.022	0.018	0.326	0.753	0.034	0.154	0.655	0.013	0.003	0.044	0.031	0.127
0.43	0.437	0.021	0.239	0.007	0.901	0.031	0.823	0.188	0.161	0.214	0.205	0.191	0.291	0.54	0.057	0.01	0.246	0.358	0.293	0.702	0.969	0.544	0.067	0.269	0	0.036	0.735	0.032	0.05	0.001	0.105
0.138	0.084	0.018	0.049	0.097	0.009	0.617	0.065	0.247	0.206	0.264	0.258	0.389	0.234	0.032	0.006	0.194	0.414	0.123	0.124	0.008	0.002	0.069	0.123	0.011	0.846	0.212	0.053	0.938	0.254	0.024	0.112
./HES7_TFAP2C_MAX_11.txt
0.161	0.279	0.04	0.675	0.009	0.083	0.037	0.035	0.104	0.135	0.233	0.193	0.312	0.205	0.222	0.059	0.004	0.014	0.064	0.169	0.412	0.187	0.014	0.037	0.212	0.472	0.21	0.027	0.947	0.004	0.064	0.019	0.005	0.13
0.253	0.226	0.909	0.034	0.895	0.024	0.298	0.063	0.466	0.52	0.279	0.351	0.206	0.226	0.261	0.346	0.944	0.717	0.305	0.334	0.202	0.018	0.083	0.572	0.207	0.121	0.232	0.958	0.006	0.924	0.006	0.044	0.008	0.318
0.42	0.423	0.027	0.245	0.005	0.876	0.033	0.836	0.163	0.19	0.285	0.201	0.26	0.199	0.312	0.549	0.033	0.042	0.212	0.347	0.33	0.79	0.895	0.328	0.368	0.289	0.251	0.006	0.029	0.011	0.927	0.011	0.969	0.326
0.167	0.073	0.024	0.046	0.09	0.017	0.631	0.067	0.267	0.155	0.203	0.256	0.222	0.37	0.205	0.045	0.018	0.227	0.42	0.151	0.056	0.005	0.009	0.064	0.213	0.118	0.307	0.009	0.017	0.061	0.004	0.925	0.018	0.226
./HES7_TFAP2C_MAX_12.txt
0.161	0.279	0.04	0.675	0.009	0.083	0.037	0.035	0.104	0.135	0.233	0.193	0.312	0.207	0.222	0.051	0.006	0.011	0.049	0.138	0.452	0.198	0.012	0.034	0.207	0.359	0.365	0.404	0.012	0.974	0.002	0.022	0.002	0.008	0.175
0.253	0.226	0.909	0.034	0.895	0.024	0.298	0.063	0.466	0.52	0.279	0.351	0.206	0.217	0.272	0.355	0.906	0.788	0.336	0.356	0.189	0.033	0.06	0.559	0.355	0.172	0.145	0.152	0.978	0.009	0.972	0.002	0.025	0.008	0.333
0.42	0.423	0.027	0.245	0.005	0.876	0.033	0.836	0.163	0.19	0.285	0.201	0.26	0.181	0.307	0.562	0.071	0.031	0.181	0.349	0.317	0.762	0.92	0.359	0.271	0.273	0.164	0.334	0.004	0.015	0.004	0.976	0.017	0.981	0.305
0.167	0.073	0.024	0.046	0.09	0.017	0.631	0.067	0.267	0.155	0.203	0.256	0.222	0.394	0.198	0.032	0.017	0.17	0.434	0.157	0.043	0.007	0.008	0.048	0.168	0.197	0.326	0.11	0.006	0.002	0.022	0	0.956	0.003	0.188
./HOXA13_CUX1_HOXA13_12.txt
0.911	0	0.016	0.088	0.984	0.012	0.036	0.876	0.063	0.063	0.052	0.138	0.55	0.003	0.669	0.882	0.923	0.46	0.987	0.003	0.022	0.009	0.855	0.02	0.07
0	0	0.892	0.054	0	0	0.441	0.047	0.441	0.571	0.412	0.637	0.023	0.022	0.148	0.039	0.017	0.177	0	0.001	0.464	0	0.039	0.068	0.59
0.01	0	0	0.854	0	0.033	0.011	0.027	0.079	0.258	0.034	0.068	0.414	0.016	0.027	0.015	0.027	0.091	0.001	0	0.087	0.989	0.097	0.034	0.175
0.079	1	0.091	0.003	0.016	0.955	0.513	0.05	0.417	0.108	0.501	0.157	0.013	0.961	0.157	0.065	0.035	0.272	0.012	0.996	0.427	0.002	0.009	0.879	0.166
./HOXA13_CUX1_NHLH1_21.txt
0.074	0.067	0.112	0.577	0.003	0.769	0.942	0.938	0.46	0.952	0.005	0.014	0.236	0.899	0.035	0.07	0.051	0.397	0.231	0.2	0.079	0.168	0.177	0.355	0.068	0.008	0.978	0	0.019	0.007	0.012	0.068	0.069
0.619	0.379	0.717	0.017	0.017	0.028	0.017	0.026	0.177	0	0.001	0.675	0.004	0.021	0.035	0.59	0.001	0.14	0.179	0.117	0.11	0.03	0.168	0.405	0.038	0.958	0.018	0.039	0.943	0.008	0	0.774	0.185
0.119	0.005	0.028	0.397	0.004	0.017	0.006	0.02	0.091	0.014	0	0.043	0.754	0.052	0.017	0.175	0	0.035	0.313	0.19	0.529	0.533	0.411	0.223	0.818	0.034	0.004	0.867	0.008	0.014	0.982	0.055	0.51
0.188	0.548	0.142	0.009	0.976	0.186	0.036	0.017	0.272	0.034	0.994	0.267	0.006	0.027	0.913	0.166	0.948	0.428	0.276	0.492	0.282	0.269	0.244	0.017	0.076	0	0	0.094	0.031	0.971	0.006	0.103	0.237
./HOXA13_CUX1_PITX1_21.txt
0.074	0.067	0.112	0.577	0.003	0.769	0.942	0.938	0.46	0.941	0.019	0.02	0.027	0.915	0.051	0.203	0.335	0.438	0.091	0.276	0.061	0.881	0.978	0.061	0.089	0.091
0.619	0.379	0.717	0.017	0.017	0.028	0.017	0.026	0.177	0.001	0.004	0.482	0.001	0.022	0.072	0.471	0.351	0.237	0.36	0.125	0.019	0.003	0	0.007	0.778	0.646
0.119	0.005	0.028	0.397	0.004	0.017	0.006	0.02	0.091	0.002	0.003	0.054	0.97	0.054	0.035	0.14	0.105	0.186	0.346	0.221	0.011	0.083	0.01	0.2	0.053	0.101
0.188	0.548	0.142	0.009	0.976	0.186	0.036	0.017	0.272	0.057	0.974	0.444	0.004	0.009	0.843	0.188	0.209	0.139	0.203	0.378	0.909	0.033	0.011	0.731	0.08	0.162
./HOXA13_CUX1_RFX5_22.txt
0.074	0.067	0.112	0.577	0.003	0.769	0.942	0.938	0.482	0.978	0.002	0.011	0.143	0.923	0.022	0.07	0.438	0.535	0.147	0.135	0.195	0.201	0.028	0.234	0.075	0.707	0.066	0.025	0.896	0.911	0.016
0.619	0.379	0.717	0.017	0.017	0.028	0.017	0.026	0.111	0	0.001	0.724	0.001	0.019	0.035	0.59	0.084	0.217	0.442	0.173	0.196	0.254	0.783	0.462	0.046	0.035	0.033	0.381	0.026	0.026	0.898
0.119	0.005	0.028	0.397	0.004	0.017	0.006	0.02	0.249	0.004	0	0.043	0.85	0.05	0.018	0.175	0.378	0.106	0.19	0.396	0.166	0.449	0.097	0.216	0.013	0.217	0.857	0.012	0.045	0.017	0.018
0.188	0.548	0.142	0.009	0.976	0.186	0.036	0.017	0.159	0.018	0.997	0.221	0.007	0.007	0.927	0.166	0.1	0.142	0.221	0.295	0.443	0.096	0.093	0.087	0.866	0.04	0.043	0.582	0.033	0.046	0.068
./HOXA13_CUX1_SOX15_22.txt
0.284	0.936	0.038	0.06	0.507	0.478	0.428	0.662	0.635	0.371	0.635	0.134	0.129	0.087	0.645	0.3	0.055	0.829	0.857	0.317	0.346	0.201	0.07
0.049	0.018	0.19	0.798	0.014	0.009	0.014	0.097	0.116	0.234	0.201	0.089	0.335	0.146	0.122	0.062	0.7	0.033	0.042	0.049	0.094	0.342	0.59
0.353	0.028	0.007	0.014	0.475	0.002	0.013	0.15	0.122	0.162	0.079	0.133	0.176	0.64	0.183	0.029	0.119	0.081	0.025	0.012	0.457	0.342	0.175
0.314	0.018	0.764	0.127	0.005	0.511	0.544	0.091	0.126	0.233	0.085	0.645	0.361	0.127	0.05	0.61	0.127	0.057	0.076	0.622	0.102	0.114	0.166
./HOXA13_CUX1_TBX21_21.txt
0.074	0.067	0.112	0.577	0.003	0.769	0.942	0.938	0.46	0.942	0.009	0.014	0.008	0.847	0.01	0.115	0.159	0.557	0.531	0.225	0.008	0.01	0.02	0.04	0.04	0.767	0.331
0.619	0.379	0.717	0.017	0.017	0.028	0.017	0.026	0.177	0.002	0.001	0.541	0	0.097	0.034	0.449	0.308	0.123	0.036	0.105	0.019	0.091	0.013	0.047	0.182	0.017	0.39
0.119	0.005	0.028	0.397	0.004	0.017	0.006	0.02	0.091	0.001	0	0.045	0.99	0.052	0.019	0.101	0.027	0.302	0.294	0.325	0.936	0.013	0.967	0.032	0.6	0.151	0.13
0.188	0.548	0.142	0.009	0.976	0.186	0.036	0.017	0.272	0.056	0.99	0.4	0.002	0.005	0.937	0.336	0.506	0.019	0.138	0.346	0.037	0.886	0	0.881	0.177	0.066	0.149
./HOXB13_ONECUT2_E2F3_11.txt
0.225	0.097	0.258	0.583	0.023	0.614	0.798	0.68	0.293	0.714	0.056	0.079	0.171	0.926	0.053	0.127	0.01	0.752	0.41	0.201	0.082	0.007	0.003	0.006	0	0.122	0.26	0.332
0.307	0.35	0.29	0.004	0.104	0.033	0.013	0.085	0.123	0.039	0.011	0.684	0.03	0.016	0.116	0.416	0.005	0.014	0.198	0.096	0.347	0.032	0.994	0.006	0.935	0.429	0.365	0.187
0.254	0.186	0.051	0.308	0.012	0.052	0.04	0.023	0.103	0.194	0.011	0.007	0.769	0.048	0.047	0.061	0.005	0.02	0.1	0.345	0.4	0.961	0.003	0.984	0.064	0.356	0.091	0.118
0.215	0.367	0.401	0.105	0.861	0.301	0.148	0.212	0.48	0.053	0.922	0.231	0.03	0.01	0.784	0.396	0.98	0.214	0.292	0.358	0.172	0	0	0.005	0	0.093	0.284	0.363
./HOXB13_ONECUT2_E2F3_12.txt
0.356	0.54	0	0.001	0.225	0.734	0.039	0.68	0.683	0.532	0.288	0.475	0.058	0.075	0.027	0	0.114	0.319	0.352	0.112	0.15	0.036	0.875	0.096	0.127
0.165	0.061	0.006	0.985	0.046	0.002	0.052	0.042	0.04	0.113	0.104	0.232	0.035	0.677	0.027	0.962	0.447	0.31	0.166	0.01	0.394	0.034	0.03	0.226	0.416
0.368	0.347	0.008	0	0.718	0.158	0.006	0.063	0.055	0.054	0.182	0.239	0.476	0.015	0.919	0.009	0.34	0.078	0.13	0.019	0	0.887	0.087	0.089	0.061
0.111	0.053	0.987	0.013	0.012	0.107	0.903	0.215	0.222	0.301	0.426	0.054	0.431	0.233	0.028	0.03	0.099	0.292	0.352	0.859	0.456	0.043	0.008	0.589	0.396
./HOXB13_ONECUT2_ELK1_11.txt
0.225	0.097	0.258	0.583	0.023	0.614	0.798	0.68	0.206	0.857	0.086	0.097	0.033	0.897	0.066	0.079	0.03	0.149	0.011	0.045	0.031	0.011	0.006	0.005	0.01	0.086
0.307	0.35	0.29	0.004	0.104	0.033	0.013	0.085	0.172	0.025	0.04	0.572	0.036	0.026	0.218	0.639	0.862	0.171	0.413	0.008	0.006	0.97	0.991	0.031	0.137	0.299
0.254	0.186	0.051	0.308	0.012	0.052	0.04	0.023	0.133	0.044	0.018	0.019	0.893	0.052	0.066	0.044	0.028	0.56	0.552	0.005	0.005	0.014	0.003	0.913	0.707	0.101
0.215	0.367	0.401	0.105	0.861	0.301	0.148	0.212	0.489	0.074	0.856	0.312	0.038	0.024	0.65	0.238	0.08	0.12	0.025	0.942	0.958	0.005	0	0.052	0.146	0.514
./MAX_GCM1_ONECUT2_41.txt
0.006	0.966	0.004	0.033	0.01	0	0.038	0.436	0.061	0.206	0.114	0.072	0.008	0.015	0.254	0.814	0.903	0.014	0.003	0.192	0.905	0.011	0.428
0.984	0.014	0.968	0.006	0.012	0.005	0.244	0.163	0.125	0.041	0.613	0.022	0.034	0.021	0.237	0.011	0.007	0.03	0.971	0.04	0.011	0.011	0.145
0.01	0.013	0	0.957	0.013	0.993	0.577	0.232	0.058	0.731	0.099	0.772	0.931	0.949	0.096	0.13	0.054	0.016	0	0.738	0.037	0.024	0.264
0	0.007	0.028	0.004	0.966	0.002	0.14	0.169	0.755	0.022	0.174	0.135	0.028	0.015	0.412	0.046	0.036	0.939	0.025	0.03	0.048	0.954	0.163
./MAX_GCM1_ONECUT2_42.txt
0.006	0.966	0.004	0.033	0.01	0	0.038	0.426	0.062	0.212	0.123	0.079	0.008	0.019	0.111	0.394	0.798	0.907	0.016	0.008	0.213	0.846	0.022	0.365
0.984	0.014	0.968	0.006	0.012	0.005	0.244	0.143	0.124	0.048	0.589	0.018	0.036	0.021	0.298	0.168	0.009	0	0.02	0.984	0.036	0.004	0.009	0.15
0.01	0.013	0	0.957	0.013	0.993	0.577	0.263	0.056	0.721	0.135	0.758	0.923	0.953	0.084	0.196	0.146	0.052	0.011	0.005	0.727	0.021	0.006	0.324
0	0.007	0.028	0.004	0.966	0.002	0.14	0.17	0.758	0.019	0.154	0.145	0.034	0.007	0.506	0.243	0.046	0.04	0.954	0.003	0.024	0.129	0.962	0.162
./MAX_GCM1_ONECUT2_51.txt
0.33	0.206	0	0.956	0	0.024	0	0.009	0.145	0.14	0.14	0.277	0.273	0.162	0.212	0.163	0.167	0.164	0.567	0.043	0.172	0.071	0.042	0.001	0	0.213	0.655	0.099	0.903	0.014	0.003	0.192	0.905	0.011	0.428
0.225	0.189	0.994	0.019	0.96	0	0.039	0	0.366	0.26	0.266	0.194	0.273	0.186	0.19	0.132	0.271	0.273	0.126	0.074	0.017	0.71	0.015	0.002	0.003	0.192	0.046	0.351	0.007	0.03	0.971	0.04	0.011	0.011	0.145
0.347	0.373	0	0.023	0.008	0.976	0.003	0.981	0.275	0.225	0.229	0.304	0.328	0.389	0.45	0.471	0.321	0.347	0.27	0.058	0.805	0.084	0.85	0.992	0.988	0.064	0.227	0.368	0.054	0.016	0	0.738	0.037	0.024	0.264
0.098	0.232	0.006	0.003	0.032	0.001	0.957	0.01	0.214	0.375	0.365	0.225	0.125	0.263	0.149	0.234	0.242	0.215	0.037	0.825	0.005	0.135	0.093	0.006	0.009	0.532	0.072	0.182	0.036	0.939	0.025	0.03	0.048	0.954	0.163
./MAX_GCM1_ONECUT2_52.txt
0.33	0.206	0	0.956	0	0.024	0	0.009	0.145	0.14	0.14	0.277	0.273	0.162	0.212	0.163	0.167	0.164	0.556	0.044	0.178	0.08	0.049	0.001	0.004	0.211	0.647	0.099	0.907	0.016	0.008	0.213	0.846	0.022	0.365
0.225	0.189	0.994	0.019	0.96	0	0.039	0	0.366	0.26	0.266	0.194	0.273	0.186	0.19	0.132	0.271	0.273	0.105	0.073	0.024	0.685	0.011	0.004	0.003	0.187	0.045	0.351	0	0.02	0.984	0.036	0.004	0.009	0.15
0.347	0.373	0	0.023	0.008	0.976	0.003	0.981	0.275	0.225	0.229	0.304	0.328	0.389	0.45	0.471	0.321	0.347	0.301	0.056	0.795	0.12	0.836	0.983	0.992	0.108	0.235	0.368	0.052	0.011	0.005	0.727	0.021	0.006	0.324
0.098	0.232	0.006	0.003	0.032	0.001	0.957	0.01	0.214	0.375	0.365	0.225	0.125	0.263	0.149	0.234	0.242	0.215	0.037	0.828	0.003	0.115	0.104	0.013	0.001	0.494	0.072	0.182	0.04	0.954	0.003	0.024	0.129	0.962	0.162
./MAX_GCM1_SOX2_11.txt
0.289	0.099	0.005	0.959	0.009	0.012	0.01	0.009	0.064	0.597	0.021	0.226	0.074	0.043	0.007	0.005	0.11	0.329	0.053	0.931	0.021	0.003	0.019	0	0.07	0.117
0.158	0.308	0.958	0.003	0.946	0.001	0.025	0	0.325	0.06	0.046	0.022	0.662	0.019	0.025	0.014	0.359	0.19	0.642	0.026	0.04	0	0.031	0.008	0.178	0.421
0.461	0.328	0.025	0.025	0.019	0.987	0.013	0.991	0.475	0.248	0.026	0.745	0.141	0.797	0.913	0.939	0.05	0.357	0.024	0.007	0.067	0.051	0.948	0.009	0.239	0.102
0.092	0.264	0.011	0.013	0.026	0	0.951	0	0.136	0.096	0.907	0.007	0.123	0.143	0.054	0.043	0.481	0.126	0.281	0.035	0.872	0.946	0.001	0.983	0.514	0.36
./MAX_GCM1_SOX2_21.txt
0.324	0.233	0	0.986	0.001	0.012	0.002	0.015	0.146	0.108	0.197	0.31	0.192	0.233	0.214	0.206	0.162	0.249	0.685	0.02	0.224	0.05	0.053	0	0	0.081	0.362	0.116	0.931	0.021	0.003	0.019	0	0.07	0.117
0.145	0.208	0.996	0	0.983	0	0.01	0	0.178	0.13	0.319	0.265	0.409	0.086	0.235	0.075	0.449	0.135	0.046	0.019	0.011	0.768	0.011	0.006	0.001	0.461	0.206	0.462	0.026	0.04	0	0.031	0.008	0.178	0.421
0.35	0.466	0.001	0.006	0	0.981	0.002	0.98	0.379	0.274	0.094	0.284	0.302	0.513	0.368	0.65	0.184	0.407	0.261	0.019	0.763	0.096	0.845	0.993	0.99	0.035	0.34	0.17	0.007	0.067	0.051	0.948	0.009	0.239	0.102
0.182	0.092	0.004	0.008	0.016	0.007	0.987	0.005	0.297	0.489	0.389	0.142	0.097	0.168	0.182	0.069	0.204	0.209	0.008	0.944	0.003	0.087	0.091	0.001	0.009	0.423	0.091	0.252	0.035	0.872	0.946	0.001	0.983	0.514	0.36
./MAX_GCM1_SOX2_41.txt
0.006	0.966	0.004	0.033	0.01	0	0.038	0.525	0.037	0.271	0.072	0.064	0.007	0.015	0.123	0.31	0.053	0.931	0.021	0.003	0.019	0	0.07	0.117
0.984	0.014	0.968	0.006	0.012	0.005	0.244	0.105	0.083	0.032	0.673	0.016	0.04	0.021	0.342	0.275	0.642	0.026	0.04	0	0.031	0.008	0.178	0.421
0.01	0.013	0	0.957	0.013	0.993	0.577	0.224	0.031	0.678	0.119	0.787	0.928	0.948	0.062	0.34	0.024	0.007	0.067	0.051	0.948	0.009	0.239	0.102
0	0.007	0.028	0.004	0.966	0.002	0.14	0.147	0.849	0.019	0.136	0.133	0.026	0.015	0.473	0.075	0.281	0.035	0.872	0.946	0.001	0.983	0.514	0.36
./MAX_GCM1_SOX2_51.txt
0.33	0.206	0	0.956	0	0.024	0	0.009	0.145	0.14	0.14	0.277	0.273	0.162	0.212	0.163	0.167	0.164	0.656	0.018	0.237	0.029	0.034	0	0	0.082	0.403	0.076	0.931	0.021	0.003	0.019	0	0.07	0.117
0.225	0.189	0.994	0.019	0.96	0	0.039	0	0.366	0.26	0.266	0.194	0.273	0.186	0.19	0.132	0.271	0.273	0.068	0.033	0.008	0.77	0.009	0.007	0.003	0.295	0.178	0.497	0.026	0.04	0	0.031	0.008	0.178	0.421
0.347	0.373	0	0.023	0.008	0.976	0.003	0.981	0.275	0.225	0.229	0.304	0.328	0.389	0.45	0.471	0.321	0.347	0.263	0.031	0.752	0.105	0.865	0.988	0.987	0.03	0.332	0.196	0.007	0.067	0.051	0.948	0.009	0.239	0.102
0.098	0.232	0.006	0.003	0.032	0.001	0.957	0.01	0.214	0.375	0.365	0.225	0.125	0.263	0.149	0.234	0.242	0.215	0.014	0.919	0.003	0.097	0.092	0.005	0.009	0.593	0.086	0.232	0.035	0.872	0.946	0.001	0.983	0.514	0.36
./MAX_GCM1_SPDEF_13.txt
0.289	0.099	0.005	0.959	0.009	0.012	0.01	0.009	0.064	0.439	0.042	0.189	0.21	0.062	0.017	0.005	0.101	0.189	0.041	0.711	0.245	0.139
0.158	0.308	0.958	0.003	0.946	0.001	0.025	0	0.325	0.115	0.066	0.066	0.499	0.033	0.026	0.035	0.484	0.064	0.039	0.086	0.078	0.186
0.461	0.328	0.025	0.025	0.019	0.987	0.013	0.991	0.475	0.298	0.062	0.733	0.167	0.638	0.886	0.922	0.083	0.637	0.838	0.143	0.094	0.565
0.092	0.264	0.011	0.013	0.026	0	0.951	0	0.136	0.148	0.83	0.013	0.124	0.267	0.072	0.038	0.331	0.111	0.081	0.06	0.582	0.11
./MAX_TFAP2C_MAX_23.txt
0.195	0.008	0.966	0.003	0.032	0.001	0.001	0.172	0.152	0.214	0.209	0.21	0.207	0.207	0.224	0.274	0.202	0.333	0.193	0.24	0.041	0.004	0.002	0.036	0.126	0.498	0.185	0.004	0.038	0.195	0.387	0.365	0.404	0.012	0.974	0.002	0.022	0.002	0.008	0.175
0.327	0.99	0.013	0.967	0.004	0.001	0.002	0.35	0.304	0.307	0.291	0.297	0.318	0.295	0.284	0.255	0.288	0.165	0.205	0.271	0.336	0.923	0.825	0.334	0.357	0.17	0.033	0.022	0.566	0.349	0.178	0.145	0.152	0.978	0.009	0.972	0.002	0.025	0.008	0.333
0.357	0.002	0.016	0.007	0.962	0.006	0.988	0.303	0.189	0.19	0.277	0.282	0.259	0.272	0.267	0.264	0.218	0.242	0.166	0.293	0.598	0.064	0.012	0.171	0.35	0.301	0.777	0.972	0.362	0.252	0.248	0.164	0.334	0.004	0.015	0.004	0.976	0.017	0.981	0.305
0.121	0	0.005	0.023	0.001	0.992	0.009	0.175	0.355	0.289	0.223	0.21	0.216	0.226	0.225	0.207	0.293	0.26	0.435	0.196	0.026	0.01	0.162	0.459	0.167	0.031	0.005	0.003	0.036	0.205	0.187	0.326	0.11	0.006	0.002	0.022	0	0.956	0.003	0.188
./MAX_TFAP2C_MAX_24.txt
0.212	0.006	0.976	0.006	0.013	0.008	0	0.166	0.14	0.249	0.227	0.214	0.19	0.19	0.156	0.207	0.258	0.216	0.33	0.183	0.231	0.039	0.005	0.005	0.028	0.132	0.45	0.159	0.005	0.033	0.2	0.388	0.365	0.404	0.012	0.974	0.002	0.022	0.002	0.008	0.175
0.282	0.976	0.012	0.971	0.006	0.007	0.004	0.329	0.36	0.276	0.276	0.274	0.266	0.328	0.356	0.309	0.228	0.303	0.164	0.204	0.272	0.359	0.933	0.843	0.337	0.348	0.183	0.032	0.026	0.576	0.356	0.156	0.145	0.152	0.978	0.009	0.972	0.002	0.025	0.008	0.333
0.331	0	0.011	0.003	0.98	0.007	0.988	0.287	0.167	0.197	0.276	0.309	0.286	0.263	0.29	0.282	0.286	0.193	0.284	0.17	0.305	0.567	0.055	0.012	0.19	0.356	0.334	0.805	0.964	0.362	0.249	0.245	0.164	0.334	0.004	0.015	0.004	0.976	0.017	0.981	0.305
0.176	0.017	0	0.021	0	0.978	0.008	0.218	0.334	0.278	0.221	0.203	0.259	0.219	0.198	0.202	0.228	0.289	0.222	0.443	0.191	0.035	0.007	0.141	0.447	0.163	0.034	0.004	0.005	0.03	0.195	0.211	0.326	0.11	0.006	0.002	0.022	0	0.956	0.003	0.188
./NHLH1_CLOCK_ETV2_11.txt
0.2	0.116	0.051	0.849	0.032	0.118	0.076	0.012	0.214	0.059	0.325	0.126	0.294	0.419	0.066	0.934	0.002	0.083	0.013	0.001	0.041	0.217	0.314	0.111	0.413	0.203	0.204	0	0.001	0.998	0.381	0.283	0.058
0.508	0.106	0.867	0.077	0.098	0.579	0.059	0.014	0.48	0.193	0.363	0.508	0.23	0.264	0.931	0.003	0.882	0.003	0.091	0.001	0.293	0.445	0.243	0.34	0.169	0.618	0.756	0	0	0	0.078	0.136	0.417
0.226	0.597	0.026	0.042	0.736	0.251	0.049	0.935	0.152	0.333	0.241	0.167	0.335	0.282	0.001	0.059	0.011	0.909	0.005	0.946	0.3	0.197	0.196	0.239	0.203	0.122	0.04	0.999	0.998	0.001	0.008	0.522	0.198
0.066	0.182	0.056	0.033	0.134	0.052	0.817	0.038	0.154	0.415	0.07	0.199	0.141	0.034	0.003	0.005	0.105	0.004	0.89	0.053	0.365	0.141	0.248	0.31	0.215	0.058	0	0	0.001	0.001	0.533	0.059	0.326
./NHLH1_CLOCK_ETV2_21.txt
0.284	0.227	0.07	0.946	0.033	0.117	0.081	0.049	0.229	0.096	0.176	0.322	0.399	0.046	0.933	0.001	0.07	0.01	0.001	0.028	0.257	0.174	0.314	0.111	0.413	0.203	0.204	0	0.001	0.998	0.381	0.283	0.058
0.423	0.024	0.916	0.023	0.199	0.59	0.016	0.028	0.421	0.304	0.461	0.366	0.319	0.95	0.003	0.936	0.007	0.048	0	0.332	0.375	0.366	0.243	0.34	0.169	0.618	0.756	0	0	0	0.078	0.136	0.417
0.063	0.589	0	0.013	0.644	0.214	0.008	0.919	0.045	0.387	0.175	0.182	0.248	0.001	0.061	0.003	0.917	0.006	0.881	0.287	0.178	0.211	0.196	0.239	0.203	0.122	0.04	0.999	0.998	0.001	0.008	0.522	0.198
0.23	0.16	0.014	0.018	0.124	0.079	0.895	0.005	0.304	0.213	0.188	0.13	0.034	0.003	0.004	0.06	0.004	0.935	0.119	0.354	0.19	0.248	0.248	0.31	0.215	0.058	0	0	0.001	0.001	0.533	0.059	0.326
./NHLH1_CLOCK_ETV5_11.txt
0.2	0.116	0.051	0.849	0.032	0.118	0.076	0.012	0.214	0.059	0.325	0.126	0.301	0.372	0.082	0.904	0.004	0.057	0.026	0.008	0.035	0.261	0.258	0.24	0.208	0.311	0.165	0.152	0.003	0.006	0.935	0.597	0.201	0.053
0.508	0.106	0.867	0.077	0.098	0.579	0.059	0.014	0.48	0.193	0.363	0.508	0.293	0.193	0.893	0.007	0.813	0.016	0.11	0.012	0.265	0.523	0.227	0.169	0.162	0.069	0.387	0.749	0.003	0	0	0.043	0.16	0.352
0.226	0.597	0.026	0.042	0.736	0.251	0.049	0.935	0.152	0.333	0.241	0.167	0.272	0.388	0.021	0.074	0.021	0.923	0.025	0.93	0.302	0.183	0.252	0.369	0.417	0.421	0.375	0.088	0.985	0.957	0.026	0.062	0.639	0.236
0.066	0.182	0.056	0.033	0.134	0.052	0.817	0.038	0.154	0.415	0.07	0.199	0.134	0.047	0.003	0.015	0.163	0.003	0.84	0.05	0.397	0.033	0.263	0.223	0.213	0.198	0.073	0.011	0.008	0.036	0.039	0.298	0	0.359
./NHLH1_CLOCK_ETV5_21.txt
0.284	0.227	0.07	0.946	0.033	0.117	0.081	0.049	0.229	0.096	0.176	0.322	0.352	0.063	0.903	0.003	0.044	0.022	0.008	0.022	0.34	0.258	0.24	0.208	0.311	0.165	0.152	0.003	0.006	0.935	0.597	0.201	0.053
0.423	0.024	0.916	0.023	0.199	0.59	0.016	0.028	0.421	0.304	0.461	0.366	0.247	0.912	0.007	0.867	0.021	0.067	0.011	0.303	0.384	0.227	0.169	0.162	0.069	0.387	0.749	0.003	0	0	0.043	0.16	0.352
0.063	0.589	0	0.013	0.644	0.214	0.008	0.919	0.045	0.387	0.175	0.182	0.355	0.021	0.076	0.013	0.931	0.025	0.865	0.289	0.144	0.252	0.369	0.417	0.421	0.375	0.088	0.985	0.957	0.026	0.062	0.639	0.236
0.23	0.16	0.014	0.018	0.124	0.079	0.895	0.005	0.304	0.213	0.188	0.13	0.047	0.003	0.014	0.117	0.003	0.885	0.116	0.386	0.131	0.263	0.223	0.213	0.198	0.073	0.011	0.008	0.036	0.039	0.298	0	0.359
./NHLH1_CLOCK_EVX1_21.txt
0.2	0.116	0.051	0.849	0.032	0.118	0.076	0.012	0.214	0.059	0.325	0.126	0.301	0.406	0.029	0.958	0.003	0.028	0.016	0.001	0.021	0.225	0.04	0.079	0.8	0.97	0.004	0.108	0.992	0.029
0.508	0.106	0.867	0.077	0.098	0.579	0.059	0.014	0.48	0.193	0.363	0.508	0.293	0.219	0.971	0.007	0.891	0.003	0.066	0.002	0.292	0.398	0.147	0.133	0.147	0.024	0.094	0.176	0.007	0.019
0.226	0.597	0.026	0.042	0.736	0.251	0.049	0.935	0.152	0.333	0.241	0.167	0.272	0.374	0	0.033	0.009	0.965	0.009	0.986	0.169	0.353	0.716	0.012	0.038	0.006	0.013	0.551	0.001	0.048
0.066	0.182	0.056	0.033	0.134	0.052	0.817	0.038	0.154	0.415	0.07	0.199	0.134	0.001	0	0.003	0.098	0.004	0.909	0.012	0.518	0.025	0.096	0.775	0.016	0	0.889	0.164	0	0.905
./NHLH1_CLOCK_EVX1_22.txt
0.284	0.227	0.07	0.946	0.033	0.117	0.081	0.049	0.229	0.096	0.176	0.322	0.366	0.011	0.957	0.002	0.015	0.013	0.001	0.008	0.34	0.188	0.04	0.079	0.8	0.97	0.004	0.108	0.992	0.029
0.423	0.024	0.916	0.023	0.199	0.59	0.016	0.028	0.421	0.304	0.461	0.366	0.328	0.99	0.007	0.946	0.007	0.023	0.001	0.331	0.384	0.273	0.147	0.133	0.147	0.024	0.094	0.176	0.007	0.019
0.063	0.589	0	0.013	0.644	0.214	0.008	0.919	0.045	0.387	0.175	0.182	0.307	0	0.035	0	0.973	0.01	0.92	0.156	0.144	0.523	0.716	0.012	0.038	0.006	0.013	0.551	0.001	0.048
0.23	0.16	0.014	0.018	0.124	0.079	0.895	0.005	0.304	0.213	0.188	0.13	0	0	0.001	0.053	0.004	0.954	0.078	0.506	0.131	0.016	0.096	0.775	0.016	0	0.889	0.164	0	0.905
./NHLH1_CUX1_HOXA13_11.txt
0.237	0.103	0.006	0.971	0.031	0.094	0	0	0.076	0.017	0.244	0.269	0.282	0.492	0.276	0.428	0.929	0.022	0.013	0.098	0.988	0.034	0.105	0.876	0.063	0.052	0.036	0.163	0.523	0.002	0.569	0.822	0.908
0.51	0.055	0.982	0.014	0.008	0.867	0.004	0.034	0.818	0.223	0.411	0.533	0.529	0.19	0.313	0.035	0	0.003	0.705	0.027	0	0.013	0.397	0.047	0.441	0.522	0.446	0.557	0.029	0.026	0.267	0.061	0.007
0.185	0.774	0	0.008	0.943	0.039	0.018	0.958	0.038	0.405	0.168	0.03	0.11	0.117	0.179	0.14	0.005	0.002	0.004	0.87	0.001	0.017	0.09	0.027	0.079	0.397	0.063	0.108	0.431	0.027	0.036	0.024	0.033
0.069	0.068	0.012	0.007	0.019	0	0.978	0.008	0.068	0.355	0.177	0.168	0.079	0.2	0.231	0.397	0.065	0.972	0.277	0.005	0.011	0.936	0.408	0.05	0.417	0.029	0.455	0.171	0.017	0.946	0.128	0.093	0.052
./NHLH1_CUX1_HOXA13_12.txt
0.297	0.109	0	0.974	0	0.003	0.01	0.006	0.177	0.086	0.197	0.132	0.273	0.393	0.233	0.19	0.17	0.933	0.022	0.008	0.087	0.985	0.032	0.12	0.876	0.063	0.052	0.036	0.163	0.523	0.002	0.569	0.822	0.908
0.462	0.105	0.998	0.009	0.079	0.973	0.01	0.009	0.768	0.137	0.417	0.432	0.428	0.326	0.281	0.248	0.292	0.003	0.001	0.75	0.037	0.005	0.036	0.477	0.047	0.441	0.522	0.446	0.557	0.029	0.026	0.267	0.061	0.007
0.117	0.623	0	0.003	0.901	0.024	0.01	0.985	0.012	0.352	0.219	0.107	0.093	0.146	0.222	0.191	0.195	0.011	0.006	0.03	0.874	0.003	0.017	0.06	0.027	0.079	0.397	0.063	0.108	0.431	0.027	0.036	0.024	0.033
0.124	0.163	0.002	0.013	0.019	0	0.971	0	0.044	0.426	0.167	0.33	0.206	0.136	0.265	0.372	0.343	0.053	0.971	0.212	0.002	0.009	0.916	0.344	0.05	0.417	0.029	0.455	0.171	0.017	0.946	0.128	0.093	0.052
./NHLH1_CUX1_PITX1_11.txt
0.237	0.103	0.006	0.971	0.031	0.094	0	0	0.076	0.017	0.244	0.269	0.282	0.492	0.276	0.281	0.921	0.04	0.014	0.076	0.984	0.069	0.255	0.438	0.091	0.276	0.061	0.881	0.978	0.061	0.089	0.091
0.51	0.055	0.982	0.014	0.008	0.867	0.004	0.034	0.818	0.223	0.411	0.533	0.529	0.19	0.313	0.158	0.001	0.007	0.51	0.001	0.003	0.051	0.352	0.237	0.36	0.125	0.019	0.003	0	0.007	0.778	0.646
0.185	0.774	0	0.008	0.943	0.039	0.018	0.958	0.038	0.405	0.168	0.03	0.11	0.117	0.179	0.144	0.002	0.005	0.015	0.918	0.006	0.018	0.137	0.186	0.346	0.221	0.011	0.083	0.01	0.2	0.053	0.101
0.069	0.068	0.012	0.007	0.019	0	0.978	0.008	0.068	0.355	0.177	0.168	0.079	0.2	0.231	0.417	0.076	0.949	0.462	0.005	0.007	0.863	0.256	0.139	0.203	0.378	0.909	0.033	0.011	0.731	0.08	0.162
./NHLH1_CUX1_PITX1_21.txt
0.297	0.109	0	0.974	0	0.003	0.01	0.006	0.177	0.086	0.197	0.132	0.273	0.393	0.233	0.19	0.152	0.924	0.04	0.009	0.066	0.98	0.066	0.27	0.438	0.091	0.276	0.061	0.881	0.978	0.061	0.089	0.091
0.462	0.105	0.998	0.009	0.079	0.973	0.01	0.009	0.768	0.137	0.417	0.432	0.428	0.326	0.281	0.248	0.287	0.004	0.004	0.555	0.011	0.008	0.074	0.431	0.237	0.36	0.125	0.019	0.003	0	0.007	0.778	0.646
0.117	0.623	0	0.003	0.901	0.024	0.01	0.985	0.012	0.352	0.219	0.107	0.093	0.146	0.222	0.191	0.171	0.008	0.008	0.04	0.921	0.008	0.018	0.107	0.186	0.346	0.221	0.011	0.083	0.01	0.2	0.053	0.101
0.124	0.163	0.002	0.013	0.019	0	0.971	0	0.044	0.426	0.167	0.33	0.206	0.136	0.265	0.372	0.39	0.064	0.948	0.396	0.003	0.005	0.842	0.192	0.139	0.203	0.378	0.909	0.033	0.011	0.731	0.08	0.162
./NHLH1_CUX1_RFX5_12.txt
0.237	0.103	0.006	0.971	0.031	0.094	0	0	0.076	0.017	0.244	0.269	0.282	0.492	0.276	0.466	0.959	0.022	0.005	0.192	0.992	0.04	0.175	0.438	0.535	0.147	0.135	0.195	0.201	0.028	0.234	0.075	0.707	0.066	0.025	0.896	0.911	0.016
0.51	0.055	0.982	0.014	0.008	0.867	0.004	0.034	0.818	0.223	0.411	0.533	0.529	0.19	0.313	0.04	0	0.004	0.752	0.001	0	0.014	0.353	0.084	0.217	0.442	0.173	0.196	0.254	0.783	0.462	0.046	0.035	0.033	0.381	0.026	0.026	0.898
0.185	0.774	0	0.008	0.943	0.039	0.018	0.958	0.038	0.405	0.168	0.03	0.11	0.117	0.179	0.274	0.004	0.002	0.004	0.798	0.002	0.001	0.169	0.378	0.106	0.19	0.396	0.166	0.449	0.097	0.216	0.013	0.217	0.857	0.012	0.045	0.017	0.018
0.069	0.068	0.012	0.007	0.019	0	0.978	0.008	0.068	0.355	0.177	0.168	0.079	0.2	0.231	0.221	0.037	0.971	0.238	0.009	0.006	0.946	0.303	0.1	0.142	0.221	0.295	0.443	0.096	0.093	0.087	0.866	0.04	0.043	0.582	0.033	0.046	0.068
./NHLH1_CUX1_RFX5_21.txt
0.297	0.109	0	0.974	0	0.003	0.01	0.006	0.177	0.086	0.197	0.132	0.273	0.393	0.233	0.19	0.17	0.95	0.024	0.011	0.274	0.969	0.097	0.205	0.143	0.441	0.238	0.246	0.311	0.252	0.184	0.352	0.073	0.368	0.038	0.669	0.147	0.054	0.776	0.775	0.024
0.462	0.105	0.998	0.009	0.079	0.973	0.01	0.009	0.768	0.137	0.417	0.432	0.428	0.326	0.281	0.248	0.292	0.004	0.002	0.773	0.017	0.005	0.036	0.512	0	0.197	0.139	0.267	0.328	0.142	0.241	0.155	0.744	0.212	0.169	0.078	0.046	0.552	0.052	0.033	0.853
0.117	0.623	0	0.003	0.901	0.024	0.01	0.985	0.012	0.352	0.219	0.107	0.093	0.146	0.222	0.191	0.195	0.011	0.006	0.031	0.69	0.005	0	0.109	0	0.19	0.42	0.31	0.132	0.328	0.157	0.395	0.095	0.132	0.028	0.215	0.715	0.019	0.095	0.056	0.019
0.124	0.163	0.002	0.013	0.019	0	0.971	0	0.044	0.426	0.167	0.33	0.206	0.136	0.265	0.372	0.343	0.035	0.968	0.185	0.019	0.023	0.867	0.174	0.857	0.173	0.203	0.177	0.229	0.278	0.417	0.098	0.087	0.288	0.766	0.038	0.091	0.375	0.077	0.136	0.105
./NHLH1_CUX1_SOX15_12.txt
0.237	0.103	0.006	0.971	0.031	0.094	0	0	0.076	0.017	0.244	0.269	0.282	0.492	0.276	0.356	0.942	0.028	0.01	0.272	0.972	0.072	0.175	0.382	0.333	0.282	0.284	0.265	0.235	0.165	0.436	0.58	0.04	0.829	0.857	0.317	0.346	0.201
0.51	0.055	0.982	0.014	0.008	0.867	0.004	0.034	0.818	0.223	0.411	0.533	0.529	0.19	0.313	0.042	0.009	0.003	0.699	0.005	0	0.013	0.353	0.176	0.206	0.291	0.402	0.176	0.206	0.291	0.205	0.057	0.81	0.033	0.042	0.049	0.094	0.342
0.185	0.774	0	0.008	0.943	0.039	0.018	0.958	0.038	0.405	0.168	0.03	0.11	0.117	0.179	0.246	0.014	0.007	0.004	0.719	0.001	0.005	0.169	0.294	0.225	0.233	0.157	0.265	0.265	0.291	0.269	0.023	0.063	0.081	0.025	0.012	0.457	0.342
0.069	0.068	0.012	0.007	0.019	0	0.978	0.008	0.068	0.355	0.177	0.168	0.079	0.2	0.231	0.356	0.035	0.963	0.287	0.003	0.027	0.91	0.303	0.147	0.235	0.194	0.157	0.294	0.294	0.252	0.09	0.341	0.087	0.057	0.076	0.622	0.102	0.114
./NHLH1_CUX1_TBX3_11.txt
0.237	0.103	0.006	0.971	0.031	0.094	0	0	0.076	0.017	0.244	0.269	0.282	0.492	0.276	0.428	0.919	0.059	0.005	0.067	0.996	0.033	0.115	0.534	0.183	0.055	0.248	0.782	0	0.747	0.008	0.064	0.055
0.51	0.055	0.982	0.014	0.008	0.867	0.004	0.034	0.818	0.223	0.411	0.533	0.529	0.19	0.313	0.035	0	0.003	0.456	0	0	0.038	0.594	0.215	0.283	0.454	0.578	0.054	0.88	0.068	0.894	0.635	0.301
0.185	0.774	0	0.008	0.943	0.039	0.018	0.958	0.038	0.405	0.168	0.03	0.11	0.117	0.179	0.14	0.001	0.002	0.009	0.925	0.001	0.005	0.1	0.046	0.183	0.239	0.095	0.086	0.02	0.177	0.037	0.165	0.012
0.069	0.068	0.012	0.007	0.019	0	0.978	0.008	0.068	0.355	0.177	0.168	0.079	0.2	0.231	0.397	0.081	0.936	0.53	0.008	0.003	0.925	0.191	0.205	0.352	0.252	0.079	0.079	0.1	0.007	0.061	0.136	0.633
./NHLH1_ERF_CEBPD_11.txt
0.48	0	0.014	1	0.003	0.077	0.027	0.178	0.099	0.157	0.05	0.017	0.913	0.648	0.412	0	0.322	0	0.219	0.006	0.076	0.124	0.924	0.993
0.249	0.043	0.895	0	0.034	0.893	0.054	0.087	0.698	0.781	0.012	0.023	0.036	0.031	0.024	0.163	0.252	0.009	0.001	0.911	0.009	0.563	0.074	0
0.249	0.892	0.04	0	0.878	0.006	0.035	0.607	0.153	0.053	0.919	0.917	0.015	0.03	0.503	0.025	0.227	0.043	0.696	0.013	0.896	0.002	0.003	0.005
0.022	0.065	0.051	0	0.085	0.024	0.883	0.129	0.049	0.009	0.019	0.043	0.036	0.29	0.06	0.812	0.199	0.948	0.084	0.069	0.019	0.311	0	0.003
./NHLH1_ERF_CEBPD_21.txt
0.48	0	0.014	1	0.003	0.077	0.027	0.176	0.113	0.163	0.038	0.008	0.925	0.622	0.433	0	0.322	0.007	0.226	0.001	0.065	0.123	0.876	0.998	0.033
0.249	0.043	0.895	0	0.034	0.893	0.054	0.078	0.635	0.774	0.002	0.015	0.029	0.041	0.022	0.161	0.252	0.009	0.009	0.948	0.004	0.592	0.123	0	0.334
0.249	0.892	0.04	0	0.878	0.006	0.035	0.609	0.195	0.056	0.949	0.939	0.009	0.024	0.485	0.024	0.227	0.013	0.711	0.007	0.929	0.002	0.001	0	0.175
0.022	0.065	0.051	0	0.085	0.024	0.883	0.137	0.057	0.008	0.011	0.037	0.037	0.314	0.06	0.815	0.199	0.971	0.054	0.044	0.003	0.283	0.001	0.002	0.458
./NHLH1_ERF_DLX2_11.txt
0.48	0	0.014	1	0.003	0.077	0.027	0.003	0.089	0.212	0.037	0.012	0.938	0.671	0.366	0.088	0.322	0.177	0.195	0.271	0.278	0.078	0.534	0.629	0.021	0.054	0.686
0.249	0.043	0.895	0	0.034	0.893	0.054	0.035	0.673	0.764	0.001	0.015	0.039	0.032	0.05	0.25	0.252	0.177	0.286	0.206	0.346	0.428	0.328	0.226	0.062	0.113	0.084
0.249	0.892	0.04	0	0.878	0.006	0.035	0.919	0.179	0.022	0.952	0.926	0.007	0.017	0.479	0.054	0.227	0.06	0.377	0.487	0.29	0.105	0.104	0.061	0.08	0.01	0.096
0.022	0.065	0.051	0	0.085	0.024	0.883	0.043	0.059	0.002	0.009	0.046	0.017	0.28	0.105	0.607	0.199	0.586	0.142	0.035	0.086	0.39	0.034	0.083	0.837	0.824	0.134
./NHLH1_ERF_DLX3_21.txt
0.48	0	0.014	1	0.003	0.077	0.027	0.003	0.07	0.11	0.043	0.013	0.897	0.661	0.336	0.056	0.318	0.314	0.139	0.124	0.534	0.545	0	0.107	0.518
0.249	0.043	0.895	0	0.034	0.893	0.054	0.035	0.768	0.796	0	0.032	0.048	0.034	0.09	0.274	0.262	0.271	0.316	0.45	0.199	0.148	0.07	0.157	0.077
0.249	0.892	0.04	0	0.878	0.006	0.035	0.919	0.106	0.067	0.947	0.871	0.007	0.022	0.474	0.161	0.283	0.34	0.428	0.124	0.239	0.113	0.056	0.107	0.193
0.022	0.065	0.051	0	0.085	0.024	0.883	0.043	0.055	0.028	0.009	0.085	0.048	0.284	0.1	0.51	0.137	0.074	0.118	0.301	0.028	0.194	0.874	0.629	0.212
./NHLH1_ERF_FIGLA_11.txt
0.48	0	0.014	1	0.003	0.077	0.027	0.003	0.065	0.141	0.038	0.007	0.947	0.693	0.406	0.002	0.657	0.992	0.002	0.016	0.002	0.002	0.142	0.229
0.249	0.043	0.895	0	0.034	0.893	0.054	0.035	0.789	0.832	0.001	0.014	0.031	0.013	0.104	0.659	0.128	0.004	0.582	0.655	0.034	0.002	0.216	0.27
0.249	0.892	0.04	0	0.878	0.006	0.035	0.919	0.12	0.025	0.951	0.94	0.005	0.018	0.421	0.024	0.115	0.004	0.406	0.325	0.015	0.979	0.331	0.222
0.022	0.065	0.051	0	0.085	0.024	0.883	0.043	0.026	0.004	0.01	0.04	0.018	0.276	0.068	0.315	0.1	0.001	0.01	0.004	0.95	0.016	0.311	0.279
./NHLH1_ERF_HES7_11.txt
0.48	0	0.014	1	0.003	0.077	0.027	0.226	0.067	0.105	0.037	0.006	0.93	0.733	0.291	0.048	0.322	0.235	0.212	0.023	0.394	0.018	0.736	0.029	0.079	0.021	0.044	0.083	0.202
0.249	0.043	0.895	0	0.034	0.893	0.054	0.113	0.833	0.873	0.005	0.014	0.031	0.009	0.07	0.29	0.252	0.161	0.387	0.153	0.074	0.96	0.051	0.908	0.024	0.338	0.067	0.394	0.523
0.249	0.892	0.04	0	0.878	0.006	0.035	0.594	0.068	0.021	0.944	0.932	0.009	0.032	0.564	0.084	0.227	0.387	0.194	0.801	0.417	0.004	0.149	0.063	0.743	0.056	0.804	0.306	0.128
0.022	0.065	0.051	0	0.085	0.024	0.883	0.068	0.033	0.002	0.014	0.049	0.03	0.227	0.076	0.577	0.199	0.217	0.207	0.023	0.116	0.018	0.064	0	0.154	0.585	0.085	0.218	0.147
./NHLH1_ERF_HOXA3_11.txt
0.48	0	0.014	1	0.003	0.077	0.027	0.003	0.111	0.06	0.037	0.006	0.945	0.683	0.354	0.037	0.324	0.325	0.252	0.414	0.264	0.21	0.241	0.362	0.611	0.012	0.082	0.692
0.249	0.043	0.895	0	0.034	0.893	0.054	0.035	0.743	0.913	0	0.014	0.034	0.048	0.041	0.292	0.225	0.198	0.207	0.185	0.205	0.213	0.35	0.45	0.18	0.049	0.105	0.055
0.249	0.892	0.04	0	0.878	0.006	0.035	0.919	0.134	0.025	0.953	0.94	0.004	0.017	0.534	0.104	0.241	0.255	0.321	0.183	0.317	0.385	0.105	0.08	0.116	0.026	0.016	0.071
0.022	0.065	0.051	0	0.085	0.024	0.883	0.043	0.012	0.003	0.009	0.041	0.017	0.253	0.07	0.567	0.21	0.222	0.22	0.218	0.213	0.192	0.304	0.107	0.093	0.913	0.796	0.182
./NHLH1_ERF_HOXB13_11.txt
0.48	0	0.014	1	0.003	0.077	0.027	0.175	0.105	0.13	0.042	0.012	0.924	0.69	0.348	0.016	0.305	0.423	0.009	0.54	0.843	0.646	0.325
0.249	0.043	0.895	0	0.034	0.893	0.054	0.118	0.703	0.795	0.001	0.014	0.04	0.044	0.045	0.347	0.274	0.037	0.072	0.054	0.007	0.14	0.234
0.249	0.892	0.04	0	0.878	0.006	0.035	0.613	0.122	0.067	0.946	0.929	0.01	0.03	0.538	0.045	0.192	0.426	0.04	0.09	0.034	0.086	0.235
0.022	0.065	0.051	0	0.085	0.024	0.883	0.096	0.07	0.008	0.011	0.045	0.026	0.237	0.068	0.591	0.229	0.114	0.879	0.316	0.116	0.129	0.206
./NHLH1_ERF_MAX_11.txt
0.48	0	0.014	1	0.003	0.077	0.027	0.003	0.045	0.081	0.04	0.009	0.942	0.825	0.46	0.001	0.654	0.986	0.002	0.011	0.025	0.004	0.141
0.249	0.043	0.895	0	0.034	0.893	0.054	0.035	0.849	0.891	0.008	0.019	0.034	0.006	0.094	0.659	0.13	0.008	0.982	0.001	0.041	0.001	0.285
0.249	0.892	0.04	0	0.878	0.006	0.035	0.919	0.084	0.023	0.942	0.932	0.004	0.018	0.381	0.025	0.115	0.004	0.005	0.988	0.009	0.991	0.349
0.022	0.065	0.051	0	0.085	0.024	0.883	0.043	0.021	0.005	0.01	0.041	0.019	0.151	0.064	0.317	0.101	0.003	0.011	0	0.925	0.004	0.225
./NHLH1_ERF_ONECUT2_11.txt
0.48	0	0.014	1	0.003	0.077	0.027	0.206	0.072	0.12	0.037	0.006	0.923	0.832	0.333	0.087	0.322	0.216	0.202	0.184	0.182	0.745	0.069	0.023	0.166	0.902	0.062	0.195
0.249	0.043	0.895	0	0.034	0.893	0.054	0.06	0.849	0.856	0	0.016	0.029	0.001	0.088	0.26	0.252	0.122	0.384	0.361	0.122	0.04	0.036	0.876	0.027	0.002	0.03	0.271
0.249	0.892	0.04	0	0.878	0.006	0.035	0.63	0.053	0.022	0.949	0.942	0.03	0.022	0.51	0.059	0.227	0.429	0.244	0.303	0.501	0.215	0.004	0.008	0.798	0.022	0	0.202
0.022	0.065	0.051	0	0.085	0.024	0.883	0.103	0.026	0.002	0.013	0.037	0.017	0.145	0.069	0.594	0.199	0.233	0.171	0.153	0.195	0	0.891	0.093	0.009	0.074	0.907	0.333
./NHLH1_ERF_PITX1_11.txt
0.48	0	0.014	1	0.003	0.077	0.027	0.183	0.084	0.131	0.06	0.019	0.843	0.634	0.261	0.061	0.297	0.212	0.303	0.196	0.463	0.008	0.17	0.579
0.249	0.043	0.895	0	0.034	0.893	0.054	0.083	0.717	0.735	0.032	0.023	0.049	0.02	0.05	0.335	0.212	0.202	0.1	0.095	0.276	0.107	0.118	0.123
0.249	0.892	0.04	0	0.878	0.006	0.035	0.596	0.117	0.091	0.899	0.889	0.048	0.037	0.609	0.111	0.265	0.343	0.469	0.627	0.119	0.066	0.065	0.105
0.022	0.065	0.051	0	0.085	0.024	0.883	0.137	0.082	0.042	0.009	0.069	0.06	0.31	0.08	0.493	0.226	0.242	0.128	0.082	0.142	0.818	0.647	0.193
./NHLH1_ERF_PITX1_12.txt
0.48	0	0.014	1	0.003	0.077	0.027	0.125	0.057	0.103	0.037	0.013	0.863	0.655	0.301	0.097	0.292	0.318	0.187	0.192	0.127	0.482	0.085	0.165	0.675
0.249	0.043	0.895	0	0.034	0.893	0.054	0.073	0.707	0.8	0	0.025	0.067	0.022	0.035	0.288	0.239	0.159	0.164	0.131	0.049	0.319	0.067	0.13	0.066
0.249	0.892	0.04	0	0.878	0.006	0.035	0.653	0.197	0.071	0.921	0.905	0.035	0.036	0.55	0.143	0.249	0.394	0.396	0.543	0.652	0.078	0.042	0.04	0.071
0.022	0.065	0.051	0	0.085	0.024	0.883	0.148	0.04	0.027	0.041	0.058	0.035	0.286	0.112	0.471	0.22	0.129	0.254	0.135	0.172	0.12	0.806	0.665	0.188
./NHLH1_ETV2_DRGX_21.txt
0.514	0.171	0.221	0.003	0	0.973	0.528	0.261	0.128	0.503	0.191	0.093	0.672	0.408	0.323	0.043	0.004	0.998	0.006	0.006	0.006	0.002	0.04	0.022
0.064	0.534	0.766	0	0.001	0.019	0.069	0.12	0.197	0.051	0.077	0.113	0.062	0.194	0.479	0.036	0.984	0.002	0.016	0.994	0	0	0.896	0.219
0.2	0.211	0.011	0.995	0.998	0.002	0.002	0.609	0.254	0.338	0.105	0.073	0.087	0.209	0.111	0.838	0	0	0.973	0	0.001	0.994	0.026	0.403
0.222	0.083	0.001	0.003	0.001	0.006	0.402	0.011	0.421	0.107	0.627	0.721	0.179	0.189	0.087	0.084	0.011	0	0.005	0	0.993	0.004	0.037	0.356
./NHLH1_GCM1_ETV4_12.txt
0.07	0.049	0.957	0.04	0.058	0.042	0	0.21	0.07	0.135	0.197	0.152	0.012	0.559	0.133	0.354	0.198	0.123	0.006	0.013	0.024	0.007	0.058	0.959	0.796	0.242	0.065	0.338
0.115	0.859	0	0.138	0.591	0	0.065	0.387	0.004	0.143	0.398	0.35	0.527	0.164	0.067	0.086	0.605	0.021	0.038	0.002	0.939	0.034	0.011	0	0.055	0.057	0.286	0.107
0.584	0.092	0.004	0.822	0.271	0.023	0.935	0.111	0.639	0.566	0.098	0.206	0.366	0.227	0.057	0.561	0.08	0.801	0.945	0.984	0	0.935	0.898	0.004	0	0.68	0.071	0.42
0.23	0	0.039	0	0.08	0.935	0	0.292	0.287	0.156	0.307	0.292	0.095	0.051	0.742	0	0.118	0.054	0.011	0.002	0.036	0.024	0.033	0.037	0.149	0.021	0.578	0.135
./NHLH1_GCM1_HOXA13_11.txt
0.04	0.048	0.894	0.053	0.075	0.06	0.017	0.141	0.107	0.281	0.096	0.26	0.236	0.136	0.485	0.08	0.222	0.096	0.104	0.028	0.009	0.022	0.609	0.648	0.07	0.622	0.743	0.59
0.136	0.774	0.08	0.12	0.836	0.015	0	0.373	0.051	0.107	0.404	0.356	0.449	0.299	0.126	0.053	0.056	0.606	0.023	0.056	0.019	0.097	0.285	0.03	0.075	0.058	0.082	0.076
0.599	0.13	0	0.791	0.038	0.035	0.983	0.198	0.59	0.163	0.275	0.153	0.287	0.311	0.347	0.137	0.721	0.133	0.777	0.906	0.973	0.033	0.051	0.245	0.038	0.123	0.086	0.245
0.226	0.048	0.025	0.036	0.052	0.89	0	0.288	0.253	0.449	0.225	0.232	0.028	0.254	0.042	0.73	0.002	0.166	0.095	0.011	0.001	0.847	0.055	0.077	0.817	0.197	0.088	0.089
./NHLH1_GCM1_HOXA13_12.txt
0.07	0.049	0.957	0.04	0.058	0.042	0	0.21	0.07	0.135	0.197	0.152	0.012	0.522	0.089	0.266	0.213	0.146	0.011	0.011	0.022	0.609	0.648	0.07	0.622	0.743	0.59
0.115	0.859	0	0.138	0.591	0	0.065	0.387	0.004	0.143	0.398	0.35	0.527	0.146	0.05	0.071	0.538	0.008	0.049	0.01	0.097	0.285	0.03	0.075	0.058	0.082	0.076
0.584	0.092	0.004	0.822	0.271	0.023	0.935	0.111	0.639	0.566	0.098	0.206	0.366	0.296	0.107	0.662	0.123	0.792	0.923	0.977	0.033	0.051	0.245	0.038	0.123	0.086	0.245
0.23	0	0.039	0	0.08	0.935	0	0.292	0.287	0.156	0.307	0.292	0.095	0.036	0.754	0.002	0.127	0.054	0.017	0.003	0.847	0.055	0.077	0.817	0.197	0.088	0.089
./NHLH1_GCM1_HOXB13_11.txt
0.04	0.048	0.894	0.053	0.075	0.06	0.017	0.141	0.107	0.281	0.096	0.26	0.236	0.136	0.465	0.11	0.217	0.106	0.097	0.017	0.018	0.03	0.502	0.881	0.044	0.553	0.702	0.57	0.316
0.136	0.774	0.08	0.12	0.836	0.015	0	0.373	0.051	0.107	0.404	0.356	0.449	0.299	0.118	0.053	0.064	0.565	0.053	0.045	0.01	0.148	0.363	0.003	0.113	0.073	0.089	0.118	0.231
0.599	0.13	0	0.791	0.038	0.035	0.983	0.198	0.59	0.163	0.275	0.153	0.287	0.311	0.378	0.131	0.716	0.14	0.716	0.932	0.972	0.052	0.051	0.079	0.096	0.154	0.107	0.198	0.203
0.226	0.048	0.025	0.036	0.052	0.89	0	0.288	0.253	0.449	0.225	0.232	0.028	0.254	0.038	0.705	0.002	0.19	0.134	0.005	0.001	0.769	0.084	0.036	0.747	0.22	0.102	0.114	0.25
./NHLH1_GCM1_HOXB13_12.txt
0.07	0.049	0.957	0.04	0.058	0.042	0	0.21	0.07	0.135	0.197	0.152	0.012	0.503	0.119	0.262	0.224	0.139	0	0.02	0.03	0.502	0.881	0.044	0.553	0.702	0.57	0.316
0.115	0.859	0	0.138	0.591	0	0.065	0.387	0.004	0.143	0.398	0.35	0.527	0.138	0.05	0.079	0.496	0.038	0.039	0.002	0.148	0.363	0.003	0.113	0.073	0.089	0.118	0.231
0.584	0.092	0.004	0.822	0.271	0.023	0.935	0.111	0.639	0.566	0.098	0.206	0.366	0.328	0.101	0.658	0.13	0.731	0.95	0.976	0.052	0.051	0.079	0.096	0.154	0.107	0.198	0.203
0.23	0	0.039	0	0.08	0.935	0	0.292	0.287	0.156	0.307	0.292	0.095	0.032	0.729	0.002	0.151	0.092	0.011	0.003	0.769	0.084	0.036	0.747	0.22	0.102	0.114	0.25
./NHLH1_GCM1_HOXB13_41.txt
0.04	0.048	0.894	0.053	0.075	0.06	0.017	0.141	0.107	0.281	0.096	0.26	0.236	0.136	0.495	0.081	0.216	0.096	0.085	0.018	0.001	0	0.584	0.933	0	0.757	0.91	0.726	0.339
0.136	0.774	0.08	0.12	0.836	0.015	0	0.373	0.051	0.107	0.404	0.356	0.449	0.299	0.095	0.049	0.04	0.61	0.024	0.043	0.009	0.053	0.379	0.016	0.047	0.023	0.002	0.094	0.258
0.599	0.13	0	0.791	0.038	0.035	0.983	0.198	0.59	0.163	0.275	0.153	0.287	0.311	0.342	0.091	0.744	0.114	0.766	0.924	0.988	0.02	0.002	0.043	0.013	0.061	0.039	0.091	0.238
0.226	0.048	0.025	0.036	0.052	0.89	0	0.288	0.253	0.449	0.225	0.232	0.028	0.254	0.068	0.778	0	0.18	0.124	0.014	0.002	0.927	0.035	0.008	0.941	0.159	0.049	0.088	0.165
./NHLH1_GCM1_HOXB13_42.txt
0.07	0.049	0.957	0.04	0.058	0.042	0	0.21	0.07	0.135	0.197	0.152	0.012	0.532	0.09	0.26	0.213	0.127	0.001	0.003	0	0.584	0.933	0	0.757	0.91	0.726	0.339
0.115	0.859	0	0.138	0.591	0	0.065	0.387	0.004	0.143	0.398	0.35	0.527	0.114	0.045	0.055	0.542	0.009	0.037	0.001	0.053	0.379	0.016	0.047	0.023	0.002	0.094	0.258
0.584	0.092	0.004	0.822	0.271	0.023	0.935	0.111	0.639	0.566	0.098	0.206	0.366	0.291	0.061	0.686	0.104	0.782	0.942	0.992	0.02	0.002	0.043	0.013	0.061	0.039	0.091	0.238
0.23	0	0.039	0	0.08	0.935	0	0.292	0.287	0.156	0.307	0.292	0.095	0.061	0.802	0	0.141	0.083	0.021	0.004	0.927	0.035	0.008	0.941	0.159	0.049	0.088	0.165
./NHLH1_GCM1_ONECUT2_11.txt
0.04	0.048	0.894	0.053	0.075	0.06	0.017	0.141	0.107	0.281	0.096	0.26	0.236	0.136	0.495	0.086	0.191	0.081	0.082	0.018	0	0.397	0.814	0.903	0.014	0.003	0.192	0.905	0.011	0.428
0.136	0.774	0.08	0.12	0.836	0.015	0	0.373	0.051	0.107	0.404	0.356	0.449	0.299	0.141	0.071	0.042	0.607	0.028	0.042	0.009	0.177	0.011	0.007	0.03	0.971	0.04	0.011	0.011	0.145
0.599	0.13	0	0.791	0.038	0.035	0.983	0.198	0.59	0.163	0.275	0.153	0.287	0.311	0.314	0.121	0.762	0.101	0.796	0.934	0.983	0.107	0.13	0.054	0.016	0	0.738	0.037	0.024	0.264
0.226	0.048	0.025	0.036	0.052	0.89	0	0.288	0.253	0.449	0.225	0.232	0.028	0.254	0.049	0.722	0.005	0.212	0.094	0.007	0.009	0.318	0.046	0.036	0.939	0.025	0.03	0.048	0.954	0.163
./NHLH1_GCM1_ONECUT2_12.txt
0.04	0.048	0.894	0.053	0.075	0.06	0.017	0.141	0.107	0.281	0.096	0.26	0.236	0.136	0.485	0.087	0.197	0.09	0.088	0.018	0.004	0.394	0.798	0.907	0.016	0.008	0.213	0.846	0.022	0.365
0.136	0.774	0.08	0.12	0.836	0.015	0	0.373	0.051	0.107	0.404	0.356	0.449	0.299	0.12	0.07	0.049	0.581	0.025	0.044	0.009	0.168	0.009	0	0.02	0.984	0.036	0.004	0.009	0.15
0.599	0.13	0	0.791	0.038	0.035	0.983	0.198	0.59	0.163	0.275	0.153	0.287	0.311	0.345	0.119	0.752	0.137	0.782	0.925	0.986	0.196	0.146	0.052	0.011	0.005	0.727	0.021	0.006	0.324
0.226	0.048	0.025	0.036	0.052	0.89	0	0.288	0.253	0.449	0.225	0.232	0.028	0.254	0.05	0.725	0.002	0.192	0.105	0.013	0.001	0.243	0.046	0.04	0.954	0.003	0.024	0.129	0.962	0.162
./ONECUT2_E2F3_HES7_12.txt
0.356	0.54	0	0.001	0.225	0.884	0.054	0.747	0.421	0.377	0.287	0.103	0.018	0.009	0.019	0.001	0.099	0.326	0.34	0.222	0.187	0.218	0.014	0.514	0.004	0.02	0.082	0.008	0.099	0.168
0.165	0.061	0.006	0.985	0.046	0	0	0.05	0.136	0.127	0.09	0.36	0.093	0.951	0.018	0.921	0.46	0.299	0.178	0.298	0.202	0.243	0.966	0.026	0.973	0.015	0.32	0.022	0.373	0.375
0.368	0.347	0.008	0	0.718	0.008	0	0.074	0.139	0.135	0.261	0.457	0.879	0.024	0.946	0.048	0.326	0.105	0.12	0.218	0.45	0.456	0.003	0.387	0.011	0.956	0.03	0.916	0.264	0.238
0.111	0.053	0.987	0.013	0.012	0.108	0.946	0.129	0.304	0.361	0.361	0.081	0.009	0.016	0.018	0.032	0.116	0.27	0.363	0.261	0.161	0.082	0.018	0.073	0.011	0.009	0.567	0.054	0.264	0.219
./ONECUT2_E2F3_ONECUT2_12.txt
0.356	0.54	0	0.001	0.225	0.884	0.054	0.747	0.569	0.373	0.283	0.087	0.003	0.003	0.009	0	0.143	0.339	0.322	0.214	0.98	0.012	0.018	0.006	0.985	0.058	0.144
0.165	0.061	0.006	0.985	0.046	0	0	0.05	0.066	0.129	0.087	0.396	0.062	0.973	0.011	0.962	0.423	0.328	0.133	0.02	0.005	0.009	0.651	0.013	0.004	0.334	0.27
0.368	0.347	0.008	0	0.718	0.008	0	0.074	0.069	0.137	0.313	0.426	0.934	0.018	0.973	0.021	0.344	0.087	0.164	0.014	0.005	0.002	0.026	0.974	0.011	0.051	0.171
0.111	0.053	0.987	0.013	0.012	0.108	0.946	0.129	0.296	0.361	0.316	0.091	0.001	0.008	0.008	0.018	0.09	0.246	0.381	0.752	0.01	0.977	0.306	0.007	0	0.557	0.415
./ONECUT2_ETV2_BHLHA15_11.txt
0.484	0.642	0	0.021	0.519	0.928	0.039	0.676	0.189	0.142	0	0	0.976	0.745	0.44	0.039	0.564	0.038	0.869	0.073	0	0.016
0.123	0.019	0.013	0.951	0.029	0.01	0.012	0.048	0.54	0.825	0.003	0.009	0.006	0.041	0.184	0.582	0.118	0.038	0.036	0.087	0.014	0.055
0.276	0.296	0.007	0.009	0.421	0.057	0.005	0.188	0.224	0.025	0.997	0.986	0	0.003	0.368	0.082	0.202	0.03	0.044	0.047	0.856	0.594
0.117	0.043	0.98	0.018	0.03	0.005	0.944	0.088	0.046	0.008	0.001	0.006	0.018	0.211	0.009	0.297	0.115	0.895	0.051	0.793	0.129	0.336
./ONECUT2_ETV2_BHLHA15_15.txt
0.507	0.762	0	0.012	0.347	0.884	0.019	0.603	0.562	0.137	0.13	0.001	0.001	0.98	0.782	0.416	0.053	0.238	0.838	0.038	0.869	0.073	0	0.016
0.123	0.035	0	0.981	0.023	0.012	0.017	0.071	0.087	0.557	0.84	0.007	0.011	0.006	0.036	0.168	0.631	0.136	0.014	0.038	0.036	0.087	0.014	0.055
0.301	0.155	0	0	0.617	0.04	0.009	0.196	0.235	0.27	0.024	0.993	0.983	0	0.005	0.398	0.033	0.47	0.077	0.03	0.044	0.047	0.856	0.594
0.069	0.048	1	0.007	0.013	0.064	0.955	0.129	0.114	0.035	0.007	0	0.006	0.013	0.178	0.018	0.283	0.156	0.07	0.895	0.051	0.793	0.129	0.336
./ONECUT2_ETV2_CEBPD_11.txt
0.484	0.642	0	0.021	0.519	0.928	0.039	0.627	0.244	0.181	0.014	0.016	0.94	0.587	0.366	0.018	0.29	0.002	0.38	0.038	0.133	0.157	0.753	0.976	0.075
0.123	0.019	0.013	0.951	0.029	0.01	0.012	0.089	0.495	0.771	0.01	0.007	0.013	0.105	0.079	0.138	0.223	0.003	0.003	0.764	0.063	0.431	0.228	0.001	0.388
0.276	0.296	0.007	0.009	0.421	0.057	0.005	0.171	0.205	0.039	0.971	0.969	0.013	0.015	0.55	0.076	0.328	0.118	0.548	0.045	0.767	0.008	0.007	0.014	0.208
0.117	0.043	0.98	0.018	0.03	0.005	0.944	0.114	0.055	0.009	0.006	0.009	0.034	0.292	0.006	0.769	0.159	0.876	0.069	0.152	0.037	0.404	0.013	0.008	0.329
./ONECUT2_ETV2_CEBPD_15.txt
0.507	0.762	0	0.012	0.347	0.884	0.019	0.603	0.514	0.193	0.169	0.014	0.017	0.944	0.623	0.343	0.032	0.238	0.002	0.38	0.038	0.133	0.157	0.753	0.976	0.075
0.123	0.035	0	0.981	0.023	0.012	0.017	0.071	0.129	0.513	0.786	0.014	0.009	0.013	0.101	0.062	0.188	0.136	0.003	0.003	0.764	0.063	0.431	0.228	0.001	0.388
0.301	0.155	0	0	0.617	0.04	0.009	0.196	0.218	0.251	0.038	0.967	0.966	0.013	0.017	0.58	0.027	0.47	0.118	0.548	0.045	0.767	0.008	0.007	0.014	0.208
0.069	0.048	1	0.007	0.013	0.064	0.955	0.129	0.14	0.043	0.007	0.005	0.009	0.029	0.26	0.015	0.754	0.156	0.876	0.069	0.152	0.037	0.404	0.013	0.008	0.329
./TFAP2C_ELK1_EOMES_21.txt
0.187	0.035	0	0.002	0.08	0.151	0.389	0.106	0	0.033	0.371	0.221	0.053	0.002	0.002	0.985	0.923	0.082	0.044	0.344	0.15	0.058	0.052	0.091	0.113	0.153	0.686
0.254	0.245	0.998	0.863	0.168	0.337	0.11	0	0	0.467	0.069	0.42	0.924	0.001	0.003	0	0.01	0.096	0.208	0.089	0.147	0.106	0.3	0.016	0.298	0.228	0.059
0.202	0.696	0.002	0.009	0.328	0.327	0.462	0.894	0.999	0.453	0.447	0.327	0.015	0.996	0.991	0.011	0.011	0.82	0.107	0.436	0.551	0.744	0.044	0.858	0.144	0.407	0.179
0.357	0.024	0	0.127	0.424	0.184	0.039	0	0.001	0.047	0.113	0.032	0.009	0.002	0.005	0.005	0.056	0.003	0.642	0.131	0.151	0.092	0.604	0.036	0.444	0.212	0.076
./TFAP2C_ELK1_HOXA1_11.txt
0.187	0.035	0	0.002	0.08	0.151	0.389	0.106	0	0.033	0.209	0.376	0.03	0	0.001	0.997	0.945	0.065	0.057	0.21	0	0.047	0.734	0.75	0.059	0.033	0.561
0.254	0.245	0.998	0.863	0.168	0.337	0.11	0	0	0.467	0.101	0.173	0.954	0.001	0.002	0	0.009	0.032	0.168	0.085	0.014	0.081	0.17	0.076	0.118	0.1	0.13
0.202	0.696	0.002	0.009	0.328	0.327	0.462	0.894	0.999	0.453	0.539	0.42	0.007	0.999	0.997	0	0.002	0.9	0.115	0.532	0.986	0.07	0.064	0.098	0.147	0.1	0.106
0.357	0.024	0	0.127	0.424	0.184	0.039	0	0.001	0.047	0.15	0.03	0.01	0.001	0.002	0.003	0.045	0.003	0.661	0.173	0	0.802	0.032	0.076	0.676	0.767	0.203
./TFAP2C_ELK1_HOXA3_11.txt
0.187	0.035	0	0.002	0.08	0.151	0.389	0.106	0	0.033	0.209	0.376	0.075	0.007	0.001	0.772	0.869	0.477	0.05	0.153	0.033	0.096	0.286	0.173	0.448	0.075	0.179	0.54	0.166	0.137	0.221	0.685	0.035	0.065	0.691	0.244
0.254	0.245	0.998	0.863	0.168	0.337	0.11	0	0	0.467	0.101	0.173	0.907	0.013	0.019	0.017	0.015	0.044	0.233	0.072	0.213	0.058	0.108	0.17	0.098	0.268	0.39	0.096	0.538	0.383	0.476	0.067	0.063	0.166	0.052	0.429
0.202	0.696	0.002	0.009	0.328	0.327	0.462	0.894	0.999	0.453	0.539	0.42	0.013	0.967	0.98	0	0.026	0.451	0.123	0.435	0.087	0.339	0.536	0.327	0.175	0.106	0.073	0.075	0.127	0.223	0.202	0.197	0.035	0.059	0.083	0.219
0.357	0.024	0	0.127	0.424	0.184	0.039	0	0.001	0.047	0.15	0.03	0.005	0.013	0.002	0.211	0.091	0.028	0.594	0.341	0.668	0.508	0.07	0.33	0.279	0.552	0.358	0.289	0.17	0.256	0.102	0.05	0.867	0.71	0.173	0.108
./TFAP2C_ELK1_HOXB13_11.txt
0.187	0.035	0	0.002	0.08	0.151	0.389	0.106	0	0.033	0.426	0.201	0.034	0	0.001	0.989	0.92	0.088	0.038	0.21	0.267	0.307	0.012	0.739	0.846	0.682	0.392
0.254	0.245	0.998	0.863	0.168	0.337	0.11	0	0	0.467	0.071	0.5	0.951	0.001	0.002	0	0.009	0.031	0.164	0.085	0.33	0.009	0.045	0.016	0.052	0.121	0.216
0.202	0.696	0.002	0.009	0.328	0.327	0.462	0.894	0.999	0.453	0.397	0.273	0.01	0.999	0.976	0.009	0.007	0.877	0.081	0.532	0.057	0.628	0.049	0.049	0.065	0.084	0.219
0.357	0.024	0	0.127	0.424	0.184	0.039	0	0.001	0.047	0.106	0.026	0.006	0.001	0.023	0.003	0.065	0.003	0.717	0.173	0.346	0.056	0.894	0.197	0.037	0.113	0.173
./TFAP2C_ELK1_HOXB13_21.txt
0.187	0.035	0	0.002	0.08	0.151	0.389	0.106	0	0.033	0.315	0.346	0.136	0.014	0.017	0.965	0.806	0.251	0.085	0.21	0.411	0.534	0.138	0.548	0.742	0.672	0.372
0.254	0.245	0.998	0.863	0.168	0.337	0.11	0	0	0.467	0.101	0.245	0.815	0.004	0.002	0.009	0.061	0.088	0.316	0.085	0.194	0.075	0.016	0.035	0.026	0.109	0.228
0.202	0.696	0.002	0.009	0.328	0.327	0.462	0.894	0.999	0.453	0.42	0.357	0.037	0.976	0.948	0	0.014	0.632	0.11	0.532	0.131	0.263	0.073	0.066	0.07	0.07	0.179
0.357	0.024	0	0.127	0.424	0.184	0.039	0	0.001	0.047	0.163	0.052	0.011	0.005	0.035	0.027	0.119	0.028	0.49	0.173	0.264	0.127	0.774	0.351	0.162	0.15	0.222
./TFAP2C_HES7_E2F1_11.txt
0.06	0.011	0.008	0.053	0.152	0.426	0.22	0.025	0.031	0.217	0.367	0.222	0.256	0.203	0.154	0.213	0.042	0.692	0.009	0.056	0.026	0.013	0.054	0.145	0.329	0.346	0.114	0.077	0.025	0	0.032	0.005	0.019	0.33
0.358	0.854	0.753	0.318	0.34	0.2	0.061	0.057	0.557	0.285	0.202	0.26	0.201	0.285	0.179	0.128	0.899	0.022	0.913	0.004	0.231	0.044	0.481	0.565	0.102	0.067	0.242	0.288	0.057	0.979	0.001	0.815	0.489	0.353
0.538	0.117	0.032	0.193	0.327	0.306	0.699	0.911	0.351	0.323	0.22	0.206	0.351	0.279	0.542	0.565	0.034	0.252	0.025	0.933	0.017	0.918	0.207	0.178	0.456	0.172	0.113	0.624	0.885	0.013	0.967	0.139	0.382	0.068
0.044	0.018	0.207	0.436	0.181	0.068	0.02	0.007	0.06	0.175	0.211	0.312	0.193	0.233	0.124	0.095	0.026	0.033	0.054	0.006	0.726	0.024	0.258	0.113	0.113	0.415	0.53	0.01	0.032	0.008	0	0.041	0.11	0.249
./TFAP2C_HES7_E2F1_12.txt
0.057	0.003	0.016	0.072	0.167	0.437	0.17	0.007	0.041	0.234	0.389	0.258	0.264	0.179	0.203	0.041	0.685	0.005	0.06	0.028	0.011	0.06	0.131	0.329	0.346	0.114	0.077	0.025	0	0.032	0.005	0.019	0.33
0.377	0.957	0.698	0.292	0.334	0.191	0.012	0.102	0.57	0.291	0.191	0.205	0.214	0.165	0.14	0.893	0.021	0.925	0.005	0.228	0.042	0.488	0.57	0.102	0.067	0.242	0.288	0.057	0.979	0.001	0.815	0.489	0.353
0.525	0.016	0.045	0.221	0.344	0.309	0.812	0.876	0.295	0.25	0.225	0.22	0.331	0.5	0.539	0.041	0.259	0.019	0.928	0.016	0.924	0.191	0.18	0.456	0.172	0.113	0.624	0.885	0.013	0.967	0.139	0.382	0.068
0.041	0.024	0.24	0.415	0.155	0.063	0.005	0.015	0.094	0.225	0.196	0.317	0.191	0.155	0.118	0.026	0.034	0.051	0.007	0.728	0.024	0.26	0.119	0.113	0.415	0.53	0.01	0.032	0.008	0	0.041	0.11	0.249
./TFAP2C_HES7_E2F1_21.txt
0.06	0.011	0.008	0.053	0.152	0.426	0.22	0.025	0.031	0.217	0.367	0.222	0.256	0.203	0.159	0.266	0.074	0.578	0.022	0.054	0.047	0.025	0.062	0.11	0.26	0.192	0.497	0.483	0.098	0.062	0.007	0.077	0.023	0.008	0.303
0.358	0.854	0.753	0.318	0.34	0.2	0.061	0.057	0.557	0.285	0.202	0.26	0.201	0.285	0.216	0.132	0.851	0.028	0.902	0.018	0.158	0.026	0.447	0.43	0.072	0.343	0.041	0.181	0.159	0.019	0.949	0.032	0.782	0.484	0.481
0.538	0.117	0.032	0.193	0.327	0.306	0.699	0.911	0.351	0.323	0.22	0.206	0.351	0.279	0.542	0.533	0.04	0.368	0.018	0.917	0.033	0.917	0.292	0.166	0.443	0.128	0.095	0.128	0.743	0.917	0.021	0.881	0.107	0.335	0.07
0.044	0.018	0.207	0.436	0.181	0.068	0.02	0.007	0.06	0.175	0.211	0.312	0.193	0.233	0.082	0.069	0.036	0.026	0.058	0.01	0.762	0.032	0.2	0.294	0.225	0.337	0.367	0.209	0	0.002	0.023	0.01	0.088	0.172	0.146
./TFAP2C_HES7_E2F1_22.txt
0.057	0.003	0.016	0.072	0.167	0.437	0.17	0.007	0.041	0.234	0.389	0.258	0.264	0.185	0.256	0.073	0.571	0.018	0.058	0.049	0.022	0.068	0.096	0.26	0.192	0.497	0.483	0.098	0.062	0.007	0.077	0.023	0.008	0.303
0.377	0.957	0.698	0.292	0.334	0.191	0.012	0.102	0.57	0.291	0.191	0.205	0.214	0.202	0.144	0.845	0.027	0.915	0.019	0.155	0.022	0.454	0.435	0.072	0.343	0.041	0.181	0.159	0.019	0.949	0.032	0.782	0.484	0.481
0.525	0.016	0.045	0.221	0.344	0.309	0.812	0.876	0.295	0.25	0.225	0.22	0.331	0.5	0.508	0.046	0.374	0.011	0.912	0.032	0.923	0.276	0.169	0.443	0.128	0.095	0.128	0.743	0.917	0.021	0.881	0.107	0.335	0.07
0.041	0.024	0.24	0.415	0.155	0.063	0.005	0.015	0.094	0.225	0.196	0.317	0.191	0.113	0.092	0.036	0.028	0.056	0.011	0.765	0.032	0.203	0.301	0.225	0.337	0.367	0.209	0	0.002	0.023	0.01	0.088	0.172	0.146
./TFAP2C_HES7_ERF_21.txt
0.06	0.011	0.008	0.053	0.152	0.426	0.22	0.025	0.031	0.217	0.367	0.222	0.256	0.203	0.155	0.267	0.059	0.678	0.021	0.067	0.059	0.032	0.057	0.167	0.039	0.041	0.124	0.182	0.388	0.106	0.215	0.016	0.068	0.871	0.632	0.171	0.148
0.358	0.854	0.753	0.318	0.34	0.2	0.061	0.057	0.557	0.285	0.202	0.26	0.201	0.285	0.19	0.163	0.867	0.058	0.926	0.021	0.287	0.014	0.564	0.42	0	0.705	0.281	0.364	0.14	0.565	0.772	0	0	0	0.098	0.073	0.213
0.538	0.117	0.032	0.193	0.327	0.306	0.699	0.911	0.351	0.323	0.22	0.206	0.351	0.279	0.52	0.466	0.057	0.221	0.012	0.889	0.022	0.935	0.178	0.253	0.961	0.131	0.132	0.256	0.231	0.208	0.006	0.968	0.917	0.079	0.073	0.756	0.066
0.044	0.018	0.207	0.436	0.181	0.068	0.02	0.007	0.06	0.175	0.211	0.312	0.193	0.233	0.135	0.104	0.018	0.043	0.042	0.023	0.632	0.02	0.201	0.161	0	0.123	0.463	0.198	0.24	0.12	0.006	0.016	0.015	0.05	0.197	0	0.574
./TFAP2C_HES7_ERF_31.txt
0.06	0.011	0.008	0.053	0.152	0.426	0.22	0.025	0.031	0.217	0.367	0.222	0.256	0.203	0.159	0.328	0.04	0.667	0.064	0.045	0.052	0.023	0.071	0.126	0.305	0.178	0.481	0.077	0.116	0	0	0.949	0.699	0.372	0.086
0.358	0.854	0.753	0.318	0.34	0.2	0.061	0.057	0.557	0.285	0.202	0.26	0.201	0.285	0.149	0.214	0.845	0.025	0.839	0.01	0.244	0.025	0.335	0.371	0.203	0.155	0.295	0.586	0.884	0	0	0.015	0.129	0.054	0.375
0.538	0.117	0.032	0.193	0.327	0.306	0.699	0.911	0.351	0.323	0.22	0.206	0.351	0.279	0.524	0.369	0.081	0.224	0.04	0.94	0.023	0.932	0.332	0.18	0.344	0.388	0.116	0.338	0	0.935	1	0.036	0.011	0.512	0.109
0.044	0.018	0.207	0.436	0.181	0.068	0.02	0.007	0.06	0.175	0.211	0.312	0.193	0.233	0.168	0.091	0.034	0.084	0.057	0.005	0.681	0.02	0.263	0.323	0.148	0.279	0.109	0	0	0.065	0	0	0.161	0.062	0.43
./TFAP2C_HES7_ERF_32.txt
0.057	0.003	0.016	0.072	0.167	0.437	0.17	0.007	0.041	0.234	0.389	0.258	0.264	0.184	0.318	0.039	0.66	0.06	0.048	0.053	0.02	0.077	0.112	0.305	0.178	0.481	0.077	0.116	0	0	0.949	0.699	0.372	0.086
0.377	0.957	0.698	0.292	0.334	0.191	0.012	0.102	0.57	0.291	0.191	0.205	0.214	0.135	0.226	0.839	0.024	0.851	0.011	0.241	0.022	0.342	0.376	0.203	0.155	0.295	0.586	0.884	0	0	0.015	0.129	0.054	0.375
0.525	0.016	0.045	0.221	0.344	0.309	0.812	0.876	0.295	0.25	0.225	0.22	0.331	0.482	0.343	0.088	0.231	0.034	0.934	0.022	0.938	0.316	0.183	0.344	0.388	0.116	0.338	0	0.935	1	0.036	0.011	0.512	0.109
0.041	0.024	0.24	0.415	0.155	0.063	0.005	0.015	0.094	0.225	0.196	0.317	0.191	0.199	0.114	0.034	0.085	0.054	0.006	0.684	0.02	0.265	0.33	0.148	0.279	0.109	0	0	0.065	0	0	0.161	0.062	0.43
./TFAP2C_HES7_ETV2_11.txt
0.06	0.011	0.008	0.053	0.152	0.426	0.22	0.025	0.031	0.217	0.367	0.222	0.256	0.203	0.165	0.242	0.044	0.639	0.01	0.048	0.041	0.018	0.053	0.177	0.198	0.413	0.145	0.138	0.001	0	0.985	0.658	0.287	0.059
0.358	0.854	0.753	0.318	0.34	0.2	0.061	0.057	0.557	0.285	0.202	0.26	0.201	0.285	0.159	0.194	0.903	0.028	0.931	0.003	0.295	0.014	0.418	0.419	0.181	0.077	0.585	0.837	0.002	0.015	0.001	0.051	0.061	0.377
0.538	0.117	0.032	0.193	0.327	0.306	0.699	0.911	0.351	0.323	0.22	0.206	0.351	0.279	0.532	0.46	0.033	0.288	0.017	0.943	0.028	0.943	0.269	0.238	0.36	0.355	0.237	0.019	0.991	0.982	0.003	0	0.63	0.08
0.044	0.018	0.207	0.436	0.181	0.068	0.02	0.007	0.06	0.175	0.211	0.312	0.193	0.233	0.145	0.105	0.022	0.045	0.043	0.007	0.637	0.026	0.26	0.165	0.261	0.154	0.033	0.006	0.006	0.003	0.011	0.291	0.022	0.483
./TFAP2C_HES7_ETV2_12.txt
0.057	0.003	0.016	0.072	0.167	0.437	0.17	0.007	0.041	0.234	0.389	0.258	0.264	0.191	0.232	0.043	0.632	0.006	0.051	0.042	0.015	0.059	0.163	0.198	0.413	0.145	0.138	0.001	0	0.985	0.658	0.287	0.059
0.377	0.957	0.698	0.292	0.334	0.191	0.012	0.102	0.57	0.291	0.191	0.205	0.214	0.145	0.207	0.896	0.027	0.944	0.003	0.292	0.011	0.425	0.424	0.181	0.077	0.585	0.837	0.002	0.015	0.001	0.051	0.061	0.377
0.525	0.016	0.045	0.221	0.344	0.309	0.812	0.876	0.295	0.25	0.225	0.22	0.331	0.49	0.434	0.04	0.294	0.011	0.937	0.027	0.949	0.253	0.241	0.36	0.355	0.237	0.019	0.991	0.982	0.003	0	0.63	0.08
0.041	0.024	0.24	0.415	0.155	0.063	0.005	0.015	0.094	0.225	0.196	0.317	0.191	0.175	0.128	0.022	0.046	0.041	0.008	0.64	0.026	0.263	0.172	0.261	0.154	0.033	0.006	0.006	0.003	0.011	0.291	0.022	0.483
./TFAP2C_HES7_ETV5_21.txt
0.06	0.011	0.008	0.053	0.152	0.426	0.22	0.025	0.031	0.217	0.367	0.222	0.256	0.203	0.191	0.224	0.062	0.549	0.013	0.05	0.06	0.028	0.059	0.174	0.156	0.306	0.18	0.273	0.068	0.033	0.748	0.456	0.145	0.118
0.358	0.854	0.753	0.318	0.34	0.2	0.061	0.057	0.557	0.285	0.202	0.26	0.201	0.285	0.172	0.226	0.869	0.04	0.908	0.019	0.354	0.044	0.416	0.405	0.284	0.234	0.387	0.601	0	0.057	0.102	0.137	0.218	0.236
0.538	0.117	0.032	0.193	0.327	0.306	0.699	0.911	0.351	0.323	0.22	0.206	0.351	0.279	0.514	0.435	0.052	0.358	0.021	0.917	0.031	0.881	0.277	0.267	0.284	0.216	0.356	0.126	0.932	0.902	0.007	0.062	0.427	0.336
0.044	0.018	0.207	0.436	0.181	0.068	0.02	0.007	0.06	0.175	0.211	0.312	0.193	0.233	0.122	0.115	0.018	0.053	0.059	0.013	0.555	0.047	0.248	0.153	0.275	0.243	0.077	0	0	0.008	0.143	0.344	0.209	0.309
./TFAP2C_HES7_ETV5_22.txt
0.057	0.003	0.016	0.072	0.167	0.437	0.17	0.007	0.041	0.234	0.389	0.258	0.264	0.216	0.213	0.061	0.542	0.009	0.053	0.062	0.025	0.065	0.16	0.156	0.306	0.18	0.273	0.068	0.033	0.748	0.456	0.145	0.118
0.377	0.957	0.698	0.292	0.334	0.191	0.012	0.102	0.57	0.291	0.191	0.205	0.214	0.158	0.238	0.863	0.039	0.92	0.021	0.351	0.042	0.423	0.41	0.284	0.234	0.387	0.601	0	0.057	0.102	0.137	0.218	0.236
0.525	0.016	0.045	0.221	0.344	0.309	0.812	0.876	0.295	0.25	0.225	0.22	0.331	0.473	0.41	0.059	0.364	0.015	0.912	0.03	0.887	0.261	0.27	0.284	0.216	0.356	0.126	0.932	0.902	0.007	0.062	0.427	0.336
0.041	0.024	0.24	0.415	0.155	0.063	0.005	0.015	0.094	0.225	0.196	0.317	0.191	0.153	0.138	0.018	0.054	0.056	0.014	0.558	0.047	0.251	0.16	0.275	0.243	0.077	0	0	0.008	0.143	0.344	0.209	0.309
./TFAP2C_HES7_TFAP2C_12.txt
0.057	0.003	0.016	0.072	0.167	0.437	0.17	0.007	0.041	0.234	0.389	0.258	0.264	0.183	0.263	0.053	0.646	0.009	0.09	0.043	0.027	0.094	0.137	0.233	0.193	0.312	0.211	0.175	0.06	0.007	0.02	0.068	0.181	0.436	0.207	0.018	0.044
0.377	0.957	0.698	0.292	0.334	0.191	0.012	0.102	0.57	0.291	0.191	0.205	0.214	0.207	0.207	0.866	0.033	0.898	0.015	0.268	0.042	0.452	0.475	0.279	0.351	0.206	0.22	0.323	0.351	0.911	0.699	0.306	0.327	0.193	0.032	0.117	0.538
0.525	0.016	0.045	0.221	0.344	0.309	0.812	0.876	0.295	0.25	0.225	0.22	0.331	0.428	0.419	0.052	0.278	0.009	0.88	0.033	0.878	0.178	0.224	0.285	0.201	0.26	0.202	0.285	0.557	0.057	0.061	0.2	0.34	0.318	0.753	0.854	0.358
0.041	0.024	0.24	0.415	0.155	0.063	0.005	0.015	0.094	0.225	0.196	0.317	0.191	0.182	0.111	0.03	0.043	0.084	0.014	0.656	0.054	0.275	0.165	0.203	0.256	0.222	0.367	0.217	0.031	0.025	0.22	0.426	0.152	0.053	0.008	0.011	0.06
./TFAP2C_HOXB13_ONECUT2_11.txt
0.128	0.017	0.011	0.089	0.184	0.382	0.294	0	0.079	0.057	0.686	0.048	0.178	0.391	0.025	0.633	0.871	0.668	0.68	0.293	0.87	0.112	0.15	0.036	0.875	0.096	0.127
0.339	0.966	0.764	0.221	0.355	0.147	0	0.019	0.127	0.753	0.034	0.252	0.473	0.009	0.054	0.039	0.022	0.106	0.085	0.123	0.027	0.01	0.394	0.034	0.03	0.226	0.416
0.511	0.012	0.008	0.301	0.383	0.295	0.706	0.981	0.712	0.067	0.269	0.093	0.043	0.521	0.022	0.051	0.021	0.064	0.023	0.103	0.055	0.019	0	0.887	0.087	0.089	0.061
0.022	0.005	0.217	0.39	0.079	0.176	0	0	0.082	0.123	0.011	0.607	0.306	0.079	0.899	0.277	0.086	0.162	0.212	0.48	0.048	0.859	0.456	0.043	0.008	0.589	0.396
./TFAP2C_MAX_GCM1_41.txt
0.199	0.269	0.059	0.002	0.008	0.059	0.156	0.388	0.167	0.009	0.03	0.212	0.472	0.21	0.017	0.957	0.004	0.049	0.014	0.003	0.084	0.314	0.07	0.225	0.134	0.106	0.013	0.031	0.111
0.232	0.199	0.341	0.978	0.735	0.304	0.341	0.211	0.004	0.05	0.606	0.207	0.121	0.232	0.971	0.01	0.946	0.006	0.028	0.007	0.281	0.185	0.154	0.062	0.624	0.017	0.067	0.042	0.298
0.195	0.34	0.541	0.008	0.023	0.223	0.353	0.341	0.827	0.935	0.297	0.368	0.289	0.251	0.008	0.021	0.006	0.942	0.012	0.981	0.452	0.211	0.039	0.679	0.109	0.63	0.868	0.915	0.084
0.373	0.193	0.059	0.011	0.234	0.414	0.15	0.06	0.002	0.006	0.067	0.213	0.118	0.307	0.005	0.012	0.044	0.004	0.946	0.01	0.183	0.291	0.736	0.034	0.133	0.247	0.052	0.012	0.506
./TFAP2C_ONECUT2_TFAP2C_12.txt
0.524	0.889	0	0	0.203	0.833	0.012	0.577	0.192	0.176	0.168	0.276	0.079	0.002	0.011	0.068	0.186	0.462	0.188	0.016	0.029	0.176	0.232	0.284	0.442	0.352	0.252	0.207	0.267	0.148	0.814	0.075	0.019	0.053	0.949	0.082	0.086
0.037	0.026	0	0.933	0	0.032	0.036	0.098	0.366	0.24	0.22	0.297	0.317	0.987	0.81	0.241	0.336	0.178	0.021	0	0.595	0.286	0.137	0.288	0.227	0.248	0.259	0.34	0.233	0.275	0.021	0.028	0.736	0.012	0.025	0.258	0.415
0.405	0.075	0.05	0.037	0.765	0.055	0.025	0.168	0.188	0.237	0.224	0.182	0.561	0.007	0.009	0.194	0.317	0.313	0.784	0.985	0.29	0.317	0.33	0.226	0.15	0.177	0.266	0.231	0.255	0.312	0.073	0.024	0.016	0.922	0.002	0.025	0.092
0.034	0.009	0.95	0.029	0.032	0.081	0.927	0.156	0.254	0.347	0.389	0.244	0.043	0.005	0.169	0.498	0.162	0.048	0.007	0	0.086	0.222	0.301	0.202	0.181	0.223	0.223	0.221	0.245	0.265	0.091	0.873	0.229	0.012	0.025	0.635	0.407
./TFAP2C_ONECUT2_TFAP2C_13.txt
0.524	0.889	0	0	0.203	0.833	0.012	0.577	0.192	0.176	0.212	0.264	0.082	0.002	0.005	0.054	0.156	0.469	0.203	0.013	0.032	0.176	0.232	0.311	0.462	0.2	0.325	0.309	0.224	0.17	0.28	0.671	0.041	0.022	0.215	0.954	0.058	0.471
0.037	0.026	0	0.933	0	0.032	0.036	0.098	0.366	0.24	0.159	0.288	0.332	0.982	0.828	0.213	0.34	0.184	0.019	0.005	0.565	0.286	0.137	0.155	0.181	0.355	0.203	0.243	0.308	0.423	0.135	0	0	0.904	0.005	0	0.076	0.139
0.405	0.075	0.05	0.037	0.765	0.055	0.025	0.168	0.188	0.237	0.244	0.204	0.539	0.007	0.009	0.206	0.33	0.297	0.769	0.979	0.326	0.317	0.33	0.304	0.149	0.163	0.296	0.136	0.229	0.227	0.444	0.313	0	0.012	0.761	0.007	0	0.168
0.034	0.009	0.95	0.029	0.032	0.081	0.927	0.156	0.254	0.347	0.386	0.244	0.046	0.01	0.158	0.526	0.175	0.05	0.009	0.003	0.077	0.222	0.301	0.23	0.208	0.282	0.176	0.312	0.24	0.18	0.142	0.017	0.959	0.062	0.02	0.04	0.866	0.222
./TFAP2C_ONECUT2_TFAP2C_14.txt
0.524	0.889	0	0	0.203	0.833	0.012	0.577	0.192	0.176	0.178	0.28	0.102	0.006	0	0.071	0.115	0.437	0.221	0.013	0.048	0.176	0.232	0.368	0.442	0.124	0.299	0.219	0.356	0.285	0.202	0.254	0.727	0.038	0.011	0.355	0.94	0.089	0.408
0.037	0.026	0	0.933	0	0.032	0.036	0.098	0.366	0.24	0.202	0.296	0.321	0.983	0.895	0.213	0.312	0.202	0.014	0.005	0.571	0.286	0.137	0.14	0.123	0.303	0.263	0.235	0.154	0.252	0.428	0.045	0.009	0.015	0.886	0.022	0	0	0.208
0.405	0.075	0.05	0.037	0.765	0.055	0.025	0.168	0.188	0.237	0.265	0.244	0.538	0.007	0.006	0.224	0.445	0.311	0.758	0.982	0.331	0.317	0.33	0.281	0.245	0.232	0.32	0.327	0.271	0.271	0.198	0.627	0.205	0.017	0	0.623	0.041	0.061	0.229
0.034	0.009	0.95	0.029	0.032	0.081	0.927	0.156	0.254	0.347	0.356	0.179	0.039	0.005	0.099	0.492	0.128	0.051	0.007	0	0.05	0.222	0.301	0.211	0.191	0.341	0.118	0.219	0.219	0.192	0.172	0.074	0.059	0.93	0.103	0	0.019	0.85	0.155
./TFAP2C_ONECUT2_TFAP2C_23.txt
0.407	0.635	0.025	0.012	0.229	0.873	0.091	0.265	0.245	0.221	0.223	0.223	0.209	0.22	0.075	0	0.005	0.037	0.179	0.505	0.182	0	0.027	0.275	0.416	0.2	0.325	0.309	0.224	0.17	0.28	0.671	0.041	0.022	0.215	0.954	0.058	0.471
0.092	0.025	0.002	0.922	0.016	0.024	0.073	0.312	0.255	0.231	0.266	0.177	0.163	0.266	0.315	0.992	0.822	0.27	0.295	0.162	0.015	0.005	0.575	0.164	0.181	0.355	0.203	0.243	0.308	0.423	0.135	0	0	0.904	0.005	0	0.076	0.139
0.415	0.258	0.025	0.012	0.736	0.028	0.021	0.275	0.233	0.34	0.259	0.248	0.224	0.253	0.583	0	0.017	0.168	0.304	0.281	0.788	0.992	0.334	0.314	0.224	0.163	0.296	0.136	0.229	0.227	0.444	0.313	0	0.012	0.761	0.007	0	0.168
0.086	0.082	0.949	0.053	0.019	0.075	0.814	0.148	0.267	0.207	0.252	0.352	0.404	0.261	0.028	0.007	0.157	0.526	0.223	0.052	0.014	0.003	0.064	0.246	0.178	0.282	0.176	0.312	0.24	0.18	0.142	0.017	0.959	0.062	0.02	0.04	0.866	0.222
./TFAP2C_ONECUT2_TFAP2C_24.txt
0.407	0.635	0.025	0.012	0.229	0.873	0.091	0.265	0.245	0.221	0.223	0.223	0.176	0.237	0.095	0.005	0	0.053	0.138	0.473	0.201	0	0.044	0.303	0.406	0.124	0.299	0.219	0.356	0.285	0.202	0.254	0.727	0.038	0.011	0.355	0.94	0.089	0.408
0.092	0.025	0.002	0.922	0.016	0.024	0.073	0.312	0.255	0.231	0.266	0.177	0.206	0.274	0.303	0.993	0.889	0.27	0.267	0.179	0.009	0.005	0.581	0.157	0.152	0.303	0.263	0.235	0.154	0.252	0.428	0.045	0.009	0.015	0.886	0.022	0	0	0.208
0.415	0.258	0.025	0.012	0.736	0.028	0.021	0.275	0.233	0.34	0.259	0.248	0.245	0.293	0.582	0	0.013	0.185	0.418	0.295	0.778	0.995	0.339	0.302	0.272	0.232	0.32	0.327	0.271	0.271	0.198	0.627	0.205	0.017	0	0.623	0.041	0.061	0.229
0.086	0.082	0.949	0.053	0.019	0.075	0.814	0.148	0.267	0.207	0.252	0.352	0.373	0.196	0.02	0.003	0.098	0.491	0.176	0.053	0.011	0	0.037	0.237	0.17	0.341	0.118	0.219	0.219	0.192	0.172	0.074	0.059	0.93	0.103	0	0.019	0.85	0.155
./TFAP2C_ONECUT2_TFAP2C_34.txt
0.222	0.866	0.04	0.02	0.062	0.959	0.017	0.142	0.18	0.24	0.312	0.176	0.282	0.189	0.251	0.086	0.008	0.003	0.055	0.151	0.502	0.19	0.005	0.047	0.303	0.404	0.124	0.299	0.219	0.356	0.285	0.202	0.254	0.727	0.038	0.011	0.355	0.94	0.089	0.408
0.168	0	0.007	0.761	0.012	0	0.313	0.444	0.227	0.229	0.136	0.296	0.163	0.206	0.312	0.338	0.988	0.874	0.254	0.28	0.192	0.009	0.005	0.558	0.178	0.173	0.303	0.263	0.235	0.154	0.252	0.428	0.045	0.009	0.015	0.886	0.022	0	0	0.208
0.139	0.076	0	0.005	0.904	0	0	0.135	0.423	0.308	0.243	0.203	0.355	0.222	0.226	0.552	0.005	0.011	0.192	0.423	0.267	0.797	0.99	0.355	0.293	0.211	0.232	0.32	0.327	0.271	0.271	0.198	0.627	0.205	0.017	0	0.623	0.041	0.061	0.229
0.471	0.058	0.954	0.215	0.022	0.041	0.671	0.28	0.17	0.224	0.309	0.325	0.2	0.384	0.21	0.023	0	0.112	0.499	0.146	0.04	0.005	0	0.04	0.225	0.214	0.341	0.118	0.219	0.219	0.192	0.172	0.074	0.059	0.93	0.103	0	0.019	0.85	0.155

## Sheet: 4TF
./ARNTL_PITX1_CUX1_SOX15_2.txt
0.298	0.156	0.012	0.958	0	0.029	0.013	0.002	0.379	0.25	0.388	0.234	0.187	0.105	0.632	0.008	0.077	0.814	0.361	0.203	0.139	0.24666	0.87139	0.00881	0.00681	0.44845	0.95314	0.09525	0.41018	0.33333	0.28155	0.28431	0.26471	0.23529	0.16505	0.4359	0.57955	0.03968	0.82927	0.85714	0.31707	0.34646	0.20134
0.157	0.023	0.988	0.012	0.984	0.004	0.102	0.001	0.264	0.312	0.226	0.222	0.093	0.075	0.28	0.025	0.086	0.025	0.214	0.346	0.186	0.07701	0.02717	0.0055	0.91466	0.01535	0.0025	0.001	0.16174	0.20588	0.29126	0.40196	0.17647	0.20588	0.29126	0.20513	0.05682	0.80952	0.03252	0.04202	0.04878	0.09449	0.34228
0.314	0.418	0	0.015	0	0.967	0.005	0.967	0.08	0.269	0.155	0.308	0.59	0.72	0.026	0.004	0.032	0.047	0.129	0.36	0.237	0.35197	0.05176	0.00781	0.0005	0.5272	0.0035	0.00542	0.28806	0.22549	0.23301	0.15686	0.26471	0.26471	0.29126	0.26923	0.02273	0.06349	0.0813	0.02521	0.0122	0.45669	0.34228
0.23	0.403	0	0.016	0.016	0	0.88	0.031	0.277	0.169	0.232	0.237	0.13	0.099	0.062	0.963	0.805	0.115	0.296	0.091	0.438	0.32436	0.04967	0.97788	0.07853	0.0085	0.04036	0.89833	0.14053	0.23529	0.19417	0.15686	0.29412	0.29412	0.25243	0.08974	0.34091	0.0873	0.05691	0.07563	0.62195	0.10236	0.11409
./ARNTL_PITX1_FOXJ2_PITX1_2.txt
0	0.962	0.002	0	0	0	0.296	0.14	0.263	0.132	0.16	0.607	0.045	0.471	0.781	0.106	0	0	0	0.155	0.332	0.35831	0.5835	0.798	0.76433	0.14993	0.67193	0.09924	0.173	0.85135	0	0.01869	0.82895
1	0.016	0.998	0	0.001	0	0.578	0.099	0.397	0.108	0.035	0.292	0.048	0.098	0.038	0.103	0	0.937	0.816	0.5	0.106	0.10073	0.24	0.084	0.01647	0.6488	0.04932	0	0.02954	0.10811	0	0.08879	0.07018
0	0.019	0	0.996	0.012	0.962	0.036	0.371	0.172	0.727	0.617	0.091	0.052	0.037	0.052	0.038	0	0.063	0.076	0.209	0.294	0.068	0.018	0.03828	0.08786	0.03318	0.12071	0.72137	0.79747	0.04054	0	0.00935	0.05263
0	0.003	0	0.004	0.987	0.038	0.09	0.39	0.167	0.034	0.189	0.01	0.856	0.394	0.129	0.753	1	0	0.108	0.137	0.268	0.47296	0.158	0.07972	0.13134	0.1676	0.15804	0.17939	0	0	1	0.88318	0.04825
./CLOCK_ERF_FIGLA_GCM1_2.txt
0.095	0.974	0	0	0.043	0	0.111	0.189	0.132	0.079	0.536	0.132	0.251	0.001	0.013	0.96	0.693	0.429	0.03444	0.76415	0.00615	0.01647	0.02626	0.00622	0.10511	0.20781	0.25703	0.17001	0.23092	0.18528	0.18876	0.25904	0.20348	0.15663	0.46653	0.06168	0.22089	0.11902	0.09791	0.00989	0.01088
0.905	0.026	0.776	0	0.065	0	0.111	0.405	0.316	0.132	0.057	0.599	0.702	0.001	0.025	0.002	0.022	0.099	0.78809	0.13201	0.46626	0.51121	0.03297	0.001	0.20767	0.23032	0.21754	0.28648	0.17871	0.22943	0.22557	0.2095	0.1834	0.27711	0.11647	0.07392	0.05486	0.57214	0.04362	0.02783	0.01216
0	0	0	0.974	0.065	0.905	0.389	0.108	0.211	0.711	0.31	0.244	0.034	0.998	0.96	0.037	0.011	0.438	0.07793	0.06367	0.50938	0.46543	0.03218	0.97711	0.37921	0.2799	0.33534	0.2905	0.31928	0.33177	0.32597	0.3012	0.35542	0.33601	0.3581	0.16055	0.71944	0.15193	0.69374	0.92455	0.95649
0	0	0.224	0.026	0.826	0.095	0.389	0.297	0.342	0.079	0.097	0.025	0.015	0.001	0.003	0.001	0.274	0.034	0.09904	0.04017	0.01821	0.00689	0.90909	0.01518	0.30801	0.28197	0.19009	0.25301	0.27108	0.25351	0.25971	0.23025	0.2577	0.23025	0.0589	0.70386	0.00481	0.15691	0.16473	0.03772	0.02047
./CLOCK_ETV2_PITX1_CUX1_1.txt
0.287	0.433	0.073	0.903	0	0.117	0.007	0.001	0.052	0.174	0.314	0.111	0.441	0.165	0.21	0	0.001	0.992	0.573	0.28	0.084	0.28	0.362	0.306	0.19673	0.07306	0.69513	0.00623	0.04215	0.8794	0.30747	0.20321	0.13901	0.20851	0.80659	0.00762	0.00454	0.46032	0.95321	0.10175	0.43764
0.168	0.309	0.919	0.005	0.92	0	0.078	0	0.294	0.366	0.243	0.34	0.112	0.565	0.759	0.002	0	0	0.058	0.09	0.327	0.225	0.159	0.187	0.06801	0.04287	0.25422	0.0101	0.07335	0.01322	0.23506	0.34607	0.18593	0.10469	0.03644	0.01101	0.94967	0.0213	0.00538	0.00233	0.14689
0.398	0.19	0.002	0.088	0.006	0.88	0.004	0.909	0.316	0.211	0.196	0.239	0.283	0.219	0.028	0.997	0.999	0.002	0.006	0.593	0.183	0.339	0.312	0.321	0.67095	0.79761	0.01115	0.01071	0.01384	0.02428	0.24105	0.35997	0.23719	0.35143	0.07603	0.00635	0.00124	0.50125	0.00745	0.00194	0.28162
0.148	0.067	0.006	0.005	0.074	0.002	0.911	0.09	0.338	0.248	0.248	0.31	0.164	0.052	0.003	0.001	0.001	0.006	0.362	0.037	0.405	0.157	0.167	0.186	0.06481	0.08646	0.0395	0.97295	0.87066	0.0831	0.21692	0.09075	0.43788	0.33536	0.08094	0.97501	0.04455	0.01713	0.03395	0.89398	0.13385
./CUX1_NHLH1_CUX1_HOXA13_1.txt
0.174	0.877	0.001	0	0.332	0.942	0.026	0.343	0.372	0.265	0.136	0.206	0.33	0.167	0.332	0.074	0.003	0.971	0.015	0.057	0.007	0.001	0.119	0.071	0.244	0.269	0.282	0.492	0.276	0.428	0.92974	0.0225	0.01303	0.09749	0.98804	0.03401	0.10549	0.8759	0.06295	0.05216	0.03566	0.16333	0.52316	0.0017	0.56909	0.82249	0.9085
0.109	0	0.005	0.893	0.059	0.011	0.013	0.195	0.191	0.222	0.146	0.093	0.107	0.219	0.431	0.034	0.984	0.012	0.016	0.884	0.004	0.017	0.72	0.17	0.411	0.533	0.529	0.19	0.313	0.035	0	0.0035	0.70523	0.02707	0	0.013	0.39682	0.04676	0.44065	0.52158	0.44571	0.55711	0.02916	0.02551	0.26714	0.06065	0.00654
0.512	0.072	0.01	0.02	0.609	0.002	0.006	0.292	0.248	0.281	0.326	0.428	0.432	0.417	0.161	0.771	0.005	0.009	0.958	0.059	0.014	0.978	0.071	0.433	0.168	0.03	0.11	0.117	0.179	0.14	0.00542	0.002	0.004	0.87024	0.0005	0.01632	0.0899	0.02698	0.07914	0.39748	0.06321	0.10822	0.43053	0.02721	0.03582	0.02367	0.03268
0.205	0.051	0.985	0.087	0	0.045	0.955	0.17	0.19	0.233	0.393	0.273	0.132	0.197	0.077	0.122	0.009	0.009	0.011	0	0.976	0.004	0.088	0.326	0.177	0.168	0.079	0.2	0.231	0.397	0.06484	0.972	0.27725	0.00469	0.01146	0.93666	0.40779	0.05036	0.41727	0.02878	0.45543	0.17134	0.01715	0.94558	0.12794	0.0932	0.05229
./E2F1_ELK1_EOMES_E2F3_1.txt
0.145	0.018	0.017	0.042	0.032	0.007	0.14	0.444	0.621	0.289	0.055	0.011	0.005	0.947	0.851	0.082	0.033	0.50331	0.2285	0.11526	0.026	0.07211	0.14537	0.16357	0.71934	0.23477	0.11038	0.00685	0.02058	0.02448	0	0.02619	0.21005	0.06643	0.41113	0.319	0.02365	0.59308	0.12876	0.20789	0.15081
0.33	0.056	0.912	0.016	0.623	0.417	0.428	0.063	0.026	0.469	0.902	0.002	0.008	0.009	0.021	0.128	0.2	0.09727	0.16865	0.08157	0.27993	0.008	0.32584	0.13644	0.04025	0.1129	0.03811	0.03425	0.95712	0	0.94257	0.4114	0.10952	0.14183	0.31239	0.09677	0.94257	0.03624	0.47897	0.28495	0.17056
0.496	0.911	0.03	0.906	0.294	0.464	0.136	0.265	0.209	0.147	0.027	0.981	0.968	0.025	0.022	0.78	0.099	0.27682	0.41823	0.67859	0.022	0.879	0.08816	0.3974	0.14954	0.19713	0.73325	0.95548	0	0.97552	0.05405	0.44684	0.17953	0.01795	0.15799	0.34409	0.01014	0.32619	0.19142	0.23835	0.17056
0.028	0.016	0.042	0.035	0.051	0.112	0.296	0.228	0.144	0.095	0.018	0.007	0.018	0.021	0.106	0.009	0.668	0.1226	0.18412	0.12457	0.67207	0.04139	0.44013	0.30259	0.09087	0.4552	0.11827	0.00342	0.0223	0	0.00338	0.11556	0.5009	0.77379	0.11849	0.24014	0.02365	0.04448	0.20086	0.26882	0.50808
./E2F3_ONECUT2_ETV2_CEBPD_2.txt
0.507	0.762	0	0.012	0.347	0.884	0.019	0.603	0.514	0.193	0.169	0.014	0.017	0.944	0.48754	0.31751	0.06525	0.13391	0.00726	0.19455	0.01998	0.09719	0.26469	0.57146	0.63592	0.10187	0.94583	0.10781	0.0117	0.01346	0.98652	0.05266	0.11082
0.123	0.035	0	0.981	0.023	0.012	0.017	0.071	0.129	0.513	0.786	0.014	0.009	0.013	0.11566	0.07013	0.26412	0.0723	0.47773	0.0164	0.84865	0.24292	0.34575	0.15709	0.03518	0.23105	0	0.0079	0.71811	0	0.00778	0.34669	0.36817
0.301	0.155	0	0	0.617	0.04	0.009	0.196	0.218	0.251	0.038	0.967	0.966	0.013	0.09126	0.4452	0.23722	0.7158	0.06826	0.75456	0.05242	0.60146	0.04602	0.07365	0.04011	0.12922	0	0	0.04566	0.9855	0.0057	0.06058	0.16492
0.069	0.048	1	0.007	0.013	0.064	0.955	0.129	0.14	0.043	0.007	0.005	0.009	0.029	0.30604	0.16716	0.43391	0.078	0.44626	0.0345	0.07845	0.05844	0.34354	0.1983	0.28829	0.53786	0.05417	0.88429	0.22453	0.00104	0	0.54007	0.35609
./E2F8_TFAP2C_ELK1_HOXA1_1.txt
0.15473	0.85	0.01923	0	0.10306	0.92985	0.05855	0.07417	0.17157	0.19182	0.21895	0.21867	0.11765	0.341	0.19078	0.19886	0.02955	0	0.001	0.06336	0.14711	0.43875	0.10548	0	0.01995	0.23985	0.26312	0.053	0.002	0.002	0.985	0.923	0.082	0.044	0.344	0.15	0.058	0.052	0.091	0.113	0.153	0.686
0.2289	0.06087	0.04087	0.6225	0	0.01665	0.20539	0.6266	0.19846	0.2711	0.27145	0.32737	0.31969	0.23244	0.24456	0.26749	0.29755	0.99394	0.85375	0.22503	0.41019	0.15091	0.00621	0	0.51396	0.18348	0.34155	0.924	0.001	0.003	0	0.01	0.096	0.208	0.089	0.147	0.106	0.3	0.016	0.298	0.228	0.059
0.20844	0	0	0.0225	0.88562	0.01546	0.00929	0.04476	0.42766	0.25192	0.15365	0.23529	0.26343	0.30268	0.12292	0.17124	0.62511	0.00606	0.0045	0.27682	0.31695	0.3576	0.88831	0.99506	0.39547	0.38399	0.29441	0.015	0.996	0.991	0.011	0.011	0.82	0.107	0.436	0.551	0.744	0.044	0.858	0.144	0.407	0.179
0.40793	0.08913	0.9399	0.355	0.01133	0.03805	0.72677	0.25448	0.2023	0.28517	0.35595	0.21867	0.29923	0.12388	0.44174	0.36241	0.04779	0	0.14125	0.43479	0.12525	0.05275	0	0.00494	0.07063	0.19269	0.10093	0.009	0.002	0.005	0.005	0.056	0.003	0.642	0.131	0.151	0.092	0.604	0.036	0.444	0.212	0.076
./ELF1_GCM1_NHLH1_ERF_2.txt
0	0.01	0.167	0.209	0	0.669	0.051	0.254	0.028	0.232	0.225	0.449	0.366	0.144	0.007	0.945	0.028	0.057	0.026	0.10678	0.18638	0.12671	0.03994	0.01092	0.88066	0.7583	0.48992	0.01521	0.26132	0.19395	0.09393	0	0.01756	0.03734
0.983	0.873	0.677	0.113	0.742	0.165	0.376	0.311	0.287	0.153	0.275	0.163	0.419	0.12	0.939	0.018	0.036	0.842	0.027	0.12324	0.51431	0.83182	0	0.014	0.04794	0.01858	0.02402	0.18395	0.1385	0.61827	0.01479	0.00853	0.00399	0.24481
0.017	0.083	0.03	0.61	0.063	0.045	0.14	0.299	0.449	0.356	0.404	0.107	0.15	0.633	0.02	0.007	0.857	0.063	0.058	0.58408	0.25966	0.03365	0.94194	0.90983	0.0233	0.04968	0.42556	0.05007	0.49972	0.10775	0.55991	0.93483	0.96169	0.18755
0	0.034	0.125	0.068	0.195	0.12	0.433	0.136	0.236	0.26	0.096	0.281	0.065	0.103	0.034	0.03	0.08	0.038	0.889	0.1864	0.03965	0.00781	0.01762	0.06525	0.04759	0.17344	0.06	0.75078	0.10046	0.08004	0.33136	0.05663	0.01676	0.53029
./ELK1_ONECUT2_E2F3_ONECUT2_1.txt
0.51429	0.146	0.05176	0	0.00494	0.95787	0.9421	0.02463	0.1199	0.2178	0.62568	0.01934	0.01721	0.19634	0.8678	0.07744	0.62217	0.43756	0.373	0.283	0.087	0.003	0.003	0.009	0	0.143	0.339	0.322	0.214	0.98	0.012	0.018	0.006	0.985	0.058	0.144
0.1011	0.70684	0.91294	0.00253	0.0136	0.00496	0.00483	0.55172	0.55995	0.09651	0.05164	0.01179	0.94238	0.04243	0.00831	0.01718	0.10626	0.2103	0.129	0.087	0.396	0.062	0.973	0.011	0.962	0.423	0.328	0.133	0.02	0.005	0.009	0.651	0.013	0.004	0.334	0.27
0.2989	0.13673	0.03059	0.99116	0.97033	0.0062	0.00844	0.41256	0.17092	0.61505	0.27857	0.01572	0.01901	0.73374	0.03944	0.01109	0.14757	0.12634	0.137	0.313	0.426	0.934	0.018	0.973	0.021	0.344	0.087	0.164	0.014	0.005	0.002	0.026	0.974	0.011	0.051	0.171
0.08571	0.01043	0.00471	0.00631	0.01112	0.03098	0.04463	0.01108	0.14923	0.07063	0.04462	0.95364	0.0209	0.02798	0.08445	0.89429	0.124	0.22581	0.361	0.316	0.091	0.001	0.008	0.008	0.018	0.09	0.246	0.381	0.752	0.01	0.977	0.306	0.007	0	0.557	0.415
./ERF_HES7_ERF_MAX_1.txt
0.522	0.09	0.127	0.004	0.006	0.983	0.933	0.484	0.007	0.845	0.057	0.006	0.041	0.013	0.105	0.069	0.085	0.305	0.178	0.46504	0.10528	0.14601	0	0	0.95459	0.72364	0.30637	0.09139	0.23502	0.21198	0.02315	0.39352	0.0177	0.73559	0.02929	0.07877	0.02137	0.04444	0.08333	0.20183
0.104	0.741	0.849	0.016	0.01	0.011	0.012	0.222	0.925	0.012	0.892	0.008	0.142	0.012	0.266	0.246	0.323	0.203	0.155	0.24241	0.64642	0.84837	0.00452	0	0.00971	0.07312	0.09181	0.31653	0.16129	0.3871	0.15278	0.07407	0.96018	0.05085	0.90795	0.02397	0.33761	0.06667	0.39352	0.52294
0.221	0.15	0.015	0.978	0.977	0	0.003	0.252	0.05	0.077	0.03	0.986	0.01	0.974	0.393	0.438	0.108	0.344	0.388	0.19226	0.22763	0.00562	0.95845	0.98874	0.02242	0.02102	0.55461	0.11441	0.3871	0.19355	0.80093	0.41667	0.00442	0.14915	0.06276	0.74315	0.05556	0.8037	0.30556	0.12844
0.153	0.019	0.008	0.002	0.007	0.006	0.052	0.043	0.019	0.067	0.021	0	0.806	0.002	0.236	0.246	0.485	0.148	0.279	0.1008	0.02117	0	0.03702	0.01126	0.01327	0.18222	0.0472	0.47767	0.21659	0.20737	0.02315	0.11574	0.0177	0.06441	0	0.15411	0.58547	0.08519	0.21759	0.14679
./ERF_ONECUT2_E2F3_HES7_1.txt
0.4103	0.14469	0.20725	0	0	0.94748	0.94748	0.32594	0.17517	0.21556	0.20177	0.18363	0.26891	0.64234	0.03458	0.01215	0.19569	0.893	0.05819	0.47106	0.421	0.377	0.287	0.103	0.018	0.009	0.019	0.001	0.099	0.326	0.34	0.222	0.187	0.218	0.014	0.514	0.004	0.02	0.082	0.008	0.099	0.168
0.08472	0.73993	0.77893	0	0.00442	0	0.0021	0.1663	0.19734	0.12222	0.38359	0.36062	0.14348	0.05071	0.02079	0.93036	0.03627	0.001	0.01509	0.16025	0.136	0.127	0.09	0.36	0.093	0.951	0.018	0.921	0.46	0.299	0.178	0.298	0.202	0.243	0.966	0.026	0.973	0.015	0.32	0.022	0.373	0.375
0.34053	0.08791	0.01382	0.99339	0.99558	0.05252	0.0105	0.49002	0.06874	0.42889	0.2439	0.3031	0.43455	0.28095	0.00598	0.00388	0.75812	0.015	0	0.13789	0.139	0.135	0.261	0.457	0.879	0.024	0.946	0.048	0.326	0.105	0.12	0.218	0.45	0.456	0.003	0.387	0.011	0.956	0.03	0.916	0.264	0.238
0.16445	0.02747	0	0.00661	0	0	0.03992	0.01774	0.55876	0.23333	0.17073	0.15265	0.15306	0.0265	0.93915	0.0531	0.01042	0.091	0.92672	0.2308	0.304	0.361	0.361	0.081	0.009	0.016	0.018	0.032	0.116	0.27	0.363	0.261	0.161	0.082	0.018	0.073	0.011	0.009	0.567	0.054	0.264	0.219
./ETV5_FIGLA_ETV2_DLX2_1.txt
0.34926	0.1684	0.25081	0.00645	0	0.95334	0.51401	0.31065	0.02185	0.91962	0.00835	0.02842	0.01571	0.01295	0.09663	0.125	0.514	0.322	0.527	0.194	0.201	0.004	0.005	0.959	0.69	0.286	0.128	0.264	0.315	0.185	0.066	0.542	0.698	0.021	0.033	0.68
0.09378	0.23992	0.59592	0.00215	0.00155	0.02125	0.10425	0.17615	0.94501	0.03016	0.28761	0.3315	0.01764	0.01416	0.23493	0.223	0.125	0.109	0.088	0.444	0.759	0.002	0.007	0.015	0.049	0.13	0.294	0.214	0.269	0.294	0.573	0.191	0.196	0.05	0.152	0.037
0.45706	0.52474	0.12994	0.98871	0.94794	0.01296	0.14052	0.44367	0.01829	0.02992	0.68581	0.63253	0.01948	0.94395	0.43422	0.131	0.285	0.295	0.22	0.217	0.038	0.992	0.973	0.01	0.011	0.538	0.158	0.343	0.29	0.392	0.058	0.13	0.042	0.006	0.033	0.135
0.09991	0.06694	0.02333	0.00269	0.05052	0.01244	0.24072	0.06953	0.01485	0.0203	0.01823	0.00805	0.94717	0.02895	0.23422	0.521	0.076	0.274	0.163	0.144	0.002	0.002	0.015	0.015	0.249	0.045	0.42	0.179	0.127	0.129	0.303	0.137	0.064	0.923	0.783	0.149
./EVX1_CLOCK_ERF_FIGLA_4.txt
0.06684	0.43217	0.71556	0.10069	0.25497	0.84588	0.19772	0.24845	0.23602	0.33747	0.18031	0.21843	0.55648	0.11262	0.88129	0.00137	0.10095	0.02474	0.00282	0.111	0.189	0.132	0.079	0.536	0.132	0.251	0.001	0.013	0.96	0.693	0.429	0.056	0.64	0.002	0.016	0.002	0.002	0.142	0.229
0.42602	0.19578	0.11778	0.03125	0.1781	0.03065	0.08385	0.147	0.26708	0.34783	0.11917	0.15735	0.21554	0.8747	0.01504	0.71928	0.0071	0.12878	0.02068	0.111	0.405	0.316	0.132	0.057	0.599	0.702	0.001	0.025	0.002	0.022	0.099	0.659	0.226	0.582	0.655	0.034	0.002	0.216	0.27
0.07219	0.35256	0.03037	0.02951	0.20472	0.07706	0.24327	0.23085	0.36025	0.15217	0.40622	0.30435	0.14715	0.00393	0.0849	0.00857	0.86791	0.04221	0.90645	0.389	0.108	0.211	0.711	0.31	0.244	0.034	0.998	0.96	0.037	0.011	0.438	0.108	0.081	0.406	0.325	0.015	0.979	0.331	0.222
0.43494	0.0195	0.1363	0.83854	0.3622	0.04641	0.47516	0.37371	0.13665	0.16253	0.2943	0.31988	0.08083	0.00874	0.01878	0.27078	0.02404	0.80378	0.07006	0.389	0.297	0.342	0.079	0.097	0.025	0.015	0.001	0.003	0.001	0.274	0.034	0.176	0.053	0.01	0.004	0.95	0.016	0.311	0.279
./FIGLA_CLOCK_ETV2_PAX5_1.txt
0.21997	0.0615	0.90624	0.00822	0.03847	0.01122	0.00428	0.04668	0.18925	0.31578	0.16872	0.19574	0.33175	0.41376	0.27157	0.43727	0.09663	0.79479	0.00503	0.18452	0.01884	0.00982	0.08455	0.174	0.314	0.111	0.506	0.128	0.149	0.001	0.006	0.978	0.591	0.177	0.036	0.73	0.065	0.03	0.031	0.401	0.01	0.034	0.697	0.15	0.045	0.235
0.39911	0.9279	0.0109	0.43336	0.56972	0.0298	0.00058	0.19713	0.33222	0.29295	0.29329	0.30527	0.22716	0.22148	0.16448	0.26756	0.89707	0.00815	0.87114	0.01293	0.13941	0.00095	0.27401	0.366	0.243	0.34	0.135	0.727	0.824	0	0	0	0.042	0.436	0.372	0.216	0.81	0.036	0.726	0.14	0.248	0.469	0.037	0.455	0.272	0.037
0.25866	0.00656	0.05009	0.48065	0.37492	0.00155	0.96246	0.3996	0.17945	0.26576	0.27834	0.24717	0.17128	0.1937	0.38749	0.21787	0.00308	0.18895	0.02373	0.80047	0.0298	0.86283	0.22807	0.211	0.196	0.239	0.186	0.106	0.027	0.999	0.99	0.001	0.009	0.288	0.102	0.039	0.022	0.911	0.185	0.023	0.055	0.407	0.221	0.198	0.029	0.666
0.12226	0.00403	0.03278	0.07777	0.01689	0.95743	0.03268	0.35659	0.29908	0.12551	0.25965	0.25182	0.26981	0.17106	0.17696	0.0768	0.00322	0.0086	0.1001	0.00158	0.81194	0.1264	0.41337	0.248	0.248	0.31	0.172	0.04	0.001	0	0.004	0.022	0.358	0.099	0.489	0.016	0.103	0.023	0.058	0.436	0.687	0.091	0.045	0.198	0.653	0.062
./FIGLA_GCM2_ELK1_HOXA3_1.txt
0.27284	0.00992	0.87667	0.02187	0.00591	0	0.01509	0.07182	0.25213	0.28302	0.17966	0.20097	0.27771	0.19854	0.1352	0.58306	0.05342	0.26661	0.13975	0.1036	0.01	0.0265	0.109	0.016	0.025	0.731	0.798	0.533	0.072	0.375	0.825	0.033	0.096	0.286	0.173	0.448	0.075	0.179	0.54	0.166	0.137	0.221	0.685	0.035	0.065	0.691	0.244
0.34957	0.95855	0	0.30496	0.43768	0.00286	0.00116	0.17346	0.11206	0.24772	0.28136	0.30207	0.12728	0.26127	0.21864	0.09469	0.04414	0.07903	0.5223	0.01272	0	0.00553	0.817	0.026	0.017	0.034	0.021	0.039	0.164	0.087	0.039	0.213	0.058	0.108	0.17	0.098	0.268	0.39	0.096	0.538	0.383	0.476	0.067	0.063	0.166	0.052	0.429
0.18149	0.03152	0.08649	0.66548	0.53219	0.05939	0.95299	0.34449	0.25091	0.17407	0.22168	0.25213	0.22229	0.26188	0.35871	0.20952	0.03363	0.65183	0.14225	0.8487	0.9765	0.95351	0.052	0.925	0.928	0.016	0.04	0.396	0.074	0.381	0.087	0.087	0.339	0.536	0.327	0.175	0.106	0.073	0.075	0.127	0.223	0.202	0.197	0.035	0.059	0.083	0.219
0.1961	0	0.03684	0.00768	0.02422	0.93775	0.03076	0.41023	0.3849	0.29519	0.3173	0.24482	0.37272	0.27832	0.28745	0.11323	0.86931	0.00203	0.1957	0.03499	0.013	0.01446	0.021	0.033	0.03	0.22	0.142	0.032	0.691	0.157	0.049	0.668	0.508	0.07	0.33	0.279	0.552	0.358	0.289	0.17	0.256	0.102	0.05	0.867	0.71	0.173	0.108
./FLI1_FIGLA_ETV2_BHLHA15_1.txt
0.44921	0.1128	0.18778	0.002	0.001	0.98124	0.643	0.45571	0.03389	0.87651	0.0233	0.45031	0.04417	0.007	0.05781	0.125	0.514	0.322	0.597	0.226	0.144	0.007	0.01	0.94	0.63	0.247	0.075	0.245
0.11247	0.56547	0.76049	0.001	0.01026	0.0035	0.06533	0.26576	0.92053	0.02304	0.2298	0.28775	0.06333	0.01419	0.16984	0.223	0.125	0.109	0.057	0.381	0.806	0.004	0.013	0.019	0.051	0.087	0.303	0.174
0.28953	0.27499	0.03964	0.995	0.98374	0.002	0.067	0.23513	0.01396	0.05623	0.28704	0.2309	0.03133	0.89806	0.47337	0.131	0.285	0.295	0.163	0.182	0.046	0.987	0.946	0.02	0.019	0.635	0.17	0.379
0.14879	0.04675	0.01209	0.0015	0.005	0.01326	0.22467	0.0439	0.03162	0.04471	0.45987	0.03105	0.86167	0.08125	0.29897	0.521	0.076	0.274	0.182	0.21	0.004	0.002	0.03	0.021	0.299	0.031	0.453	0.202
./FLI1_FIGLA_ETV2_RFX5_4.txt
0.405	0.138	0.255	0.004	0.002	0.979	0.486	0.382	0.023	0.915	0.009	0.032	0.015	0.014	0.1	0.125	0.514	0.322	0.59183	0.17427	0.13314	0.00532	0.005	0.93678	0.64657	0.25004	0.05468	0.1636	0.20123	0.31863	0.10319	0.28344	0.06634	0.54054	0.17949	0.08811	0.84896	0.85519	0.05838	0.16074
0.146	0.547	0.677	0.002	0.004	0.007	0.114	0.229	0.953	0.032	0.422	0.539	0.04	0.014	0.285	0.223	0.125	0.109	0.09025	0.52751	0.82528	0.00321	0.00772	0.04157	0.0316	0.07053	0.338	0.20602	0.36196	0.20098	0.64128	0.36319	0.26904	0.0516	0.03663	0.71806	0.04896	0.03673	0.88108	0.18282
0.283	0.258	0.058	0.99	0.984	0.004	0.134	0.319	0.013	0.035	0.544	0.418	0.016	0.94	0.353	0.131	0.285	0.295	0.19405	0.18781	0.03803	0.98804	0.96995	0.01	0.01072	0.64735	0.11629	0.45944	0.18773	0.36029	0.11548	0.19632	0.06143	0.39803	0.74634	0.02555	0.06146	0.04302	0.03135	0.6135
0.166	0.057	0.01	0.003	0.01	0.01	0.266	0.071	0.011	0.019	0.025	0.011	0.93	0.033	0.262	0.521	0.076	0.274	0.12337	0.1099	0.00355	0.00343	0.01683	0.01165	0.31061	0.03208	0.49153	0.17094	0.24908	0.1201	0.14005	0.15706	0.60319	0.00983	0.03755	0.16828	0.04063	0.06506	0.02919	0.04294
./FLI1_FIGLA_ETV2_TEF_1.txt
0.405	0.138	0.255	0.004	0.002	0.979	0.486	0.382	0.023	0.915	0.009	0.032	0.015	0.014	0.1	0.125	0.514	0.322	0.51421	0.15619	0.11299	0.0035	0.00602	0.96611	0.62121	0.32301	0.0375	0.13151	0.80337	0.00505	0.22222	0	0.8952	0.9704	0.02268
0.146	0.547	0.677	0.002	0.004	0.007	0.114	0.229	0.953	0.032	0.422	0.539	0.04	0.014	0.285	0.223	0.125	0.109	0.06691	0.55512	0.82981	0.00353	0.00997	0.01216	0.05558	0.06947	0.15272	0.09226	0.00247	0.87581	0.01039	0.16619	0.09188	0.0112	0.45773
0.283	0.258	0.058	0.99	0.984	0.004	0.134	0.319	0.013	0.035	0.544	0.418	0.016	0.94	0.353	0.131	0.285	0.295	0.24293	0.18001	0.04605	0.95825	0.96851	0.01	0.01181	0.59038	0.08968	0.21991	0.19416	0.00578	0.76361	0.00696	0.00664	0.0092	0.14309
0.166	0.057	0.01	0.003	0.01	0.01	0.266	0.071	0.011	0.019	0.025	0.011	0.93	0.033	0.262	0.521	0.076	0.274	0.17545	0.10818	0.01115	0.03472	0.015	0.01173	0.3109	0.01715	0.72059	0.55633	0	0.11336	0.00378	0.82685	0.00627	0.0092	0.37649
./FLI1_FIGLA_GCM1_CEBPB_1.txt
0.405	0.138	0.255	0.004	0.002	0.979	0.668	0.483	0.004	0.958	0.004	0.018	0.01	0.005	0.08	0.149	0.095	0.078	0.256	0.213	0.379	0.227	0.053	0.182	0.76741	0.04133	0.17169	0.10338	0.10874	0	0	0.15307	0.42588	0.12947	0.47817	0	0	0.19038	0	0.02114	0	0.98083	0.98605	0.00404
0.146	0.547	0.677	0.002	0.004	0.007	0.038	0.191	0.991	0.012	0.43	0.507	0.025	0.003	0.16	0.05	0.564	0.27	0.394	0.085	0.163	0.346	0.201	0.387	0.05285	0.03433	0.02096	0.70555	0.04939	0.00906	0.01048	0.27849	0.09569	0.23803	0.07077	0.00201	0	0.00334	0.97889	0.00641	0.73854	0.01454	0	0.46159
0.283	0.258	0.058	0.99	0.984	0.004	0.008	0.306	0.001	0.011	0.557	0.47	0.007	0.98	0.428	0.483	0.155	0.604	0.177	0.512	0.326	0.297	0.441	0.222	0.16974	0.03092	0.80785	0.11773	0.7202	0.97576	0.98624	0.00472	0.27695	0.2677	0.45106	0.00134	0.00935	0.80094	0	0.95067	0	0.00463	0.0093	0.06806
0.166	0.057	0.01	0.003	0.01	0.01	0.286	0.02	0.004	0.019	0.009	0.005	0.958	0.013	0.332	0.318	0.186	0.047	0.173	0.19	0.131	0.13	0.305	0.209	0.00999	0.89342	0	0.07385	0.12167	0.01518	0.00328	0.56372	0.20148	0.3648	0	0.99664	0.99065	0.00534	0.02111	0.02178	0.26146	0	0.00465	0.46631
./FLI1_FIGLA_GCM1_ELF1_1.txt
0.405	0.138	0.255	0.004	0.002	0.979	0.668	0.483	0.004	0.958	0.004	0.018	0.01	0.005	0.08	0.149	0.095	0.078	0.256	0.213	0.379	0.227	0.053	0.182	0.59412	0.03015	0.13426	0.09354	0.09777	0.02304	0	0.05548	0.01203	0.01176	0.70296	0.67891	0.137	0.06403	0.35207
0.146	0.547	0.677	0.002	0.004	0.007	0.038	0.191	0.991	0.012	0.43	0.507	0.025	0.003	0.16	0.05	0.564	0.27	0.394	0.085	0.163	0.346	0.201	0.387	0.08352	0.04502	0.04256	0.64419	0.00903	0	0.02857	0.81508	0.0015	0.03824	0.07811	0.09123	0.11524	0.16542	0.11405
0.283	0.258	0.058	0.99	0.984	0.004	0.008	0.306	0.001	0.011	0.557	0.47	0.007	0.98	0.428	0.483	0.155	0.604	0.177	0.512	0.326	0.297	0.441	0.222	0.31054	0.16038	0.81532	0.1341	0.75707	0.96094	0.97063	0.0256	0.91128	0.89559	0.09941	0.11137	0.72343	0.18997	0.4562
0.166	0.057	0.01	0.003	0.01	0.01	0.286	0.02	0.004	0.019	0.009	0.005	0.958	0.013	0.332	0.318	0.186	0.047	0.173	0.19	0.131	0.13	0.305	0.209	0.01181	0.76445	0.00835	0.12867	0.13613	0.01602	0.00079	0.10384	0.07519	0.05441	0.11953	0.11848	0.02433	0.58058	0.07769
./FLI1_FIGLA_GCM1_SPDEF_3.txt
0.405	0.138	0.255	0.004	0.002	0.979	0.668	0.483	0.004	0.958	0.004	0.018	0.01	0.005	0.08	0.149	0.095	0.078	0.256	0.213	0.379	0.227	0.053	0.182	0.58853	0.03178	0.17338	0.16779	0.08708	0.00897	0	0.11814	0.03027	0.04121	0.711	0.24504	0.13889
0.146	0.547	0.677	0.002	0.004	0.007	0.038	0.191	0.991	0.012	0.43	0.507	0.025	0.003	0.16	0.05	0.564	0.27	0.394	0.085	0.163	0.346	0.201	0.387	0.0765	0.03622	0.05685	0.59944	0.029	0.00673	0.02102	0.63567	0.0227	0.0392	0.0861	0.07837	0.18564
0.283	0.258	0.058	0.99	0.984	0.004	0.008	0.306	0.001	0.011	0.557	0.47	0.007	0.98	0.428	0.483	0.155	0.604	0.177	0.512	0.326	0.297	0.441	0.222	0.27664	0.06154	0.76205	0.12573	0.6678	0.96299	0.97386	0.10671	0.90162	0.83819	0.14322	0.09425	0.56504
0.166	0.057	0.01	0.003	0.01	0.01	0.286	0.02	0.004	0.019	0.009	0.005	0.958	0.013	0.332	0.318	0.186	0.047	0.173	0.19	0.131	0.13	0.305	0.209	0.05833	0.87046	0.00822	0.10754	0.21612	0.02132	0.00511	0.13948	0.04541	0.08141	0.05968	0.58234	0.11043
./FLI1_MAX_GCM1_ONECUT2_1.txt
0.62136	0.17085	0.12086	0.00527	0	0.96404	0.58411	0.47341	0.00292	0.95351	0.00145	0.0269	0.01536	0.00537	0.14084	0.14	0.14	0.277	0.273	0.162	0.212	0.163	0.167	0.164	0.556	0.044	0.178	0.08	0.049	0.001	0.004	0.211	0.647	0.099	0.907	0.016	0.008	0.213	0.846	0.022	0.365
0.11091	0.72394	0.77619	0.00117	0	0.01769	0.11573	0.14775	0.99057	0.01288	0.97042	0.00115	0.05393	0.00087	0.34247	0.26	0.266	0.194	0.273	0.186	0.19	0.132	0.271	0.273	0.105	0.073	0.024	0.685	0.011	0.004	0.003	0.187	0.045	0.351	0	0.02	0.984	0.036	0.004	0.009	0.15
0.14636	0.09122	0.07445	0.98946	0.98946	0.01313	0.17797	0.26165	0.00058	0.03008	0.00894	0.97195	0.00441	0.98177	0.3372	0.225	0.229	0.304	0.328	0.389	0.45	0.471	0.321	0.347	0.301	0.056	0.795	0.12	0.836	0.983	0.992	0.108	0.235	0.368	0.052	0.011	0.005	0.727	0.021	0.006	0.324
0.12136	0.014	0.02849	0.0041	0.01054	0.00514	0.1222	0.11718	0.00592	0.00403	0.01919	0.0005	0.9258	0.01198	0.17949	0.375	0.365	0.225	0.125	0.263	0.149	0.234	0.242	0.215	0.037	0.828	0.003	0.115	0.104	0.013	0.001	0.494	0.072	0.182	0.04	0.954	0.003	0.024	0.129	0.962	0.162
./FLI1_MAX_GCM1_SOX2_1.txt
0.62136	0.17085	0.12086	0.00527	0	0.96404	0.83821	0.74083	0.00592	0.95851	0.00345	0.0314	0.02036	0.00087	0.08734	0.525	0.037	0.271	0.072	0.064	0.007	0.015	0.123	0.31	0.053	0.931	0.021	0.003	0.019	0	0.07	0.117
0.11091	0.72394	0.77619	0.00117	0	0.01769	0.00645	0.10651	0.98557	0.01038	0.97442	0.00415	0.04043	0.00337	0.28147	0.105	0.083	0.032	0.673	0.016	0.04	0.021	0.342	0.275	0.642	0.026	0.04	0	0.031	0.008	0.178	0.421
0.14636	0.09122	0.07445	0.98946	0.98946	0.01313	0.00893	0.1503	0.00558	0.02508	0.00494	0.96245	0.00941	0.98777	0.4882	0.224	0.031	0.678	0.119	0.787	0.928	0.948	0.062	0.34	0.024	0.007	0.067	0.051	0.948	0.009	0.239	0.102
0.12136	0.014	0.02849	0.0041	0.01054	0.00514	0.1464	0.00237	0.00292	0.00603	0.01719	0.002	0.9303	0.00798	0.14249	0.147	0.849	0.019	0.136	0.133	0.026	0.015	0.473	0.075	0.281	0.035	0.872	0.946	0.001	0.983	0.514	0.36
./FOXL1_CUX1_NHLH1_CLOCK_1.txt
0.39523	0.13832	0.55515	0.62653	0.56852	0.06904	0.73621	0.23701	0.21104	0.33117	0.16287	0.33981	0.90264	0.0035	0.003	0.37144	0.94871	0.07215	0.31739	0.231	0.2	0.079	0.168	0.177	0.277	0.092	0.029	0.913	0.016	0.069	0.041	0.012	0.141	0.064	0.325	0.126	0.301	0.406	0.058	0.966	0.003	0.049	0.02	0	0.03	0.261
0.13263	0.09977	0.34358	0.16735	0.04815	0.68374	0.13909	0.4026	0.23377	0.32792	0.23127	0.12184	0	0.00525	0.90121	0.01815	0.002	0.00633	0.16283	0.179	0.117	0.11	0.03	0.168	0.457	0.072	0.912	0.048	0.069	0.761	0.034	0.007	0.627	0.189	0.363	0.508	0.293	0.219	0.942	0	0.844	0.005	0.104	0.001	0.293	0.523
0.4191	0.06576	0.06148	0.0898	0.08148	0.05791	0.06235	0.1526	0.31818	0.18831	0.2899	0.33072	0.0419	0.00949	0	0.60334	0.0035	0	0.09242	0.313	0.19	0.529	0.533	0.411	0.225	0.708	0.03	0.023	0.801	0.13	0.032	0.959	0.103	0.421	0.241	0.167	0.272	0.374	0	0.029	0.017	0.939	0.007	0.983	0.284	0.183
0.05305	0.69615	0.03978	0.11633	0.30185	0.18931	0.06235	0.20779	0.23701	0.1526	0.31596	0.20763	0.05546	0.98176	0.09529	0.00657	0.04579	0.92152	0.42736	0.276	0.492	0.282	0.269	0.244	0.042	0.129	0.028	0.017	0.114	0.042	0.894	0.022	0.129	0.326	0.07	0.199	0.134	0.001	0	0.005	0.137	0.007	0.869	0.016	0.393	0.033
./GCM1_NHLH1_CUX1_HOXA13_1.txt
0	0.01	0.167	0.209	0	0.669	0.051	0.254	0.028	0.232	0.225	0.449	0.245	0.196	0.003	0.93	0.042	0.065	0.013	0.024	0.151	0.017	0.244	0.269	0.282	0.492	0.276	0.428	0.92974	0.0225	0.01303	0.09749	0.98804	0.03401	0.10549	0.8759	0.06295	0.05216	0.03566	0.16333	0.52316	0.0017	0.56909	0.82249	0.9085
0.983	0.873	0.677	0.113	0.742	0.165	0.376	0.311	0.287	0.153	0.275	0.163	0.55	0.127	0.982	0.025	0.023	0.829	0.002	0.082	0.708	0.223	0.411	0.533	0.529	0.19	0.313	0.035	0	0.0035	0.70523	0.02707	0	0.013	0.39682	0.04676	0.44065	0.52158	0.44571	0.55711	0.02916	0.02551	0.26714	0.06065	0.00654
0.017	0.083	0.03	0.61	0.063	0.045	0.14	0.299	0.449	0.356	0.404	0.107	0.118	0.574	0	0.011	0.889	0.08	0.049	0.866	0.087	0.405	0.168	0.03	0.11	0.117	0.179	0.14	0.00542	0.002	0.004	0.87024	0.0005	0.01632	0.0899	0.02698	0.07914	0.39748	0.06321	0.10822	0.43053	0.02721	0.03582	0.02367	0.03268
0	0.034	0.125	0.068	0.195	0.12	0.433	0.136	0.236	0.26	0.096	0.281	0.088	0.104	0.015	0.034	0.047	0.026	0.936	0.028	0.054	0.355	0.177	0.168	0.079	0.2	0.231	0.397	0.06484	0.972	0.27725	0.00469	0.01146	0.93666	0.40779	0.05036	0.41727	0.02878	0.45543	0.17134	0.01715	0.94558	0.12794	0.0932	0.05229
./GCM1_NHLH1_CUX1_RFX5_1.txt
0.30227	0.94565	0.00229	0.02263	0.46078	0.95186	0.14286	0.44074	0.23793	0.24598	0.15535	0.13101	0.17545	0.28036	0.03674	0.51862	0.04447	0.46135	0.0876	0.14316	0.50055	0.61186	0.13426	0.196	0.003	0.93	0.042	0.065	0.013	0.024	0.151	0.017	0.244	0.269	0.282	0.492	0.276	0.428	0.948	0.045	0.01	0.107	0.992	0.056	0.175
0.12427	0.00217	0.00229	0.9375	0.01307	0	0	0.19678	0.13908	0.26667	0.65548	0.50727	0.45919	0.13409	0.74299	0.18837	0.27248	0.19463	0.16653	0.35233	0.16337	0.09797	0.70147	0.127	0.982	0.025	0.023	0.829	0.002	0.082	0.708	0.223	0.411	0.533	0.529	0.19	0.313	0.035	0	0.007	0.518	0	0	0.026	0.353
0.42821	0.0087	0.00114	0.00216	0.48693	0.00438	0	0.18987	0.41954	0.31034	0.07467	0.20548	0.09374	0.5027	0.07915	0.08867	0.08379	0.25722	0.58223	0.18758	0.24973	0.08155	0.06831	0.574	0	0.011	0.889	0.08	0.049	0.866	0.087	0.405	0.168	0.03	0.11	0.117	0.179	0.14	0.001	0.004	0.008	0.886	0.001	0	0.169
0.14526	0.04348	0.99429	0.03772	0.03922	0.04376	0.85714	0.17261	0.20345	0.17701	0.1145	0.15624	0.27112	0.08285	0.14113	0.20384	0.59926	0.0868	0.16364	0.31743	0.08636	0.20862	0.09645	0.104	0.015	0.034	0.047	0.026	0.936	0.028	0.054	0.355	0.177	0.168	0.079	0.2	0.231	0.397	0.051	0.944	0.463	0.006	0.007	0.918	0.303
./GCM1_NHLH1_ERF_SREBF2_2.txt
0	0.01	0.167	0.209	0	0.669	0.051	0.254	0.028	0.232	0.225	0.449	0.366	0.144	0.007	0.945	0.028	0.057	0.026	0.11112	0.15277	0.07923	0.04399	0.00798	0.90377	0.72635	0.47348	0.00536	0.20412	0.98158	0	0	0.07126	0	0.80161	0.01882
0.983	0.873	0.677	0.113	0.742	0.165	0.376	0.311	0.287	0.153	0.275	0.163	0.419	0.12	0.939	0.018	0.036	0.842	0.027	0.17456	0.60743	0.86621	0.00909	0.03256	0.03752	0.06016	0.0045	0.16686	0.56073	0.00526	0.94911	0.20253	0.02375	0	0	0.29839
0.017	0.083	0.03	0.61	0.063	0.045	0.14	0.299	0.449	0.356	0.404	0.107	0.15	0.633	0.02	0.007	0.857	0.063	0.058	0.58748	0.2062	0.01657	0.93692	0.90513	0.004	0.0165	0.46019	0.04143	0.12166	0.01053	0.01272	0.78692	0.019	0.97389	0.06434	0.02151
0	0.034	0.125	0.068	0.195	0.12	0.433	0.136	0.236	0.26	0.096	0.281	0.065	0.103	0.034	0.03	0.08	0.038	0.889	0.12734	0.0336	0.03798	0.0095	0.05433	0.05421	0.19699	0.06134	0.78635	0.11349	0.00263	0.03817	0.01055	0.88599	0.02611	0.13405	0.66129
./GCM1_ONECUT2_ETV2_CEBPD_1.txt
0.55785	0.05203	0.1864	0.09387	0.03812	0.00195	0	0.39745	0.66027	0.83248	0.00714	0.00767	0.26948	0.89449	0.01488	0.51569	0.514	0.193	0.169	0.014	0.017	0.944	0.623	0.343	0.032	0.238	0.002	0.38	0.038	0.133	0.157	0.753	0.976	0.075
0.14235	0.09609	0.02037	0.60349	0.02601	0	0	0.17713	0.0669	0.02104	0.01521	0.9762	0.03142	0.01133	0.01412	0.10814	0.129	0.513	0.786	0.014	0.009	0.013	0.101	0.062	0.188	0.136	0.003	0.003	0.764	0.063	0.431	0.228	0.001	0.388
0.25249	0.07786	0.78324	0.08765	0.9139	0.99512	0.98312	0.10697	0.21551	0.10453	0.00806	0	0.67757	0.03843	0.01667	0.22987	0.218	0.251	0.038	0.967	0.966	0.013	0.017	0.58	0.027	0.47	0.118	0.548	0.045	0.767	0.008	0.007	0.014	0.208
0.04732	0.77402	0.00999	0.21498	0.02197	0.00293	0.01688	0.31845	0.05732	0.04194	0.96959	0.01613	0.02153	0.05576	0.95434	0.1458	0.14	0.043	0.007	0.005	0.009	0.029	0.26	0.015	0.754	0.156	0.876	0.069	0.152	0.037	0.404	0.013	0.008	0.329
./GCM2_ELK1_HOXB13_ONECUT2_1.txt
0.456	0.091	0.288	0.19	0.136	0.221	0.184	0.17	0.024	0.042	0.923	0.736	0.26582	0.10181	0.32573	0.5584	0.08043	0.58112	0.76984	0.6759	0.33273	0.86975	0.11203	0.1499	0.0364	0.87526	0.09646	0.12745
0.112	0.083	0.114	0.361	0.02	0.051	0.161	0.725	0.017	0	0.026	0.068	0.19488	0.29762	0.21493	0.03965	0.05998	0.03382	0.01974	0.09719	0.17568	0.02731	0.01037	0.39425	0.03426	0.0296	0.22638	0.41569
0.259	0.052	0.597	0.18	0.805	0.627	0.617	0.077	0.935	0.895	0.016	0.028	0.41531	0.123	0.15336	0.28526	0.04274	0.05896	0.05523	0.04649	0.1409	0.05462	0.01867	0	0.88651	0.08668	0.08858	0.06078
0.174	0.775	0	0.269	0.039	0.101	0.039	0.028	0.025	0.063	0.036	0.17	0.12399	0.47707	0.30598	0.11619	0.81735	0.32609	0.15518	0.18091	0.35119	0.04832	0.85892	0.45585	0.04283	0.00846	0.58858	0.39608
./GCM2_FIGLA_ETV2_DRGX_2.txt
0.59014	0.05923	0.28839	0.10494	0.08622	0.0039	0	0.239	0.30975	0.04348	0.86574	0.00589	0.03357	0.03132	0.03816	0.065	0.125	0.514	0.322	0.549	0.182	0.126	0.006	0.005	0.97	0.588	0.29	0.127	0.456	0.191	0.093	0.672
0.16498	0.06701	0.04194	0.68619	0.02566	0.00425	0.00936	0.20724	0.32363	0.90731	0.0571	0.43161	0.44436	0.04437	0.02597	0.309	0.223	0.125	0.109	0.064	0.5	0.841	0.002	0.007	0.009	0.069	0.092	0.304	0.113	0.077	0.113	0.062
0.20392	0.05025	0.66586	0.12238	0.8213	0.9752	0.99064	0.16147	0.24389	0.01936	0.04294	0.53534	0.50749	0.04144	0.89395	0.363	0.131	0.285	0.295	0.229	0.18	0.03	0.99	0.972	0.01	0.01	0.593	0.103	0.309	0.105	0.073	0.087
0.04096	0.82351	0.00381	0.08649	0.06683	0.01665	0	0.3918	0.12273	0.02986	0.03422	0.02717	0.01508	0.88287	0.04191	0.263	0.521	0.076	0.274	0.157	0.136	0.002	0.003	0.016	0.011	0.333	0.026	0.465	0.121	0.627	0.721	0.179
./GCM2_HES7_ERF_HOXB13_1.txt
0.45517	0.06466	0.34298	0.20449	0.1139	0.00258	0.00135	0.09276	0.30915	0.11818	0.1755	0.31542	0.03819	0.72836	0.06212	0.04991	0.08675	0.02486	0.08263	0.1402	0.305	0.178	0.414	0.143	0.17	0.005	0.007	0.949	0.681	0.364	0.059	0.289	0.423	0.009	0.54	0.843	0.646	0.325
0.14593	0.08143	0.12417	0.38213	0.11957	0.00158	0	0.27168	0.214	0.28828	0.17	0.1975	0.89312	0.02004	0.87011	0.01264	0.2852	0.01414	0.3007	0.33047	0.203	0.155	0.247	0.517	0.771	0.001	0	0.019	0.109	0.068	0.373	0.296	0.037	0.072	0.054	0.007	0.14	0.234
0.27511	0.11718	0.53277	0.23303	0.46617	0.98108	0.99066	0.13104	0.29471	0.22158	0.47877	0.41501	0.0512	0.16067	0.03218	0.93119	0.02969	0.89737	0.29984	0.17056	0.344	0.388	0.211	0.282	0.052	0.961	0.986	0.024	0.019	0.53	0.076	0.156	0.426	0.04	0.09	0.034	0.086	0.235
0.12378	0.73673	7e-05	0.18036	0.30036	0.01475	0.008	0.50452	0.18214	0.37196	0.17623	0.07258	0.01749	0.09093	0.03559	0.00626	0.59837	0.06364	0.31633	0.35927	0.148	0.279	0.129	0.058	0.007	0.034	0.008	0.009	0.193	0.039	0.491	0.259	0.114	0.879	0.316	0.116	0.129	0.206
./HES7_E2F1_ELK1_EOMES_1.txt
0.15306	0.15932	0.01649	0.75309	0	0.02292	0.00569	0.00265	0.03546	0.12303	0.32881	0.34596	0.11437	0.11099	0.02166	0.0085	0.03691	0.01862	0.01315	0.235	0.444	0.621	0.289	0.055	0.011	0.005	0.947	0.851	0.082	0.033	0.477	0.15	0.058	0.052	0.091	0.113	0.153	0.686
0.16846	0.09171	0.96151	0.01235	0.95041	0.00278	0.21819	0.06229	0.5385	0.7103	0.10222	0.06719	0.24232	0.30916	0.05648	0.9455	0.00835	0.71913	0.45321	0.39043	0.063	0.026	0.469	0.902	0.002	0.008	0.009	0.021	0.128	0.2	0.094	0.147	0.106	0.3	0.016	0.298	0.228	0.059
0.56549	0.66314	0.00481	0.20645	0.02582	0.97153	0	0.9271	0.18947	0.103	0.45604	0.17155	0.11294	0.56013	0.89822	0.0213	0.93675	0.21635	0.42285	0.10193	0.265	0.209	0.147	0.027	0.981	0.968	0.025	0.022	0.78	0.099	0.34	0.551	0.744	0.044	0.858	0.144	0.407	0.179
0.11299	0.08583	0.01718	0.02812	0.02378	0.00278	0.77612	0.00795	0.23657	0.06366	0.11294	0.4153	0.53038	0.01922	0.02414	0.0252	0.0175	0.0459	0.11079	0.27264	0.228	0.144	0.095	0.018	0.007	0.018	0.021	0.106	0.009	0.668	0.089	0.151	0.092	0.604	0.036	0.444	0.212	0.076
./HES7_ERF_HOXB13_ONECUT2_1.txt
0.163	0.388	0.013	0.703	0.111	0	0.058	0.022	0.069	0.085	0.305	0.178	0.414	0.143	0.17	0.005	0.007	0.949	0.681	0.29432	0.07781	0.27373	0.5029	0.01593	0.57712	0.82034	0.6629	0.30923	0.86975	0.11203	0.1499	0.0364	0.87526	0.09646	0.12745
0.109	0.264	0.855	0.016	0.802	0.015	0.243	0.022	0.246	0.323	0.203	0.155	0.247	0.517	0.771	0.001	0	0.019	0.109	0.18738	0.36162	0.29293	0.02065	0.08798	0.04332	0.01024	0.11269	0.17868	0.02731	0.01037	0.39425	0.03426	0.0296	0.22638	0.41569
0.527	0.271	0.099	0.151	0.056	0.985	0.011	0.956	0.438	0.108	0.344	0.388	0.211	0.282	0.052	0.961	0.986	0.024	0.019	0.39181	0.131	0.10336	0.36676	0.02624	0.07096	0.03723	0.05449	0.1689	0.05462	0.01867	0	0.88651	0.08668	0.08858	0.06078
0.202	0.078	0.033	0.13	0.031	0	0.688	0	0.246	0.485	0.148	0.279	0.129	0.058	0.007	0.034	0.008	0.009	0.193	0.12699	0.42907	0.32998	0.10969	0.86985	0.30859	0.13218	0.17041	0.34319	0.04832	0.85892	0.45585	0.04283	0.00846	0.58858	0.39608
./HES7_ERF_ONECUT2_TFAP2C_3.txt
0.148	0.107	0.051	0.726	0.024	0.043	0.072	0.039	0.041	0.124	0.182	0.399	0.126	0.211	0.008	0.034	0.909	0.79	0.248	0.162	0.216	0.202	0.184	0.20203	0.80564	0.05444	0.02133	0.11393	0.93058	0.03941	0.16828	0.18023	0.23954	0.31231	0.17567	0.28213	0.2076	0.22983	0.07886	0.00599	0.00526	0.04422	0.23574	0.55665	0.22323	0.00979	0.02175	0.23878	0.3655
0.139	0.18	0.897	0.083	0.976	0.036	0.329	0	0.705	0.281	0.364	0.113	0.652	0.776	0	0.002	0	0.05	0.119	0.205	0.122	0.384	0.361	0.14503	0.02	0.02126	0.81828	0.01969	0.001	0.1713	0.35734	0.22662	0.2289	0.13602	0.29582	0.16274	0.14905	0.30441	0.33898	0.98428	0.86456	0.25407	0.25399	0.15665	0.01936	0	0.56281	0.21749	0.22188
0.279	0.279	0.051	0.143	0	0.884	0.01	0.961	0.131	0.132	0.256	0.286	0.148	0.01	0.98	0.957	0.066	0.042	0.623	0.068	0.429	0.244	0.303	0.32008	0.14538	0.002	0.00631	0.85089	0.011	0	0.16835	0.42281	0.30798	0.24316	0.20304	0.35513	0.18099	0.15525	0.54294	0.00973	0.01118	0.19162	0.36274	0.25323	0.74886	0.99021	0.36	0.30494	0.17629
0.434	0.434	0	0.048	0	0.036	0.589	0	0.123	0.463	0.198	0.202	0.073	0.003	0.011	0.007	0.025	0.118	0.009	0.567	0.233	0.171	0.153	0.33286	0.02899	0.92229	0.15408	0.0155	0.05742	0.78879	0.30653	0.17034	0.22357	0.30851	0.32548	0.2	0.46236	0.3105	0.03922	0	0.119	0.51009	0.14753	0.03346	0.00854	0	0.05544	0.23878	0.23632
./HES7_TFAP2C_ELK1_HOXB13_1.txt
0.16121	0.27884	0.04045	0.67548	0.00928	0.08264	0.03738	0.03469	0.10448	0.13484	0.23309	0.19292	0.31163	0.21102	0.18079	0.04753	0.00366	0.01082	0.07407	0.16583	0.41244	0.15638	0.00898	0.03845	0.426	0.201	0.034	0	0.001	0.989	0.92	0.088	0.038	0.21	0.267	0.307	0.012	0.739	0.846	0.682	0.392
0.25279	0.22568	0.90852	0.03379	0.89512	0.02426	0.2981	0.06255	0.46557	0.52007	0.27864	0.351	0.20625	0.22031	0.28866	0.29807	0.95458	0.78118	0.23723	0.33186	0.15169	0.01609	0.05831	0.50244	0.071	0.5	0.951	0.001	0.002	0	0.009	0.031	0.164	0.085	0.33	0.009	0.045	0.016	0.052	0.121	0.216
0.4195	0.42275	0.02739	0.24451	0.0052	0.8757	0.03322	0.83572	0.16267	0.1899	0.28504	0.20053	0.2601	0.20169	0.24331	0.62667	0.02926	0.03508	0.26394	0.33359	0.38987	0.82337	0.9266	0.40552	0.397	0.273	0.01	0.999	0.976	0.009	0.007	0.877	0.081	0.532	0.057	0.628	0.049	0.049	0.065	0.084	0.219
0.1665	0.07273	0.02364	0.04622	0.0904	0.0174	0.6313	0.06704	0.26728	0.15519	0.20323	0.25555	0.22203	0.36698	0.28724	0.02773	0.0125	0.17342	0.42476	0.16822	0.046	0.00416	0.0061	0.0536	0.106	0.026	0.006	0.001	0.023	0.003	0.065	0.003	0.717	0.173	0.346	0.056	0.894	0.197	0.037	0.113	0.173
./HOXA13_CUX1_NHLH1_CLOCK_2.txt
0.07381	0.06742	0.11222	0.57737	0.00319	0.76864	0.94178	0.93779	0.38137	0.95247	0.0049	0.01389	0.2362	0.89934	0.03542	0.2333	0.231	0.2	0.079	0.168	0.177	0.277	0.092	0.029	0.913	0.016	0.069	0.041	0.012	0.141	0.064	0.325	0.126	0.301	0.406	0.058	0.966	0.003	0.049	0.02	0	0.03	0.261
0.61881	0.37924	0.71694	0.01684	0.01717	0.02837	0.01657	0.02555	0.17319	0	0.00081	0.67493	0.004	0.0215	0.03429	0.36492	0.179	0.117	0.11	0.03	0.168	0.457	0.072	0.912	0.048	0.069	0.761	0.034	0.007	0.627	0.189	0.363	0.508	0.293	0.219	0.942	0	0.844	0.005	0.104	0.001	0.293	0.523
0.11943	0.00549	0.02841	0.39669	0.0041	0.01652	0.00587	0.01957	0.22198	0.01346	8e-05	0.0437	0.7533	0.05221	0.01697	0.10493	0.313	0.19	0.529	0.533	0.411	0.225	0.708	0.03	0.023	0.801	0.13	0.032	0.959	0.103	0.421	0.241	0.167	0.272	0.374	0	0.029	0.017	0.939	0.007	0.983	0.284	0.183
0.18795	0.54786	0.14243	0.0091	0.97554	0.18648	0.03578	0.01709	0.22346	0.03407	0.99422	0.26698	0.006	0.02696	0.91332	0.29684	0.276	0.492	0.282	0.269	0.244	0.042	0.129	0.028	0.017	0.114	0.042	0.894	0.022	0.129	0.326	0.07	0.199	0.134	0.001	0	0.005	0.137	0.007	0.869	0.016	0.393	0.033
./HOXB13_ONECUT2_ETV2_CEBPD_1.txt
0.22464	0.09662	0.25845	0.5828	0.02287	0.61424	0.79769	0.6798	0.40023	0.81587	0.05602	0.08095	0.1917	0.87963	0.05773	0.36523	0.514	0.193	0.169	0.014	0.017	0.944	0.623	0.343	0.032	0.238	0.002	0.38	0.038	0.133	0.157	0.753	0.976	0.075
0.30676	0.35024	0.28986	0.0043	0.10395	0.03264	0.01349	0.08539	0.12318	0.03116	0.00519	0.68763	0.02863	0.0208	0.12169	0.24334	0.129	0.513	0.786	0.014	0.009	0.013	0.101	0.062	0.188	0.136	0.003	0.003	0.764	0.063	0.431	0.228	0.001	0.388
0.25362	0.18599	0.05072	0.30753	0.01247	0.05193	0.04046	0.02299	0.2019	0.10481	0.00934	0	0.75175	0.06334	0.04879	0.12839	0.218	0.251	0.038	0.967	0.966	0.013	0.017	0.58	0.027	0.47	0.118	0.548	0.045	0.767	0.008	0.007	0.014	0.208
0.21498	0.36715	0.40097	0.10538	0.86071	0.30119	0.14836	0.21182	0.27469	0.04816	0.92946	0.23143	0.02791	0.03623	0.77179	0.26254	0.14	0.043	0.007	0.005	0.009	0.029	0.26	0.015	0.754	0.156	0.876	0.069	0.152	0.037	0.404	0.013	0.008	0.329
./MAX_GCM1_ONECUT2_ETV2_1.txt
0.33	0.206	0	0.956	0	0.024	0	0.009	0.145	0.14	0.14	0.277	0.273	0.162	0.212	0.163	0.167	0.164	0.556	0.044	0.178	0.08	0.049	0.001	0.004	0.211	0.647	0.2913	0.77448	0.008	0.01458	0.36614	0.88713	0.03062	0.61251	0.28923	0.16376	0	0	0.97045	0.6901	0.34956	0.03306	0.28981
0.225	0.189	0.994	0.019	0.96	0	0.039	0	0.366	0.26	0.266	0.194	0.273	0.186	0.19	0.132	0.271	0.273	0.105	0.073	0.024	0.685	0.011	0.004	0.003	0.187	0.045	0.23698	0.00934	0.01631	0.9675	0.03259	0.00716	0.0103	0.08356	0.4959	0.80604	0.00465	0	0.01193	0.06384	0.06565	0.27504	0.22307
0.347	0.373	0	0.023	0.008	0.976	0.003	0.981	0.275	0.225	0.229	0.304	0.328	0.389	0.45	0.471	0.321	0.347	0.301	0.056	0.795	0.12	0.836	0.983	0.992	0.108	0.235	0.32217	0.174	0.00894	0.00723	0.57413	0.03876	0.00549	0.20153	0.15749	0.02784	0.9936	0.98785	0	0.00687	0.58479	0.14854	0.32787
0.098	0.232	0.006	0.003	0.032	0.001	0.957	0.01	0.214	0.375	0.365	0.225	0.125	0.263	0.149	0.234	0.242	0.215	0.037	0.828	0.003	0.115	0.104	0.013	0.001	0.494	0.072	0.14955	0.04169	0.96724	0.01069	0.02714	0.06695	0.95308	0.1029	0.05738	0.00236	0.00175	0.01215	0.01761	0.23919	0	0.54336	0.15925
./NHLH1_CLOCK_ERF_DLX3_2.txt
0.28428	0.22713	0.07028	0.94643	0.03323	0.11721	0.08108	0.04855	0.22893	0.0956	0.17632	0.32201	0.36558	0.05736	0.96882	0.0006	0.012	0.02874	0	0.05739	0.26473	0.132	0.079	0.492	0.137	0.22	0.006	0.019	0.911	0.661	0.359	0.11	0.301	0.139	0.124	0.534	0.545	0	0.107	0.518
0.42264	0.02364	0.9159	0.02262	0.19854	0.58976	0.01577	0.02775	0.42138	0.3044	0.46096	0.36604	0.32789	0.94264	0.013	0.86462	0.0072	0.04155	0	0.23978	0.39471	0.316	0.132	0.093	0.579	0.666	0	0.043	0.019	0.044	0.086	0.275	0.359	0.316	0.45	0.199	0.148	0.07	0.157	0.077
0.06289	0.5889	0	0.0131	0.64425	0.21365	0.00788	0.91908	0.04528	0.38742	0.17506	0.18239	0.30653	0	0.01697	0	0.96419	0.03672	0.87855	0.32343	0.12624	0.211	0.711	0.311	0.23	0.075	0.995	0.891	0.039	0.014	0.49	0.245	0.249	0.428	0.124	0.239	0.113	0.056	0.107	0.193
0.23019	0.16033	0.01382	0.01786	0.12399	0.07938	0.89527	0.00462	0.3044	0.21258	0.18766	0.12956	0	0	0.00121	0.13478	0.0166	0.89249	0.12145	0.37941	0.21383	0.342	0.079	0.102	0.054	0.039	0	0.048	0.031	0.281	0.066	0.371	0.089	0.118	0.301	0.028	0.194	0.874	0.629	0.212
./NHLH1_CLOCK_ETV2_PITX1_1.txt
0.19956	0.11564	0.05062	0.8486	0.03163	0.11798	0.07554	0.01236	0.21366	0.05947	0.32489	0.12555	0.29383	0.41937	0.06555	0.93448	0.00139	0.0828	0.01355	0.0005	0.04088	0.21751	0.314	0.111	0.441	0.165	0.21	0	0.001	0.992	0.573	0.28	0.084	0.28	0.362	0.306	0.231	0.066	0.659	0.001	0.051	0.85	0.237
0.50827	0.10573	0.86724	0.07664	0.09813	0.57908	0.05935	0.01442	0.48018	0.19273	0.36344	0.50771	0.23048	0.2642	0.93045	0.0025	0.88193	0.00259	0.09115	0.00054	0.29364	0.44456	0.243	0.34	0.112	0.565	0.759	0.002	0	0	0.058	0.09	0.327	0.225	0.159	0.187	0.035	0.033	0.308	0.01	0.064	0.015	0.249
0.22602	0.59692	0.02579	0.04206	0.73642	0.25128	0.04856	0.93512	0.15198	0.3326	0.24119	0.1674	0.33501	0.28188	0.001	0.05836	0.01136	0.90949	0.00535	0.94584	0.30023	0.19691	0.196	0.239	0.283	0.219	0.028	0.997	0.999	0.002	0.006	0.593	0.183	0.339	0.312	0.321	0.696	0.817	0.015	0.021	0.025	0.03	0.357
0.06615	0.18172	0.05635	0.03271	0.13382	0.05166	0.81655	0.03811	0.15419	0.4152	0.07048	0.19934	0.14118	0.03405	0.003	0.00516	0.10531	0.00462	0.88995	0.05312	0.36525	0.14052	0.248	0.31	0.164	0.052	0.003	0.001	0.001	0.006	0.362	0.037	0.405	0.157	0.167	0.186	0.039	0.084	0.018	0.968	0.86	0.105	0.158
./ONECUT2_E2F3_ONECUT2_TFAP2C_4.txt
0.356	0.54	0	0.001	0.225	0.884	0.054	0.747	0.569	0.373	0.283	0.087	0.003	0.003	0.009	0	0.143	0.339	0.322	0.18437	0.915	0.01562	0.009	0.05453	0.95742	0.05828	0.10908	0.17157	0.19182	0.21895	0.21867	0.11765	0.341	0.19078	0.21073	0.0241	0	0	0.04672	0.14322	0.48849	0.10497	0	0.0069	0.1087	0.30524
0.165	0.061	0.006	0.985	0.046	0	0	0.05	0.066	0.129	0.087	0.396	0.062	0.973	0.011	0.962	0.423	0.328	0.133	0.12445	0.03293	0.02493	0.63675	0.0065	0.01032	0.2697	0.4483	0.19846	0.2711	0.27145	0.32737	0.31969	0.23244	0.24456	0.28097	0.35011	0.98987	0.84449	0.28205	0.48338	0.19182	0.01242	0	0.56092	0.29795	0.26309
0.368	0.347	0.008	0	0.718	0.008	0	0.074	0.069	0.137	0.313	0.426	0.934	0.018	0.973	0.021	0.344	0.087	0.164	0.11122	0.0025	0.001	0.02425	0.92981	0.01323	0.03015	0.10788	0.42766	0.25192	0.15365	0.23529	0.26343	0.30268	0.12292	0.14049	0.55422	0.01013	0	0.22564	0.30691	0.2532	0.88262	0.99113	0.33793	0.32097	0.26181
0.111	0.053	0.987	0.013	0.012	0.108	0.946	0.129	0.296	0.361	0.316	0.091	0.001	0.008	0.008	0.018	0.09	0.246	0.381	0.57996	0.04957	0.95845	0.3305	0.00916	0.01902	0.64188	0.33474	0.2023	0.28517	0.35595	0.21867	0.29923	0.12388	0.44174	0.36782	0.07158	0	0.15551	0.44558	0.0665	0.0665	0	0.00887	0.09425	0.27238	0.16986
./ONECUT2_TFAP2C_ELK1_EOMES_1.txt
0.52381	0.88889	0	0	0.20273	0.83271	0.01241	0.57738	0.19196	0.17586	0.18722	0.23785	0.07195	0.00145	0.001	0.07801	0.15735	0.40847	0.19579	0.01304	0.02855	0.2733	0.22657	0.053	0.002	0.002	0.985	0.923	0.082	0.044	0.344	0.15	0.058	0.052	0.091	0.113	0.153	0.686
0.0372	0.02646	0	0.93333	0	0.03222	0.03586	0.09821	0.36607	0.23994	0.14116	0.26242	0.27472	0.98596	0.88494	0.17072	0.32698	0.14341	0.01403	0	0.52734	0.17736	0.27845	0.924	0.001	0.003	0	0.01	0.096	0.208	0.089	0.147	0.106	0.3	0.016	0.298	0.228	0.059
0.40476	0.0754	0.0495	0.0375	0.76538	0.05452	0.02483	0.16815	0.1875	0.23696	0.26597	0.19624	0.60567	0.00825	0.0045	0.29131	0.36662	0.40113	0.78367	0.98646	0.38246	0.38198	0.32868	0.015	0.996	0.991	0.011	0.011	0.82	0.107	0.436	0.551	0.744	0.044	0.858	0.144	0.407	0.179
0.03423	0.00926	0.9505	0.02917	0.03189	0.08055	0.9269	0.15625	0.25446	0.34724	0.40565	0.3035	0.04766	0.00435	0.11006	0.45997	0.14855	0.04699	0.00651	0.0005	0.06165	0.16736	0.1663	0.009	0.002	0.005	0.005	0.056	0.003	0.642	0.131	0.151	0.092	0.604	0.036	0.444	0.212	0.076
./PITX1_CUX1_NHLH1_CLOCK_1.txt
0.16246	0.08012	0.73126	0.01147	0.03331	0.9088	0.37793	0.20321	0.13901	0.25576	0.86229	0.00731	0.00527	0.46166	0.9486	0.07637	0.41732	0.231	0.2	0.079	0.168	0.177	0.277	0.092	0.029	0.913	0.016	0.069	0.041	0.012	0.141	0.064	0.325	0.126	0.301	0.406	0.058	0.966	0.003	0.049	0.02	0	0.03	0.261
0.10101	0.05274	0.20044	0.0102	0.0827	0.01145	0.22111	0.34607	0.18593	0.13685	0.01822	0.00601	0.91783	0.01465	0.00469	0.00167	0.14345	0.179	0.117	0.11	0.03	0.168	0.457	0.072	0.912	0.048	0.069	0.761	0.034	0.007	0.627	0.189	0.363	0.508	0.293	0.219	0.942	0	0.844	0.005	0.104	0.001	0.293	0.523
0.6459	0.77823	0.00731	0.00042	0.00268	0.01856	0.12511	0.35997	0.23719	0.35222	0.05102	0.00318	0.00062	0.50963	0.00723	0.00097	0.15831	0.313	0.19	0.529	0.533	0.411	0.225	0.708	0.03	0.023	0.801	0.13	0.032	0.959	0.103	0.421	0.241	0.167	0.272	0.374	0	0.029	0.017	0.939	0.007	0.983	0.284	0.183
0.09063	0.08891	0.06099	0.97791	0.88132	0.06119	0.27585	0.09075	0.43788	0.25518	0.06847	0.98351	0.07578	0.01356	0.03948	0.92099	0.28093	0.276	0.492	0.282	0.269	0.244	0.042	0.129	0.028	0.017	0.114	0.042	0.894	0.022	0.129	0.326	0.07	0.199	0.134	0.001	0	0.005	0.137	0.007	0.869	0.016	0.393	0.033
./TBX3_CLOCK_ETV2_PITX1_1.txt
0.12683	0.02611	0.0148	0.03944	0.08195	0.09635	0.43439	0.30062	0.23895	0.26194	0.30006	0.05792	0.92041	0	0.10532	0.01222	0.0005	0.052	0.174	0.314	0.111	0.441	0.165	0.21	0	0.001	0.992	0.573	0.28	0.084	0.28	0.362	0.306	0.231	0.066	0.659	0.001	0.051	0.85	0.237
0.34987	0.07347	0.18552	0.02099	0.10123	0.15834	0.0808	0.09261	0.30318	0.23179	0.27846	0.93676	0.0025	0.93228	0	0.04101	0.00882	0.294	0.366	0.243	0.34	0.112	0.565	0.759	0.002	0	0	0.058	0.09	0.327	0.225	0.159	0.187	0.035	0.033	0.308	0.01	0.064	0.015	0.249
0.48202	0.87917	0.03436	0.92112	0.04124	0.51293	0.31561	0.27021	0.1692	0.38615	0.32981	0.00232	0.06602	0.00398	0.89194	0.00536	0.91042	0.316	0.211	0.196	0.239	0.283	0.219	0.028	0.997	0.999	0.002	0.006	0.593	0.183	0.339	0.312	0.321	0.696	0.817	0.015	0.021	0.025	0.03	0.357
0.04128	0.02125	0.76533	0.01845	0.77558	0.23238	0.1692	0.33656	0.28867	0.12062	0.09117	0.003	0.01157	0.06374	0.00225	0.94141	0.08026	0.338	0.248	0.248	0.31	0.164	0.052	0.003	0.001	0.001	0.006	0.362	0.037	0.405	0.157	0.167	0.186	0.039	0.084	0.018	0.968	0.86	0.105	0.158
./TBX3_CLOCK_ETV2_RFX5_1.txt
0.12683	0.02611	0.0148	0.03944	0.08195	0.09635	0.43439	0.30062	0.23895	0.26194	0.30006	0.05792	0.92041	0	0.10532	0.01222	0.0005	0.052	0.174	0.314	0.111	0.5	0.163	0.163	0.002	0.001	0.966	0.522	0.268	0.046	0.082	0.201	0.319	0.103	0.283	0.066	0.541	0.179	0.088	0.849	0.855	0.058	0.161
0.34987	0.07347	0.18552	0.02099	0.10123	0.15834	0.0808	0.09261	0.30318	0.23179	0.27846	0.93676	0.0025	0.93228	0	0.04101	0.00882	0.294	0.366	0.243	0.34	0.146	0.646	0.8	0.001	0.001	0.032	0.045	0.095	0.395	0.238	0.362	0.201	0.641	0.363	0.269	0.052	0.037	0.718	0.049	0.037	0.881	0.183
0.48202	0.87917	0.03436	0.92112	0.04124	0.51293	0.31561	0.27021	0.1692	0.38615	0.32981	0.00232	0.06602	0.00398	0.89194	0.00536	0.91042	0.316	0.211	0.196	0.239	0.214	0.158	0.035	0.994	0.996	0.001	0.005	0.591	0.131	0.54	0.188	0.36	0.115	0.196	0.061	0.398	0.746	0.026	0.061	0.043	0.031	0.613
0.04128	0.02125	0.76533	0.01845	0.77558	0.23238	0.1692	0.33656	0.28867	0.12062	0.09117	0.003	0.01157	0.06374	0.00225	0.94141	0.08026	0.338	0.248	0.248	0.31	0.14	0.034	0.002	0.003	0.003	0.002	0.427	0.046	0.428	0.14	0.249	0.12	0.14	0.157	0.603	0.01	0.038	0.168	0.041	0.065	0.029	0.043
./TFAP2C_ELK1_EOMES_E2F1_1.txt
0.187	0.035	0	0.002	0.08	0.151	0.389	0.106	0	0.033	0.371	0.221	0.053	0.002	0.002	0.985	0.923	0.082	0.044	0.36672	0.21968	0.05759	0.04057	0.04762	0.12542	0.09722	0.66754	0.72753	0.35311	0.05314	0	0.00699	0.00989	0	0	0.08547	0.39744	0.20655	0	0.64496	0.02924
0.254	0.245	0.998	0.863	0.168	0.337	0.11	0	0	0.467	0.069	0.42	0.924	0.001	0.003	0	0.01	0.096	0.208	0.17717	0.15016	0.08341	0.21452	0.008	0.23639	0.15173	0.06588	0.03852	0	0.24739	0.04104	0.98042	0	0.83652	0.34238	0.25499	0.18234	0.11396	0.88734	0.04054	0.58563
0.202	0.696	0.002	0.009	0.328	0.327	0.462	0.894	0.999	0.453	0.447	0.327	0.015	0.996	0.991	0.011	0.011	0.82	0.107	0.35352	0.51756	0.7984	0.07819	0.92406	0.09993	0.57598	0.138	0.0485	0.24859	0.61063	0.95896	0.01259	0.99011	0.15871	0.56331	0.14245	0.13248	0.33761	0.0038	0.21622	0.16124
0.357	0.024	0	0.127	0.424	0.184	0.039	0	0.001	0.047	0.113	0.032	0.009	0.002	0.005	0.005	0.056	0.003	0.642	0.10259	0.1121	0.0606	0.66672	0.02082	0.53777	0.17508	0.12858	0.18545	0.39831	0.08885	0	0	0	0.00477	0.09432	0.51709	0.28775	0.34188	0.10886	0.09828	0.22389
./TFAP2C_ELK1_HOXB13_ONECUT2_1.txt
0.187	0.035	0	0.002	0.08	0.151	0.389	0.106	0	0.033	0.426	0.201	0.034	0	0.001	0.989	0.92	0.088	0.13132	0.15331	0.26273	0.4449	0.01743	0.67662	0.82184	0.6809	0.34273	0.86975	0.11203	0.1499	0.0364	0.87526	0.09646	0.12745
0.254	0.245	0.998	0.863	0.168	0.337	0.11	0	0	0.467	0.071	0.5	0.951	0.001	0.002	0	0.009	0.031	0.23538	0.21762	0.30993	0.00665	0.07448	0.02432	0.03274	0.10319	0.16968	0.02731	0.01037	0.39425	0.03426	0.0296	0.22638	0.41569
0.202	0.696	0.002	0.009	0.328	0.327	0.462	0.894	0.999	0.453	0.397	0.273	0.01	0.999	0.976	0.009	0.007	0.877	0.16731	0.359	0.05386	0.46776	0.03074	0.05046	0.05273	0.05349	0.1609	0.05462	0.01867	0	0.88651	0.08668	0.08858	0.06078
0.357	0.024	0	0.127	0.424	0.184	0.039	0	0.001	0.047	0.106	0.026	0.006	0.001	0.023	0.003	0.065	0.003	0.46599	0.27007	0.37348	0.08069	0.87735	0.24909	0.09268	0.16241	0.32669	0.04832	0.85892	0.45585	0.04283	0.00846	0.58858	0.39608
./TFAP2C_HES7_E2F1_ELK1_2.txt
0.057	0.003	0.016	0.072	0.167	0.437	0.17	0.007	0.041	0.234	0.389	0.258	0.264	0.179	0.203	0.041	0.685	0.005	0.06	0.028	0.011	0.06	0.131	0.329	0.346	0.114	0.079	0.025	0.00853	0.02909	0.0164	0.05303	0.30449	0.2888	0.2368	0.2518	0.17732	0.20464	0.2256	0.42686	0.1736	0.10058	0.00239	0.01297	0.91447	0.78334	0.11534	0.0696
0.377	0.957	0.698	0.292	0.334	0.191	0.012	0.102	0.57	0.291	0.191	0.205	0.214	0.165	0.14	0.893	0.021	0.925	0.005	0.228	0.042	0.488	0.57	0.102	0.067	0.242	0.36013	0.05243	0.93438	0.02315	0.74181	0.41942	0.32318	0.1624	0.2088	0.21743	0.24361	0.18945	0.2072	0.05835	0.4752	0.80141	0.00159	0.0122	0.01462	0.03131	0.0904	0.16
0.525	0.016	0.045	0.221	0.344	0.309	0.812	0.876	0.295	0.25	0.225	0.22	0.331	0.5	0.539	0.041	0.259	0.019	0.928	0.016	0.924	0.191	0.18	0.456	0.172	0.113	0.53267	0.88929	0.03531	0.92618	0.17078	0.39827	0.10954	0.216	0.2136	0.23581	0.28674	0.38209	0.3312	0.3765	0.2792	0.06214	0.99602	0.95423	0.03289	0.03381	0.77993	0.1272
0.041	0.024	0.24	0.415	0.155	0.063	0.005	0.015	0.094	0.225	0.196	0.317	0.191	0.155	0.118	0.026	0.034	0.051	0.007	0.728	0.024	0.26	0.119	0.113	0.415	0.53	0.0277	0.03279	0.02178	0.02159	0.07101	0.12928	0.26279	0.3328	0.3408	0.29496	0.29233	0.22382	0.236	0.13829	0.072	0.03587	0	0.02059	0.03801	0.15153	0.01434	0.6432
./TFAP2C_MAX_GCM1_SOX2_1.txt
0.1993	0.2688	0.05897	0.0018	0.00763	0.0593	0.15575	0.38844	0.16729	0.00893	0.03023	0.21189	0.47228	0.20951	0.0164	0.95666	0.00386	0.04832	0.01461	0.00252	0.08382	0.525	0.037	0.271	0.072	0.064	0.007	0.015	0.123	0.31	0.053	0.931	0.021	0.003	0.019	0	0.07	0.117
0.23202	0.19863	0.34141	0.97837	0.73477	0.30352	0.34148	0.21072	0.0036	0.04998	0.6058	0.20704	0.12092	0.23246	0.97113	0.01017	0.94607	0.00595	0.02801	0.00648	0.28113	0.105	0.083	0.032	0.673	0.016	0.04	0.021	0.342	0.275	0.642	0.026	0.04	0	0.031	0.008	0.178	0.421
0.19523	0.33998	0.54094	0.00836	0.02314	0.22295	0.35287	0.34104	0.82676	0.9353	0.29655	0.36817	0.28856	0.25088	0.00813	0.02118	0.00565	0.94187	0.01216	0.98124	0.45148	0.224	0.031	0.678	0.119	0.787	0.928	0.948	0.062	0.34	0.024	0.007	0.067	0.051	0.948	0.009	0.239	0.102
0.37345	0.1926	0.05868	0.01147	0.23446	0.41424	0.14989	0.0598	0.00235	0.0058	0.06741	0.2129	0.11824	0.30715	0.00433	0.01199	0.04442	0.00386	0.94572	0.00977	0.18307	0.147	0.849	0.019	0.136	0.133	0.026	0.015	0.473	0.075	0.281	0.035	0.872	0.946	0.001	0.983	0.514	0.36

## Sheet: 5TF
./ARNTL_PITX1_CUX1_NHLH1_CLOCK_1_1.txt
0	0.96185	0.00184	0.00046	0	0	0.29626	0.14022	0.26325	0.14717	0.11984	0.66902	0.03344	0.04288	0.78845	0.29482	0.20321	0.13901	0.25576	0.86229	0.00731	0.00527	0.46166	0.9486	0.07637	0.41732	0.231	0.2	0.079	0.168	0.177	0.277	0.092	0.029	0.913	0.016	0.069	0.041	0.012	0.141	0.064	0.325	0.126	0.301	0.406	0.058	0.966	0.003	0.049	0.02
0.99954	0.01642	0.9977	0	0.00137	0	0.57776	0.09917	0.39742	0.10437	0.04386	0.24632	0.01048	0.13914	0.04425	0.21341	0.34607	0.18593	0.13685	0.01822	0.00601	0.91783	0.01465	0.00469	0.00167	0.14345	0.179	0.117	0.11	0.03	0.168	0.457	0.072	0.912	0.048	0.069	0.761	0.034	0.007	0.627	0.189	0.363	0.508	0.293	0.219	0.942	0	0.844	0.005	0.104
0.00046	0.01908	0.00046	0.99587	0.01183	0.96185	0.03599	0.37085	0.17243	0.68632	0.69742	0.049	0.03508	0.01981	0.06105	0.10084	0.35997	0.23719	0.35222	0.05102	0.00318	0.00062	0.50963	0.00723	0.00097	0.15831	0.313	0.19	0.529	0.533	0.411	0.225	0.708	0.03	0.023	0.801	0.13	0.032	0.959	0.103	0.421	0.241	0.167	0.272	0.374	0	0.029	0.017	0.939	0.007
0	0.00266	0	0.00367	0.9868	0.03815	0.08999	0.38976	0.1669	0.06215	0.13888	0.03567	0.921	0.79818	0.10625	0.39092	0.09075	0.43788	0.25518	0.06847	0.98351	0.07578	0.01356	0.03948	0.92099	0.28093	0.276	0.492	0.282	0.269	0.244	0.042	0.129	0.028	0.017	0.114	0.042	0.894	0.022	0.129	0.326	0.07	0.199	0.134	0.001	0	0.005	0.137	0.007	0.869
./ARNTL_PITX1_FOXJ2_PITX1_CUX1_1_2.txt
0	0.962	0.002	0	0	0	0.296	0.14	0.263	0.132	0.16	0.607	0.045	0.471	0.781	0.106	0	0	0	0.155	0.332	0.35831	0.5835	0.798	0.76433	0.14993	0.67193	0.13085	0.12656	0.7913	0.00573	0.026	0.86888	0.37793	0.20321	0.13901	0.20851	0.80659	0.00762	0.00454	0.46032	0.95321	0.10175	0.43764
1	0.016	0.998	0	0.001	0	0.578	0.099	0.397	0.108	0.035	0.292	0.048	0.098	0.038	0.103	0	0.937	0.816	0.5	0.106	0.10073	0.24	0.084	0.01647	0.6488	0.04932	0.05051	0.04114	0.15428	0.0051	0.08574	0.04081	0.22111	0.34607	0.18593	0.10469	0.03644	0.01101	0.94967	0.0213	0.00538	0.00233	0.14689
0	0.019	0	0.996	0.012	0.962	0.036	0.371	0.172	0.727	0.617	0.091	0.052	0.037	0.052	0.038	0	0.063	0.076	0.209	0.294	0.068	0.018	0.03828	0.08786	0.03318	0.12071	0.68364	0.78785	0.02392	0.00021	0.00601	0.03559	0.12511	0.35997	0.23719	0.35143	0.07603	0.00635	0.00124	0.50125	0.00745	0.00194	0.28162
0	0.003	0	0.004	0.987	0.038	0.09	0.39	0.167	0.034	0.189	0.01	0.856	0.394	0.129	0.753	1	0	0.108	0.137	0.268	0.47296	0.158	0.07972	0.13134	0.1676	0.15804	0.13501	0.04446	0.0305	0.98895	0.88225	0.05472	0.27585	0.09075	0.43788	0.33536	0.08094	0.97501	0.04455	0.01713	0.03395	0.89398	0.13385
./CLOCK_ERF_FIGLA_GCM1_CEBPB_1_2.txt
0.095	0.974	0	0	0.043	0	0.111	0.189	0.132	0.079	0.536	0.132	0.251	0.001	0.013	0.96	0.693	0.429	0.03444	0.76415	0.00615	0.01647	0.02626	0.00622	0.10511	0.20781	0.25703	0.17001	0.23092	0.18528	0.18876	0.25904	0.20348	0.15663	0.62318	0.06367	0.23014	0.13539	0.1012	0.00495	0.00544	0.15307	0.42588	0.12947	0.47817	0	0	0.19038	0	0.02114
0.905	0.026	0.776	0	0.065	0	0.111	0.405	0.316	0.132	0.057	0.599	0.702	0.001	0.025	0.002	0.022	0.099	0.78809	0.13201	0.46626	0.51121	0.03297	0.001	0.20767	0.23032	0.21754	0.28648	0.17871	0.22943	0.22557	0.2095	0.1834	0.27711	0.10159	0.06029	0.03539	0.59062	0.0642	0.02298	0.01656	0.27849	0.09569	0.23803	0.07077	0.00201	0	0.00334	0.97889	0.00641
0	0	0	0.974	0.065	0.905	0.389	0.108	0.211	0.711	0.31	0.244	0.034	0.998	0.96	0.037	0.011	0.438	0.07793	0.06367	0.50938	0.46543	0.03218	0.97711	0.37921	0.2799	0.33534	0.2905	0.31928	0.33177	0.32597	0.3012	0.35542	0.33601	0.24079	0.09669	0.73207	0.15969	0.71257	0.94253	0.96448	0.00472	0.27695	0.2677	0.45106	0.00134	0.00935	0.80094	0	0.95067
0	0	0.224	0.026	0.826	0.095	0.389	0.297	0.342	0.079	0.097	0.025	0.015	0.001	0.003	0.001	0.274	0.034	0.09904	0.04017	0.01821	0.00689	0.90909	0.01518	0.30801	0.28197	0.19009	0.25301	0.27108	0.25351	0.25971	0.23025	0.2577	0.23025	0.03444	0.77935	0.00241	0.1143	0.12204	0.02954	0.01351	0.56372	0.20148	0.3648	0	0.99664	0.99065	0.00534	0.02111	0.02178
./CLOCK_ERF_FIGLA_GCM1_HOXA13_1_2.txt
0.095	0.974	0	0	0.043	0	0.111	0.189	0.132	0.079	0.536	0.132	0.251	0.001	0.013	0.96	0.693	0.429	0.03444	0.76415	0.00615	0.01647	0.02626	0.00622	0.10511	0.20781	0.25703	0.17001	0.23092	0.18528	0.18876	0.25904	0.20348	0.15663	0.5017	0.05076	0.23466	0.1209	0.09066	0.01534	0.01395	0.02212	0.60908	0.64756	0.06962	0.62173	0.74342	0.59008
0.905	0.026	0.776	0	0.065	0	0.111	0.405	0.316	0.132	0.057	0.599	0.702	0.001	0.025	0.002	0.022	0.099	0.78809	0.13201	0.46626	0.51121	0.03297	0.001	0.20767	0.23032	0.21754	0.28648	0.17871	0.22943	0.22557	0.2095	0.1834	0.27711	0.11447	0.06734	0.05206	0.58695	0.03005	0.02795	0.01619	0.09735	0.28461	0.03009	0.07505	0.05777	0.08224	0.07572
0	0	0	0.974	0.065	0.905	0.389	0.108	0.211	0.711	0.31	0.244	0.034	0.998	0.96	0.037	0.011	0.438	0.07793	0.06367	0.50938	0.46543	0.03218	0.97711	0.37921	0.2799	0.33534	0.2905	0.31928	0.33177	0.32597	0.3012	0.35542	0.33601	0.33737	0.13456	0.7093	0.15229	0.78528	0.93213	0.9591	0.03319	0.05094	0.24499	0.03797	0.12311	0.08635	0.24478
0	0	0.224	0.026	0.826	0.095	0.389	0.297	0.342	0.079	0.097	0.025	0.015	0.001	0.003	0.001	0.274	0.034	0.09904	0.04017	0.01821	0.00689	0.90909	0.01518	0.30801	0.28197	0.19009	0.25301	0.27108	0.25351	0.25971	0.23025	0.2577	0.23025	0.04646	0.74735	0.00398	0.13985	0.094	0.02458	0.01077	0.84735	0.05537	0.07736	0.81736	0.19739	0.08799	0.08943
./CLOCK_ERF_FIGLA_GCM1_ONECUT2_1_2.txt
0.095	0.974	0	0	0.043	0	0.111	0.189	0.132	0.079	0.536	0.132	0.251	0.001	0.013	0.96	0.693	0.429	0.03444	0.76415	0.00615	0.01647	0.02626	0.00622	0.10511	0.20781	0.25703	0.17001	0.23092	0.18528	0.18876	0.25904	0.20348	0.15663	0.51219	0.05686	0.20364	0.10645	0.06801	0.00592	0.00544	0.39745	0.81354	0.90297	0.01429	0.00334	0.19196	0.90497	0.01076	0.42838
0.905	0.026	0.776	0	0.065	0	0.111	0.405	0.316	0.132	0.057	0.599	0.702	0.001	0.025	0.002	0.022	0.099	0.78809	0.13201	0.46626	0.51121	0.03297	0.001	0.20767	0.23032	0.21754	0.28648	0.17871	0.22943	0.22557	0.2095	0.1834	0.27711	0.12941	0.085	0.03761	0.58782	0.03481	0.01392	0.00608	0.17713	0.01079	0.00709	0.03041	0.9714	0.03984	0.01066	0.01123	0.14528
0	0	0	0.974	0.065	0.905	0.389	0.108	0.211	0.711	0.31	0.244	0.034	0.998	0.96	0.037	0.011	0.438	0.07793	0.06367	0.50938	0.46543	0.03218	0.97711	0.37921	0.2799	0.33534	0.2905	0.31928	0.33177	0.32597	0.3012	0.35542	0.33601	0.30529	0.1192	0.75134	0.11979	0.80382	0.95983	0.9698	0.10697	0.13003	0.05405	0.01613	0	0.73814	0.03686	0.02433	0.26375
0	0	0.224	0.026	0.826	0.095	0.389	0.297	0.342	0.079	0.097	0.025	0.015	0.001	0.003	0.001	0.274	0.034	0.09904	0.04017	0.01821	0.00689	0.90909	0.01518	0.30801	0.28197	0.19009	0.25301	0.27108	0.25351	0.25971	0.23025	0.2577	0.23025	0.05311	0.73894	0.0074	0.18595	0.09335	0.02032	0.01868	0.31845	0.04563	0.03589	0.93917	0.02526	0.03006	0.04751	0.95367	0.16259
./CLOCK_ERF_ONECUT2_E2F3_HES7_1_1.txt
0.09524	0.97436	0	0	0.04348	0	0.11111	0.18919	0.13158	0.07895	0.49462	0.13901	0.23067	0	0.0122	0.93715	0.83223	0.35528	0.14164	0.25252	0.20177	0.18363	0.26891	0.64234	0.03458	0.01215	0.19569	0.893	0.05819	0.47106	0.421	0.377	0.287	0.103	0.018	0.009	0.019	0.001	0.099	0.326	0.34	0.222	0.187	0.218	0.014	0.514	0.004	0.02	0.082	0.008
0.90476	0.02564	0.77551	0	0.06522	0	0.11111	0.40541	0.31579	0.13158	0.04236	0.65885	0.72553	0	0.0266	0	0.01048	0.08315	0.26083	0.28479	0.38359	0.36062	0.14348	0.05071	0.02079	0.93036	0.03627	0.001	0.01509	0.16025	0.136	0.127	0.09	0.36	0.093	0.951	0.018	0.921	0.46	0.299	0.178	0.298	0.202	0.243	0.966	0.026	0.973	0.015	0.32	0.022
0	0	0	0.97436	0.06522	0.90476	0.38889	0.10811	0.21053	0.71053	0.35448	0.17729	0.0315	0.99669	0.9612	0.06285	0.01468	0.52706	0.14248	0.29339	0.2439	0.3031	0.43455	0.28095	0.00598	0.00388	0.75812	0.015	0	0.13789	0.139	0.135	0.261	0.457	0.879	0.024	0.946	0.048	0.326	0.105	0.12	0.218	0.45	0.456	0.003	0.387	0.011	0.956	0.03	0.916
0	0	0.22449	0.02564	0.82609	0.09524	0.38889	0.2973	0.34211	0.07895	0.10854	0.02485	0.0123	0.0033	0	0	0.1426	0.03451	0.45506	0.1693	0.17073	0.15265	0.15306	0.0265	0.93915	0.0531	0.01042	0.091	0.92672	0.2308	0.304	0.361	0.361	0.081	0.009	0.016	0.018	0.032	0.116	0.27	0.363	0.261	0.161	0.082	0.018	0.073	0.011	0.009	0.567	0.054
./CLOCK_ETV2_PITX1_CUX1_RFX5_1_1.txt
0.287	0.433	0.073	0.903	0	0.117	0.007	0.001	0.052	0.174	0.314	0.111	0.441	0.165	0.21	0	0.001	0.992	0.573	0.28	0.084	0.28	0.362	0.306	0.19673	0.07306	0.69513	0.00623	0.04215	0.8794	0.30747	0.20321	0.13901	0.25539	0.87612	0.00495	0.01358	0.46055	0.95253	0.1223	0.43919	0.23793	0.24598	0.3107	0.25201	0.18391	0.35172	0.07348	0.36824	0.03793
0.168	0.309	0.919	0.005	0.92	0	0.078	0	0.294	0.366	0.243	0.34	0.112	0.565	0.759	0.002	0	0	0.058	0.09	0.327	0.225	0.159	0.187	0.06801	0.04287	0.25422	0.0101	0.07335	0.01322	0.23506	0.34607	0.18593	0.11448	0.01931	0.00665	0.94359	0.01719	0.00269	0.00117	0.17183	0.13908	0.26667	0.32796	0.14154	0.24138	0.15517	0.74397	0.21174	0.16897
0.398	0.19	0.002	0.088	0.006	0.88	0.004	0.909	0.316	0.211	0.196	0.239	0.283	0.219	0.028	0.997	0.999	0.002	0.006	0.593	0.183	0.339	0.312	0.321	0.67095	0.79761	0.01115	0.01071	0.01384	0.02428	0.24105	0.35997	0.23719	0.38982	0.04236	0.00375	0.0017	0.49409	0.00591	0.00097	0.23575	0.41954	0.31034	0.13234	0.32796	0.15747	0.3954	0.09529	0.13234	0.02759
0.148	0.067	0.006	0.005	0.074	0.002	0.911	0.09	0.338	0.248	0.248	0.31	0.164	0.052	0.003	0.001	0.001	0.006	0.362	0.037	0.405	0.157	0.167	0.186	0.06481	0.08646	0.0395	0.97295	0.87066	0.0831	0.21692	0.09075	0.43788	0.24031	0.06221	0.98465	0.04113	0.02817	0.03886	0.87556	0.15323	0.20345	0.17701	0.229	0.27848	0.41724	0.0977	0.08726	0.28769	0.76552
./E2F1_NHLH1_CLOCK_ERF_DLX3_1_2.txt
0.06688	0	0.00787	0.00751	0.00197	0.04681	0.40956	0.14659	0.3041	0.38453	0.11377	0.21298	0.21388	0.157	0.2116	0.19318	0.28719	0.17614	0.04017	0.93342	0.03131	0.06292	0.076	0.0314	0.17135	0.05976	0.17632	0.32201	0.36558	0.05736	0.96882	0.0006	0.012	0.02874	0	0.05739	0.26473	0.132	0.079	0.492	0.137	0.22	0.006	0.019	0.911	0.661	0.359	0.11	0.301	0.139
0.44692	0.03289	0.98764	0.04399	0.86431	0.46755	0.11718	0.35	0.21526	0.27418	0.39704	0.20615	0.10011	0.08419	0.02617	0.39205	0.46843	0.02718	0.94901	0.02073	0.15756	0.76899	0.01788	0.01991	0.56564	0.25015	0.46096	0.36604	0.32789	0.94264	0.013	0.86462	0.0072	0.04155	0	0.23978	0.39471	0.316	0.132	0.093	0.579	0.666	0	0.043	0.019	0.044	0.086	0.275	0.359	0.316
0.4862	0.96382	0.00449	0.94313	0.0118	0.44468	0.13197	0.13409	0.25854	0.11718	0.22071	0.46128	0.36633	0.41069	0.66894	0.24773	0.08491	0.66305	0	0.00864	0.73871	0.12301	0.01942	0.94145	0.10626	0.41125	0.17506	0.18239	0.30653	0	0.01697	0	0.96419	0.03672	0.87855	0.32343	0.12624	0.211	0.711	0.311	0.23	0.075	0.995	0.891	0.039	0.014	0.49	0.245	0.249	0.428
0	0.00329	0	0.00536	0.12193	0.04096	0.3413	0.36932	0.2221	0.22412	0.26849	0.11959	0.31968	0.34812	0.09329	0.16705	0.15946	0.13363	0.01082	0.0372	0.07242	0.04508	0.8867	0.00724	0.15675	0.27884	0.18766	0.12956	0	0	0.00121	0.13478	0.0166	0.89249	0.12145	0.37941	0.21383	0.342	0.079	0.102	0.054	0.039	0	0.048	0.031	0.281	0.066	0.371	0.089	0.118
./E2F3_HES7_E2F1_ELK1_EOMES_1_1.txt
0.2732	0.36863	0.29243	0.12533	0.03132	0.01845	0.02086	0.00115	0.08393	0.33159	0.3268	0.22222	0.16987	0.18881	0.01519	0.63377	0.00191	0.02146	0.04399	0.00552	0.0674	0.14572	0.32881	0.34596	0.11437	0.11099	0.02166	0.0085	0.03691	0.01862	0.01315	0.235	0.444	0.621	0.289	0.055	0.011	0.005	0.947	0.851	0.082	0.033	0.477	0.15	0.058	0.052	0.091	0.113	0.153	0.686
0.20523	0.11373	0.09661	0.28329	0.12635	0.94096	0.01718	0.87931	0.47185	0.28851	0.18954	0.29804	0.1854	0.16742	0.96371	0.01895	0.96185	0.00889	0.26921	0.04192	0.45552	0.54249	0.10222	0.06719	0.24232	0.30916	0.05648	0.9455	0.00835	0.71913	0.45321	0.39043	0.063	0.026	0.469	0.902	0.002	0.008	0.009	0.021	0.128	0.2	0.094	0.147	0.106	0.3	0.016	0.298	0.228	0.059
0.20915	0.18431	0.2611	0.49086	0.82613	0.01722	0.93865	0.08621	0.31218	0.13055	0.11111	0.2183	0.50794	0.55967	0.00367	0.29657	0.01864	0.96389	0.0152	0.92163	0.22676	0.1703	0.45604	0.17155	0.11294	0.56013	0.89822	0.0213	0.93675	0.21635	0.42285	0.10193	0.265	0.209	0.147	0.027	0.981	0.968	0.025	0.022	0.78	0.099	0.34	0.551	0.744	0.044	0.858	0.144	0.407	0.179
0.31242	0.33333	0.34987	0.10052	0.0162	0.02337	0.02331	0.03333	0.13204	0.24935	0.37255	0.26144	0.13678	0.08409	0.01743	0.05071	0.01762	0.00577	0.6716	0.03092	0.25031	0.14149	0.11294	0.4153	0.53038	0.01922	0.02414	0.0252	0.0175	0.0459	0.11079	0.27264	0.228	0.144	0.095	0.018	0.007	0.018	0.021	0.106	0.009	0.668	0.089	0.151	0.092	0.604	0.036	0.444	0.212	0.076
./E2F3_HES7_TFAP2C_ELK1_HOXB13_1_1.txt
0.2732	0.36863	0.29243	0.12533	0.03132	0.01845	0.02086	0.00115	0.08393	0.33159	0.3268	0.22222	0.17395	0.24857	0.02717	0.59497	0.00655	0.05132	0.05983	0.02154	0.10191	0.15162	0.23309	0.19292	0.31163	0.21102	0.18079	0.04753	0.00366	0.01082	0.07407	0.16583	0.41244	0.15638	0.00898	0.03845	0.426	0.201	0.034	0	0.001	0.989	0.92	0.088	0.038	0.21	0.267	0.307	0.012	0.739
0.20523	0.11373	0.09661	0.28329	0.12635	0.94096	0.01718	0.87931	0.47185	0.28851	0.18954	0.29804	0.22757	0.23441	0.93721	0.02967	0.9342	0.01963	0.30917	0.04205	0.41906	0.44737	0.27864	0.351	0.20625	0.22031	0.28866	0.29807	0.95458	0.78118	0.23723	0.33186	0.15169	0.01609	0.05831	0.50244	0.071	0.5	0.951	0.001	0.002	0	0.009	0.031	0.164	0.085	0.33	0.009	0.045	0.016
0.20915	0.18431	0.2611	0.49086	0.82613	0.01722	0.93865	0.08621	0.31218	0.13055	0.11111	0.2183	0.43495	0.43948	0.01496	0.3156	0.00833	0.91597	0.03181	0.87594	0.21336	0.21375	0.28504	0.20053	0.2601	0.20169	0.24331	0.62667	0.02926	0.03508	0.26394	0.33359	0.38987	0.82337	0.9266	0.40552	0.397	0.273	0.01	0.999	0.976	0.009	0.007	0.877	0.081	0.532	0.057	0.628	0.049	0.049
0.31242	0.33333	0.34987	0.10052	0.0162	0.02337	0.02331	0.03333	0.13204	0.24935	0.37255	0.26144	0.16354	0.07754	0.02066	0.05976	0.05093	0.01307	0.59919	0.06047	0.26567	0.18726	0.20323	0.25555	0.22203	0.36698	0.28724	0.02773	0.0125	0.17342	0.42476	0.16822	0.046	0.00416	0.0061	0.0536	0.106	0.026	0.006	0.001	0.023	0.003	0.065	0.003	0.717	0.173	0.346	0.056	0.894	0.197
./ELK1_FOXL1_CUX1_NHLH1_CLOCK_5_1.txt
0.48387	0.28476	0.28026	0.0237	0.0651	0.87929	0.82924	0.48518	0.15133	0.43515	0.12253	0.64363	0.77047	0.75907	0.0422	0.79831	0.23701	0.21104	0.33117	0.16287	0.33981	0.90264	0.0035	0.003	0.37144	0.94871	0.07215	0.31739	0.231	0.2	0.079	0.168	0.177	0.277	0.092	0.029	0.913	0.016	0.069	0.041	0.012	0.141	0.064	0.325	0.126	0.301	0.406	0.058	0.966	0.003
0.14905	0.36667	0.59683	0.02667	0.00693	0.02332	0.03364	0.15757	0.27769	0.09124	0.06704	0.29356	0.09295	0.02407	0.66906	0.08297	0.4026	0.23377	0.32792	0.23127	0.12184	0	0.00525	0.90121	0.01815	0.002	0.00633	0.16283	0.179	0.117	0.11	0.03	0.168	0.457	0.072	0.912	0.048	0.069	0.761	0.034	0.007	0.627	0.189	0.363	0.508	0.293	0.219	0.942	0	0.844
0.22914	0.24381	0.07635	0.94963	0.88781	0.02881	0.00388	0.21529	0.12324	0.44195	0.05512	0.04292	0.0449	0.06	0.02896	0.07346	0.1526	0.31818	0.18831	0.2899	0.33072	0.0419	0.00949	0	0.60334	0.0035	0	0.09242	0.313	0.19	0.529	0.533	0.411	0.225	0.708	0.03	0.023	0.801	0.13	0.032	0.959	0.103	0.421	0.241	0.167	0.272	0.374	0	0.029	0.017
0.13793	0.10476	0.04655	0	0.04017	0.06859	0.13325	0.14197	0.44774	0.03166	0.75532	0.01989	0.09169	0.15685	0.25979	0.04527	0.20779	0.23701	0.1526	0.31596	0.20763	0.05546	0.98176	0.09529	0.00657	0.04579	0.92152	0.42736	0.276	0.492	0.282	0.269	0.244	0.042	0.129	0.028	0.017	0.114	0.042	0.894	0.022	0.129	0.326	0.07	0.199	0.134	0.001	0	0.005	0.137
./ELK1_ONECUT2_E2F3_ONECUT2_TFAP2C_4_1.txt
0.51429	0.146	0.05176	0	0.00494	0.95787	0.9421	0.02463	0.1199	0.2178	0.62568	0.01934	0.01721	0.19634	0.8678	0.07744	0.62217	0.43756	0.373	0.283	0.087	0.003	0.003	0.009	0	0.143	0.339	0.322	0.18437	0.915	0.01562	0.009	0.05453	0.95742	0.05828	0.10908	0.17157	0.19182	0.21895	0.21867	0.11765	0.341	0.19078	0.21073	0.0241	0	0	0.04672	0.14322	0.48849
0.1011	0.70684	0.91294	0.00253	0.0136	0.00496	0.00483	0.55172	0.55995	0.09651	0.05164	0.01179	0.94238	0.04243	0.00831	0.01718	0.10626	0.2103	0.129	0.087	0.396	0.062	0.973	0.011	0.962	0.423	0.328	0.133	0.12445	0.03293	0.02493	0.63675	0.0065	0.01032	0.2697	0.4483	0.19846	0.2711	0.27145	0.32737	0.31969	0.23244	0.24456	0.28097	0.35011	0.98987	0.84449	0.28205	0.48338	0.19182
0.2989	0.13673	0.03059	0.99116	0.97033	0.0062	0.00844	0.41256	0.17092	0.61505	0.27857	0.01572	0.01901	0.73374	0.03944	0.01109	0.14757	0.12634	0.137	0.313	0.426	0.934	0.018	0.973	0.021	0.344	0.087	0.164	0.11122	0.0025	0.001	0.02425	0.92981	0.01323	0.03015	0.10788	0.42766	0.25192	0.15365	0.23529	0.26343	0.30268	0.12292	0.14049	0.55422	0.01013	0	0.22564	0.30691	0.2532
0.08571	0.01043	0.00471	0.00631	0.01112	0.03098	0.04463	0.01108	0.14923	0.07063	0.04462	0.95364	0.0209	0.02798	0.08445	0.89429	0.124	0.22581	0.361	0.316	0.091	0.001	0.008	0.008	0.018	0.09	0.246	0.381	0.57996	0.04957	0.95845	0.3305	0.00916	0.01902	0.64188	0.33474	0.2023	0.28517	0.35595	0.21867	0.29923	0.12388	0.44174	0.36782	0.07158	0	0.15551	0.44558	0.0665	0.0665
./EOMES_ELK1_ONECUT2_E2F3_ONECUT2_1_1.txt
0.40322	0.25291	0.05428	0.02654	0.01648	0.18366	0.10035	0.59365	0.33333	0.30608	0.25163	0.138	0.35728	0.22629	0.13922	0.28039	0.10235	0.19542	0.36078	0.02162	0.55919	0.10331	0.11526	0.00033	0.00247	0.96496	0.82977	0.1234	0.1187	0.2178	0.62568	0.01934	0.01721	0.19634	0.8678	0.07744	0.62217	0.43756	0.373	0.283	0.087	0.003	0.003	0.009	0	0.143	0.339	0.322	0.214	0.98
0.21202	0.14243	0.1362	0.32363	0.0019	0.30065	0.21834	0.04497	0.23072	0.14061	0.20588	0.26292	0.12998	0.20013	0.17124	0.14118	0.20924	0.34444	0.1085	0.91167	0.05506	0.72692	0.86059	0.00159	0.0068	0.00629	0.02274	0.3554	0.43565	0.09651	0.05164	0.01179	0.94238	0.04243	0.00831	0.01718	0.10626	0.2103	0.129	0.087	0.396	0.062	0.973	0.011	0.962	0.423	0.328	0.133	0.02	0.005
0.26787	0.44992	0.74962	0.04709	0.96958	0.1366	0.43187	0.26568	0.35033	0.31982	0.29346	0.24395	0.30634	0.38195	0.36667	0.36928	0.09781	0.35033	0.34314	0.021	0.34207	0.14602	0.0218	0.99493	0.98484	0.00342	0.00422	0.5098	0.15859	0.61505	0.27857	0.01572	0.01901	0.73374	0.03944	0.01109	0.14757	0.12634	0.137	0.313	0.426	0.934	0.018	0.973	0.021	0.344	0.087	0.164	0.014	0.005
0.1169	0.15474	0.05991	0.60274	0.01204	0.37908	0.24944	0.09571	0.08562	0.23349	0.24902	0.35513	0.2064	0.19163	0.32288	0.20915	0.59059	0.1098	0.18758	0.04571	0.04367	0.02375	0.00235	0.00316	0.00589	0.02534	0.14326	0.0114	0.28706	0.07063	0.04462	0.95364	0.0209	0.02798	0.08445	0.89429	0.124	0.22581	0.361	0.316	0.091	0.001	0.008	0.008	0.018	0.09	0.246	0.381	0.752	0.01
./ERF_ONECUT2_E2F3_HES7_ERF_2_1.txt
0.14754	0.10656	0.05147	0.72619	0.024	0.04348	0.07246	0.03937	0.04098	0.12397	0.18182	0.39936	0.12559	0.21122	0.00794	0.03383	0.90945	0.7898	0.24834	0.16136	0.21556	0.20177	0.18363	0.26891	0.64234	0.03458	0.01215	0.19569	0.893	0.05819	0.47106	0.421	0.377	0.287	0.103	0.018	0.009	0.019	0.001	0.099	0.326	0.34	0.222	0.187	0.218	0.014	0.514	0.004	0.02	0.082
0.13934	0.18033	0.89706	0.08333	0.976	0.03623	0.3285	0	0.70492	0.28099	0.36364	0.11261	0.65237	0.77554	0	0.00221	0	0.05027	0.11974	0.20523	0.12222	0.38359	0.36062	0.14348	0.05071	0.02079	0.93036	0.03627	0.001	0.01509	0.16025	0.136	0.127	0.09	0.36	0.093	0.951	0.018	0.921	0.46	0.299	0.178	0.298	0.202	0.243	0.966	0.026	0.973	0.015	0.32
0.27869	0.27869	0.05147	0.14286	0	0.88406	0.00966	0.96063	0.13115	0.13223	0.2562	0.28597	0.14812	0.01007	0.98082	0.95644	0.06555	0.04152	0.62306	0.06716	0.42889	0.2439	0.3031	0.43455	0.28095	0.00598	0.00388	0.75812	0.015	0	0.13789	0.139	0.135	0.261	0.457	0.879	0.024	0.946	0.048	0.326	0.105	0.12	0.218	0.45	0.456	0.003	0.387	0.011	0.956	0.03
0.43443	0.43443	0	0.04762	0	0.03623	0.58937	0	0.12295	0.46281	0.19835	0.20206	0.07392	0.00316	0.01124	0.00752	0.025	0.11841	0.00887	0.56627	0.23333	0.17073	0.15265	0.15306	0.0265	0.93915	0.0531	0.01042	0.091	0.92672	0.2308	0.304	0.361	0.361	0.081	0.009	0.016	0.018	0.032	0.116	0.27	0.363	0.261	0.161	0.082	0.018	0.073	0.011	0.009	0.567
./ETV5_HES7_ERF_HOXB13_ONECUT2_1_1.txt
0.24079	0.25112	0.05882	0.05882	0.71264	0.4697	0.16129	0.20161	0.16935	0.17742	0.23069	0.31	0.06494	0.55478	0.0555	0	0.06384	0.01482	0.069	0.085	0.305	0.178	0.414	0.143	0.17	0.005	0.007	0.949	0.681	0.29432	0.07781	0.27373	0.5029	0.01593	0.57712	0.82034	0.6629	0.30923	0.86975	0.11203	0.1499	0.0364	0.87526	0.09646	0.12745
0.35127	0.55605	0	0.06536	0.11494	0.14394	0.21774	0.3871	0.25806	0.34677	0.19563	0.252	0.8301	0.03915	0.85355	0.02673	0.31412	0.02245	0.246	0.323	0.203	0.155	0.247	0.517	0.771	0.001	0	0.019	0.109	0.18738	0.36162	0.29293	0.02065	0.08798	0.04332	0.01024	0.11269	0.17868	0.02731	0.01037	0.39425	0.03426	0.0296	0.22638	0.41569
0.34561	0.13901	0.91176	0.81046	0.02874	0.11364	0.55645	0.19355	0.3629	0.26613	0.39253	0.3395	0.07547	0.29517	0.0572	0.96942	0.02394	0.95128	0.438	0.108	0.344	0.388	0.211	0.282	0.052	0.961	0.986	0.024	0.019	0.39181	0.131	0.10336	0.36676	0.02624	0.07096	0.03723	0.05449	0.1689	0.05462	0.01867	0	0.88651	0.08668	0.08858	0.06078
0.06232	0.05381	0.02941	0.06536	0.14368	0.27273	0.06452	0.21774	0.20968	0.20968	0.18165	0.099	0.02949	0.1109	0.03375	0.00385	0.5981	0.01145	0.246	0.485	0.148	0.279	0.129	0.058	0.007	0.034	0.008	0.009	0.193	0.12699	0.42907	0.32998	0.10969	0.86985	0.30859	0.13218	0.17041	0.34319	0.04832	0.85892	0.45585	0.04283	0.00846	0.58858	0.39608
./EVX1_CLOCK_ERF_FIGLA_GCM1_1_2.txt
0.58299	0.00221	0.45146	0.95721	0.03422	0.00917	0.59482	0.00589	0.19294	0.10836	0.52532	0.0773	0.87477	0	0.11691	0.02731	0.00391	0.111	0.189	0.132	0.079	0.536	0.132	0.251	0.001	0.013	0.96	0.693	0.429	0.03444	0.76415	0.00615	0.01647	0.02626	0.00622	0.10511	0.20781	0.25703	0.17001	0.23092	0.18528	0.18876	0.25904	0.20348	0.15663	0.46653	0.06168	0.22089	0.11902	0.09791
0.06927	0.05648	0.15858	0.02703	0.09125	0.4789	0.03009	0.51119	0.40118	0.24499	0.32627	0.92159	0.013	0.78261	0.0009	0.10711	0	0.111	0.405	0.316	0.132	0.057	0.599	0.702	0.001	0.025	0.002	0.022	0.099	0.78809	0.13201	0.46626	0.51121	0.03297	0.001	0.20767	0.23032	0.21754	0.28648	0.17871	0.22943	0.22557	0.2095	0.1834	0.27711	0.11647	0.07392	0.05486	0.57214	0.04362
0.2524	0	0.23544	0.00225	0.06654	0.21101	0.19734	0.15665	0.15529	0.45936	0.1437	0	0.10903	0.00046	0.86919	0.04025	0.92789	0.389	0.108	0.211	0.711	0.31	0.244	0.034	0.998	0.96	0.037	0.011	0.438	0.07793	0.06367	0.50938	0.46543	0.03218	0.97711	0.37921	0.2799	0.33534	0.2905	0.31928	0.33177	0.32597	0.3012	0.35542	0.33601	0.3581	0.16055	0.71944	0.15193	0.69374
0.09534	0.94131	0.15453	0.01351	0.80798	0.30092	0.17775	0.32627	0.25059	0.18728	0.00471	0.0011	0.00319	0.21692	0.013	0.82482	0.06819	0.389	0.297	0.342	0.079	0.097	0.025	0.015	0.001	0.003	0.001	0.274	0.034	0.09904	0.04017	0.01821	0.00689	0.90909	0.01518	0.30801	0.28197	0.19009	0.25301	0.27108	0.25351	0.25971	0.23025	0.2577	0.23025	0.0589	0.70386	0.00481	0.15691	0.16473
./EVX1_CLOCK_ETV2_PITX1_CUX1_1_1.txt
0.58299	0.00221	0.45146	0.95721	0.03422	0.00917	0.59482	0.00589	0.19294	0.19768	0.47916	0.0663	0.83927	0	0.17541	0.00931	0.00441	0.052	0.174	0.314	0.111	0.441	0.165	0.21	0	0.001	0.992	0.573	0.28	0.084	0.28	0.362	0.306	0.19673	0.07306	0.69513	0.00623	0.04215	0.8794	0.30747	0.20321	0.13901	0.20851	0.80659	0.00762	0.00454	0.46032	0.95321	0.10175	0.43764
0.06927	0.05648	0.15858	0.02703	0.09125	0.4789	0.03009	0.51119	0.40118	0.2065	0.31763	0.92859	0.0025	0.85461	0.0009	0.11361	0	0.294	0.366	0.243	0.34	0.112	0.565	0.759	0.002	0	0	0.058	0.09	0.327	0.225	0.159	0.187	0.06801	0.04287	0.25422	0.0101	0.07335	0.01322	0.23506	0.34607	0.18593	0.10469	0.03644	0.01101	0.94967	0.0213	0.00538	0.00233	0.14689
0.2524	0	0.23544	0.00225	0.06654	0.21101	0.19734	0.15665	0.15529	0.42868	0.16685	0.001	0.15303	0.00346	0.82219	0.00975	0.92989	0.316	0.211	0.196	0.239	0.283	0.219	0.028	0.997	0.999	0.002	0.006	0.593	0.183	0.339	0.312	0.321	0.67095	0.79761	0.01115	0.01071	0.01384	0.02428	0.24105	0.35997	0.23719	0.35143	0.07603	0.00635	0.00124	0.50125	0.00745	0.00194	0.28162
0.09534	0.94131	0.15453	0.01351	0.80798	0.30092	0.17775	0.32627	0.25059	0.16764	0.03586	0.0041	0.00569	0.14192	0.001	0.86732	0.06569	0.338	0.248	0.248	0.31	0.164	0.052	0.003	0.001	0.001	0.006	0.362	0.037	0.405	0.157	0.167	0.186	0.06481	0.08646	0.0395	0.97295	0.87066	0.0831	0.21692	0.09075	0.43788	0.33536	0.08094	0.97501	0.04455	0.01713	0.03395	0.89398	0.13385
./FIGLA_CLOCK_ETV2_PITX1_CUX1_1_1.txt
0.21997	0.0615	0.90624	0.00822	0.03847	0.01122	0.00428	0.04668	0.18925	0.31578	0.16872	0.19574	0.33175	0.41376	0.27157	0.43727	0.09663	0.79479	0.00503	0.18452	0.01884	0.00982	0.08455	0.174	0.314	0.111	0.441	0.165	0.21	0	0.001	0.992	0.573	0.28	0.084	0.28	0.362	0.306	0.19673	0.07306	0.69513	0.00623	0.04215	0.8794	0.30747	0.20321	0.13901	0.20851	0.80659	0.00762
0.39911	0.9279	0.0109	0.43336	0.56972	0.0298	0.00058	0.19713	0.33222	0.29295	0.29329	0.30527	0.22716	0.22148	0.16448	0.26756	0.89707	0.00815	0.87114	0.01293	0.13941	0.00095	0.27401	0.366	0.243	0.34	0.112	0.565	0.759	0.002	0	0	0.058	0.09	0.327	0.225	0.159	0.187	0.06801	0.04287	0.25422	0.0101	0.07335	0.01322	0.23506	0.34607	0.18593	0.10469	0.03644	0.01101
0.25866	0.00656	0.05009	0.48065	0.37492	0.00155	0.96246	0.3996	0.17945	0.26576	0.27834	0.24717	0.17128	0.1937	0.38749	0.21787	0.00308	0.18895	0.02373	0.80047	0.0298	0.86283	0.22807	0.211	0.196	0.239	0.283	0.219	0.028	0.997	0.999	0.002	0.006	0.593	0.183	0.339	0.312	0.321	0.67095	0.79761	0.01115	0.01071	0.01384	0.02428	0.24105	0.35997	0.23719	0.35143	0.07603	0.00635
0.12226	0.00403	0.03278	0.07777	0.01689	0.95743	0.03268	0.35659	0.29908	0.12551	0.25965	0.25182	0.26981	0.17106	0.17696	0.0768	0.00322	0.0086	0.1001	0.00158	0.81194	0.1264	0.41337	0.248	0.248	0.31	0.164	0.052	0.003	0.001	0.001	0.006	0.362	0.037	0.405	0.157	0.167	0.186	0.06481	0.08646	0.0395	0.97295	0.87066	0.0831	0.21692	0.09075	0.43788	0.33536	0.08094	0.97501
./FIGLA_GCM1_ONECUT2_ETV2_CEBPD_2_1.txt
0.01288	0.88829	0.01031	0.01694	0.05052	0.01044	0.06823	0.18662	0.25703	0.17001	0.23092	0.18528	0.18876	0.25904	0.20348	0.15663	0.51219	0.05685	0.20364	0.10645	0.06802	0.00592	0.00544	0.39745	0.66027	0.83248	0.00714	0.00767	0.26948	0.89449	0.01488	0.51569	0.514	0.193	0.169	0.014	0.017	0.944	0.623	0.343	0.032	0.238	0.002	0.38	0.038	0.133	0.157	0.753	0.976	0.075
0.91718	0.03803	0.35052	0.36743	0.03194	0	0.19933	0.19064	0.21754	0.28648	0.17871	0.22943	0.22557	0.2095	0.1834	0.27711	0.12941	0.085	0.03762	0.58781	0.03481	0.01391	0.00608	0.17713	0.0669	0.02104	0.01521	0.9762	0.03142	0.01133	0.01412	0.10814	0.129	0.513	0.786	0.014	0.009	0.013	0.101	0.062	0.188	0.136	0.003	0.003	0.764	0.063	0.431	0.228	0.001	0.388
0.04785	0.04635	0.61276	0.60586	0.04936	0.97521	0.42742	0.33779	0.33534	0.2905	0.31928	0.33177	0.32597	0.3012	0.35542	0.33601	0.30529	0.1192	0.75134	0.11979	0.80382	0.95984	0.96981	0.10697	0.21551	0.10453	0.00806	0	0.67757	0.03843	0.01667	0.22987	0.218	0.251	0.038	0.967	0.966	0.013	0.017	0.58	0.027	0.47	0.118	0.548	0.045	0.767	0.008	0.007	0.014	0.208
0.02209	0.02733	0.02642	0.00977	0.86818	0.01435	0.30502	0.28495	0.19009	0.25301	0.27108	0.25351	0.25971	0.23025	0.2577	0.23025	0.05311	0.73894	0.0074	0.18594	0.09335	0.02033	0.01868	0.31845	0.05732	0.04194	0.96959	0.01613	0.02153	0.05576	0.95434	0.1458	0.14	0.043	0.007	0.005	0.009	0.029	0.26	0.015	0.754	0.156	0.876	0.069	0.152	0.037	0.404	0.013	0.008	0.329
./FLI1_FIGLA_GCM1_ELF1_GCM1_2_1.txt
0.405	0.138	0.255	0.004	0.002	0.979	0.668	0.483	0.004	0.958	0.004	0.018	0.01	0.005	0.08	0.149	0.095	0.078	0.256	0.213	0.379	0.227	0.053	0.182	0.59412	0.03015	0.13426	0.09354	0.09777	0.1053	0.12988	0.13745	0.00845	0.0113	0.78214	0.73926	0.38842	0.04722	0.27636	0.19395	0.09393	0	0.01756	0.03734
0.146	0.547	0.677	0.002	0.004	0.007	0.038	0.191	0.991	0.012	0.43	0.507	0.025	0.003	0.16	0.05	0.564	0.27	0.394	0.085	0.163	0.346	0.201	0.387	0.08352	0.04502	0.04256	0.64419	0.00903	0.08174	0.1396	0.77336	0.00075	0.01912	0.058	0.06419	0.07714	0.10516	0.06953	0.61827	0.01479	0.00853	0.00399	0.24481
0.283	0.258	0.058	0.99	0.984	0.004	0.008	0.306	0.001	0.011	0.557	0.47	0.007	0.98	0.428	0.483	0.155	0.604	0.177	0.512	0.326	0.297	0.441	0.222	0.31054	0.16038	0.81532	0.1341	0.75707	0.64105	0.70648	0.03095	0.94508	0.91413	0.069	0.08886	0.52227	0.12105	0.61432	0.10775	0.55991	0.93483	0.96169	0.18755
0.166	0.057	0.01	0.003	0.01	0.01	0.286	0.02	0.004	0.019	0.009	0.005	0.958	0.013	0.332	0.318	0.186	0.047	0.173	0.19	0.131	0.13	0.305	0.209	0.01181	0.76445	0.00835	0.12867	0.13613	0.17191	0.02405	0.05823	0.04572	0.05546	0.09086	0.10768	0.01217	0.72657	0.03981	0.08004	0.33136	0.05663	0.01676	0.53029
./FLI1_MAX_GCM1_ONECUT2_TFAP2C_4_1.txt
0.62136	0.17085	0.12086	0.00527	0	0.96404	0.58411	0.47341	0.00292	0.95351	0.00145	0.0269	0.01536	0.00537	0.14084	0.14	0.14	0.277	0.273	0.162	0.212	0.163	0.167	0.164	0.556	0.044	0.178	0.08	0.049	0.001	0.004	0.211	0.647	0.12687	0.8785	0.01762	0.004	0.15803	0.88792	0.04028	0.21958	0.17157	0.19182	0.21895	0.21867	0.11765	0.341	0.19078	0.21073	0.0241
0.11091	0.72394	0.77619	0.00117	0	0.01769	0.11573	0.14775	0.99057	0.01288	0.97042	0.00115	0.05393	0.00087	0.34247	0.26	0.266	0.194	0.273	0.186	0.19	0.132	0.271	0.273	0.105	0.073	0.024	0.685	0.011	0.004	0.003	0.187	0.045	0.28995	0.03043	0.03043	0.80325	0.018	0.01032	0.1072	0.3883	0.19846	0.2711	0.27145	0.32737	0.31969	0.23244	0.24456	0.28097	0.35011
0.14636	0.09122	0.07445	0.98946	0.98946	0.01313	0.17797	0.26165	0.00058	0.03008	0.00894	0.97195	0.00441	0.98177	0.3372	0.225	0.229	0.304	0.328	0.389	0.45	0.471	0.321	0.347	0.301	0.056	0.795	0.12	0.836	0.983	0.992	0.108	0.235	0.28822	0.026	0.0055	0.01375	0.80631	0.01823	0.00765	0.18438	0.42766	0.25192	0.15365	0.23529	0.26343	0.30268	0.12292	0.14049	0.55422
0.12136	0.014	0.02849	0.0041	0.01054	0.00514	0.1222	0.11718	0.00592	0.00403	0.01919	0.0005	0.9258	0.01198	0.17949	0.375	0.365	0.225	0.125	0.263	0.149	0.234	0.242	0.215	0.037	0.828	0.003	0.115	0.104	0.013	0.001	0.494	0.072	0.29496	0.06457	0.94695	0.179	0.01766	0.08352	0.84438	0.20824	0.2023	0.28517	0.35595	0.21867	0.29923	0.12388	0.44174	0.36782	0.07158
./FOXO1_ELK1_ONECUT2_E2F3_ONECUT2_3_1.txt
0.10279	0.19528	0.07294	0.0975	0.34003	0.15861	0.02588	0.01068	0.01366	0.88924	0.84578	0.08591	0.10423	0.2178	0.62568	0.01934	0.01721	0.19634	0.8678	0.07744	0.62217	0.43756	0.373	0.283	0.087	0.003	0.003	0.009	0	0.143	0.339	0.322	0.214	0.98	0.012	0.018	0.006	0.985	0.058	0.144
0.06461	0.02621	0.11406	0.24138	0.0519	0.64002	0.93572	0.02942	0.0152	0.03623	0.02185	0.32564	0.36853	0.09651	0.05164	0.01179	0.94238	0.04243	0.00831	0.01718	0.10626	0.2103	0.129	0.087	0.396	0.062	0.973	0.011	0.962	0.423	0.328	0.133	0.02	0.005	0.009	0.651	0.013	0.004	0.334	0.27
0.15419	0.6055	0.20027	0.11177	0.46077	0.11675	0.01529	0.94412	0.91614	0.02619	0.02042	0.56342	0.18373	0.61505	0.27857	0.01572	0.01901	0.73374	0.03944	0.01109	0.14757	0.12634	0.137	0.313	0.426	0.934	0.018	0.973	0.021	0.344	0.087	0.164	0.014	0.005	0.002	0.026	0.974	0.011	0.051	0.171
0.67841	0.173	0.61273	0.54935	0.1473	0.08462	0.0231	0.01578	0.055	0.04835	0.11195	0.02502	0.34351	0.07063	0.04462	0.95364	0.0209	0.02798	0.08445	0.89429	0.124	0.22581	0.361	0.316	0.091	0.001	0.008	0.008	0.018	0.09	0.246	0.381	0.752	0.01	0.977	0.306	0.007	0	0.557	0.415
./FOXO1_ERF_ONECUT2_E2F3_HES7_1_1.txt
0.42975	0.27592	0.51365	0.71107	0.66293	0.08771	0.46966	0.01226	0.01943	0.88881	0.86716	0.32964	0.16517	0.16974	0.20177	0.18363	0.26891	0.64234	0.03458	0.01215	0.19569	0.893	0.05819	0.47106	0.421	0.377	0.287	0.103	0.018	0.009	0.019	0.001	0.099	0.326	0.34	0.222	0.187	0.218	0.014	0.514	0.004	0.02	0.082	0.008	0.099	0.168
0.04408	0.06061	0.34739	0	0.05819	0.8546	0.49601	0.01499	0.00221	0.06579	0.01239	0.10121	0.2208	0.22249	0.38359	0.36062	0.14348	0.05071	0.02079	0.93036	0.03627	0.001	0.01509	0.16025	0.136	0.127	0.09	0.36	0.093	0.951	0.018	0.921	0.46	0.299	0.178	0.298	0.202	0.243	0.966	0.026	0.973	0.015	0.32	0.022	0.373	0.375
0.52617	0.11005	0.09181	0.13934	0.19665	0.04396	0.03434	0.96945	0.94727	0.02626	0.02566	0.56029	0.17661	0.44067	0.2439	0.3031	0.43455	0.28095	0.00598	0.00388	0.75812	0.015	0	0.13789	0.139	0.135	0.261	0.457	0.879	0.024	0.946	0.048	0.326	0.105	0.12	0.218	0.45	0.456	0.003	0.387	0.011	0.956	0.03	0.916	0.264	0.238
0	0.55343	0.04715	0.14959	0.08223	0.01373	0	0.0033	0.03109	0.01914	0.09479	0.00887	0.43743	0.1671	0.17073	0.15265	0.15306	0.0265	0.93915	0.0531	0.01042	0.091	0.92672	0.2308	0.304	0.361	0.361	0.081	0.009	0.016	0.018	0.032	0.116	0.27	0.363	0.261	0.161	0.082	0.018	0.073	0.011	0.009	0.567	0.054	0.264	0.219
./FOXO6_CUX1_NHLH1_CUX1_HOXA13_1_1.txt
0.36695	0.20971	0.56877	0.66091	0.60835	0.05048	0.67699	0.39542	0.35948	0.25163	0.23856	0.24335	0.89251	0.0005	0.01662	0.34576	0.94322	0.0543	0.33216	0.372	0.265	0.136	0.206	0.33	0.167	0.332	0.074	0.003	0.971	0.015	0.057	0.007	0.001	0.119	0.071	0.244	0.269	0.282	0.492	0.276	0.428	0.92974	0.0225	0.01303	0.09749	0.98804	0.03401	0.10549	0.8759	0.06295
0.05322	0.21144	0.28253	0.21814	0.07356	0.73558	0.09735	0.17974	0.18954	0.27778	0.11111	0.0887	0.00593	0.00732	0.87032	0.0582	0.00704	0.01387	0.2057	0.191	0.222	0.146	0.093	0.107	0.219	0.431	0.034	0.984	0.012	0.016	0.884	0.004	0.017	0.72	0.17	0.411	0.533	0.529	0.19	0.313	0.035	0	0.0035	0.70523	0.02707	0	0.013	0.39682	0.04676	0.44065
0.4902	0.04853	0.03532	0.0324	0.08946	0.02644	0.10398	0.24183	0.20261	0.19935	0.14379	0.46936	0.05529	0.00822	0.01	0.58698	0.001	0.003	0.26895	0.248	0.281	0.326	0.428	0.432	0.417	0.161	0.771	0.005	0.009	0.958	0.059	0.014	0.978	0.071	0.433	0.168	0.03	0.11	0.117	0.179	0.14	0.00542	0.002	0.004	0.87024	0.0005	0.01632	0.0899	0.02698	0.07914
0.08964	0.53033	0.11338	0.08855	0.22863	0.1875	0.12168	0.18301	0.24837	0.27124	0.50654	0.19859	0.04627	0.98446	0.10306	0.00906	0.04873	0.92883	0.1932	0.19	0.233	0.393	0.273	0.132	0.197	0.077	0.122	0.009	0.009	0.011	0	0.976	0.004	0.088	0.326	0.177	0.168	0.079	0.2	0.231	0.397	0.06484	0.972	0.27725	0.00469	0.01146	0.93666	0.40779	0.05036	0.41727
./GCM1_NHLH1_ERF_SREBF2_ELK1_2_2.txt
0	0.01	0.167	0.209	0	0.669	0.051	0.254	0.028	0.232	0.225	0.449	0.366	0.144	0.007	0.945	0.028	0.057	0.026	0.11112	0.15277	0.07923	0.04399	0.00798	0.90377	0.72635	0.47476	0.08583	0.1108	0.82511	0.00301	0.01455	0.05712	0.03575	0.88556	0.01958	0.09279	0	0.026	0.93802	0.81979	0.17281	0.17535
0.983	0.873	0.677	0.113	0.742	0.165	0.376	0.311	0.287	0.153	0.275	0.163	0.419	0.12	0.939	0.018	0.036	0.842	0.027	0.17456	0.60743	0.86621	0.00909	0.03256	0.03752	0.06016	0.05181	0.12688	0.73899	0.00348	0.86964	0.17455	0.07175	0.01868	0.00699	0.58566	0.7769	0	0.04255	0.01907	0.01771	0.08767	0.25921
0.017	0.083	0.03	0.61	0.063	0.045	0.14	0.299	0.449	0.356	0.404	0.107	0.15	0.633	0.02	0.007	0.857	0.063	0.058	0.58748	0.2062	0.01657	0.93692	0.90513	0.004	0.0165	0.42073	0.05505	0.08472	0.14545	0.07564	0.8025	0.02536	0.9069	0.03852	0.04633	0.06022	0.99747	0.93026	0.03576	0	0.72554	0.08895
0	0.034	0.125	0.068	0.195	0.12	0.433	0.136	0.236	0.26	0.096	0.281	0.065	0.103	0.034	0.03	0.08	0.038	0.889	0.12734	0.0336	0.03798	0.0095	0.05433	0.05421	0.19699	0.05246	0.73223	0.06549	0.02595	0.05172	0.00839	0.84576	0.03867	0.06893	0.34843	0.07009	0.00253	0.00118	0.00715	0.1625	0.01398	0.47649
./GCM2_FIGLA_CLOCK_ETV2_PAX5_2_1.txt
0.59014	0.05923	0.28839	0.10494	0.08622	0.0039	0	0.17399	0.27974	0.05423	0.88886	0.005	0.0378	0.02593	0.0313	0.04668	0.18925	0.31578	0.16872	0.19574	0.33175	0.41376	0.27157	0.43727	0.09663	0.79479	0.00503	0.18452	0.01884	0.00982	0.08455	0.174	0.314	0.111	0.506	0.128	0.149	0.001	0.006	0.978	0.591	0.177	0.036	0.73	0.065	0.03	0.031	0.401	0.01	0.034
0.16498	0.06701	0.04194	0.68619	0.02566	0.00425	0.00936	0.22448	0.39019	0.91276	0.03505	0.44479	0.49772	0.04477	0.01526	0.19713	0.33222	0.29295	0.29329	0.30527	0.22716	0.22148	0.16448	0.26756	0.89707	0.00815	0.87114	0.01293	0.13941	0.00095	0.27401	0.366	0.243	0.34	0.135	0.727	0.824	0	0	0	0.042	0.436	0.372	0.216	0.81	0.036	0.726	0.14	0.248	0.469
0.20392	0.05025	0.66586	0.12238	0.8213	0.9752	0.99064	0.06393	0.20722	0.00964	0.04499	0.50016	0.44795	0.03322	0.91518	0.3996	0.17945	0.26576	0.27834	0.24717	0.17128	0.1937	0.38749	0.21787	0.00308	0.18895	0.02373	0.80047	0.0298	0.86283	0.22807	0.211	0.196	0.239	0.186	0.106	0.027	0.999	0.99	0.001	0.009	0.288	0.102	0.039	0.022	0.911	0.185	0.023	0.055	0.407
0.04096	0.82351	0.00381	0.08649	0.06683	0.01665	0	0.5376	0.12286	0.02337	0.03111	0.05005	0.01653	0.89609	0.03825	0.35659	0.29908	0.12551	0.25965	0.25182	0.26981	0.17106	0.17696	0.0768	0.00322	0.0086	0.1001	0.00158	0.81194	0.1264	0.41337	0.248	0.248	0.31	0.172	0.04	0.001	0	0.004	0.022	0.358	0.099	0.489	0.016	0.103	0.023	0.058	0.436	0.687	0.091
./GCM2_HES7_E2F1_ELK1_EOMES_1_1.txt
0.45517	0.06466	0.34298	0.20449	0.1139	0.00258	0.00135	0.09276	0.30915	0.11818	0.17053	0.20108	0.03993	0.7534	0.00662	0.06137	0.06059	0.01519	0.06586	0.15921	0.32881	0.34596	0.11437	0.11099	0.02166	0.0085	0.03691	0.01862	0.01315	0.235	0.444	0.621	0.289	0.055	0.011	0.005	0.947	0.851	0.082	0.033	0.477	0.15	0.058	0.052	0.091	0.113	0.153	0.686
0.14593	0.08143	0.12417	0.38213	0.11957	0.00158	0	0.27168	0.214	0.28828	0.19973	0.11135	0.94638	0.01821	0.94432	0.00653	0.27279	0.03428	0.44695	0.52412	0.10222	0.06719	0.24232	0.30916	0.05648	0.9455	0.00835	0.71913	0.45321	0.39043	0.063	0.026	0.469	0.902	0.002	0.008	0.009	0.021	0.128	0.2	0.094	0.147	0.106	0.3	0.016	0.298	0.228	0.059
0.27511	0.11718	0.53277	0.23303	0.46617	0.98108	0.99066	0.13104	0.29471	0.22158	0.49802	0.61108	0.00411	0.18839	0.01709	0.92445	0.02419	0.88292	0.17558	0.16806	0.45604	0.17155	0.11294	0.56013	0.89822	0.0213	0.93675	0.21635	0.42285	0.10193	0.265	0.209	0.147	0.027	0.981	0.968	0.025	0.022	0.78	0.099	0.34	0.551	0.744	0.044	0.858	0.144	0.407	0.179
0.12378	0.73673	7e-05	0.18036	0.30036	0.01475	0.008	0.50452	0.18214	0.37196	0.13172	0.07649	0.00958	0.03999	0.03198	0.00765	0.64243	0.06761	0.31162	0.1486	0.11294	0.4153	0.53038	0.01922	0.02414	0.0252	0.0175	0.0459	0.11079	0.27264	0.228	0.144	0.095	0.018	0.007	0.018	0.021	0.106	0.009	0.668	0.089	0.151	0.092	0.604	0.036	0.444	0.212	0.076
./GCM2_HES7_ERF_HOXB13_ONECUT2_1_1.txt
0.45517	0.06466	0.34298	0.20449	0.1139	0.00258	0.00135	0.09276	0.30915	0.11818	0.1755	0.31542	0.03819	0.72836	0.06212	0.04991	0.08675	0.02486	0.08263	0.1402	0.305	0.178	0.414	0.143	0.17	0.005	0.007	0.949	0.681	0.29432	0.07781	0.27373	0.5029	0.01593	0.57712	0.82034	0.6629	0.30923	0.86975	0.11203	0.1499	0.0364	0.87526	0.09646	0.12745
0.14593	0.08143	0.12417	0.38213	0.11957	0.00158	0	0.27168	0.214	0.28828	0.17	0.1975	0.89312	0.02004	0.87011	0.01264	0.2852	0.01414	0.3007	0.33047	0.203	0.155	0.247	0.517	0.771	0.001	0	0.019	0.109	0.18738	0.36162	0.29293	0.02065	0.08798	0.04332	0.01024	0.11269	0.17868	0.02731	0.01037	0.39425	0.03426	0.0296	0.22638	0.41569
0.27511	0.11718	0.53277	0.23303	0.46617	0.98108	0.99066	0.13104	0.29471	0.22158	0.47877	0.41501	0.0512	0.16067	0.03218	0.93119	0.02969	0.89737	0.29984	0.17056	0.344	0.388	0.211	0.282	0.052	0.961	0.986	0.024	0.019	0.39181	0.131	0.10336	0.36676	0.02624	0.07096	0.03723	0.05449	0.1689	0.05462	0.01867	0	0.88651	0.08668	0.08858	0.06078
0.12378	0.73673	7e-05	0.18036	0.30036	0.01475	0.008	0.50452	0.18214	0.37196	0.17623	0.07258	0.01749	0.09093	0.03559	0.00626	0.59837	0.06364	0.31633	0.35927	0.148	0.279	0.129	0.058	0.007	0.034	0.008	0.009	0.193	0.12699	0.42907	0.32998	0.10969	0.86985	0.30859	0.13218	0.17041	0.34319	0.04832	0.85892	0.45585	0.04283	0.00846	0.58858	0.39608
./GCM2_ONECUT2_E2F3_ONECUT2_TFAP2C_1_4.txt
0.81598	0	0.39919	0.13001	0.07057	0.0089	0	0.12188	0.36105	0.38392	0.31878	0.28463	0.39298	0.64306	0.02869	0.00804	0.28096	0.91081	0.04696	0.59545	0.569	0.373	0.283	0.087	0.003	0.003	0.009	0	0.143	0.339	0.322	0.18437	0.915	0.01562	0.009	0.05453	0.95742	0.05828	0.10908	0.17157	0.19182	0.21895	0.21867	0.11765	0.341	0.19078	0.21073	0.0241	0	0
0.0262	0.05833	0.02957	0.63596	0.00241	0.00137	0.00825	0.42452	0.17186	0.21414	0.20236	0.26593	0.10088	0.05971	0.00429	0.88124	0.02738	0	0.02807	0.08352	0.066	0.129	0.087	0.396	0.062	0.973	0.011	0.962	0.423	0.328	0.133	0.12445	0.03293	0.02493	0.63675	0.0065	0.01032	0.2697	0.4483	0.19846	0.2711	0.27145	0.32737	0.31969	0.23244	0.24456	0.28097	0.35011	0.98987	0.84449
0.12901	0.00648	0.57124	0.15337	0.87033	0.98836	0.99175	0.05194	0.22869	0.2079	0.21622	0.21676	0.38996	0.24201	0.00884	0.02101	0.67672	0.004	0.00187	0.14053	0.069	0.137	0.313	0.426	0.934	0.018	0.973	0.021	0.344	0.087	0.164	0.11122	0.0025	0.001	0.02425	0.92981	0.01323	0.03015	0.10788	0.42766	0.25192	0.15365	0.23529	0.26343	0.30268	0.12292	0.14049	0.55422	0.01013	0
0.02881	0.93519	0	0.08065	0.05669	0.00137	0	0.40166	0.23839	0.19404	0.26265	0.23269	0.11618	0.05571	0.95868	0.0892	0.01543	0.08519	0.92309	0.1805	0.296	0.361	0.316	0.091	0.001	0.008	0.008	0.018	0.09	0.246	0.381	0.57996	0.04957	0.95845	0.3305	0.00916	0.01902	0.64188	0.33474	0.2023	0.28517	0.35595	0.21867	0.29923	0.12388	0.44174	0.36782	0.07158	0	0.15551
./HES7_E2F1_ELK1_EOMES_E2F3_1_1.txt
0.15306	0.15932	0.01649	0.75309	0	0.02292	0.00569	0.00265	0.03546	0.12303	0.32881	0.34596	0.11437	0.11099	0.02166	0.0085	0.03691	0.01862	0.01315	0.235	0.444	0.621	0.289	0.055	0.011	0.005	0.947	0.851	0.082	0.033	0.50331	0.2285	0.11526	0.026	0.07211	0.14537	0.16357	0.71934	0.23477	0.11038	0.00685	0.02058	0.02448	0	0.02619	0.21005	0.06643	0.41113	0.319	0.02365
0.16846	0.09171	0.96151	0.01235	0.95041	0.00278	0.21819	0.06229	0.5385	0.7103	0.10222	0.06719	0.24232	0.30916	0.05648	0.9455	0.00835	0.71913	0.45321	0.39043	0.063	0.026	0.469	0.902	0.002	0.008	0.009	0.021	0.128	0.2	0.09727	0.16865	0.08157	0.27993	0.008	0.32584	0.13644	0.04025	0.1129	0.03811	0.03425	0.95712	0	0.94257	0.4114	0.10952	0.14183	0.31239	0.09677	0.94257
0.56549	0.66314	0.00481	0.20645	0.02582	0.97153	0	0.9271	0.18947	0.103	0.45604	0.17155	0.11294	0.56013	0.89822	0.0213	0.93675	0.21635	0.42285	0.10193	0.265	0.209	0.147	0.027	0.981	0.968	0.025	0.022	0.78	0.099	0.27682	0.41823	0.67859	0.022	0.879	0.08816	0.3974	0.14954	0.19713	0.73325	0.95548	0	0.97552	0.05405	0.44684	0.17953	0.01795	0.15799	0.34409	0.01014
0.11299	0.08583	0.01718	0.02812	0.02378	0.00278	0.77612	0.00795	0.23657	0.06366	0.11294	0.4153	0.53038	0.01922	0.02414	0.0252	0.0175	0.0459	0.11079	0.27264	0.228	0.144	0.095	0.018	0.007	0.018	0.021	0.106	0.009	0.668	0.1226	0.18412	0.12457	0.67207	0.04139	0.44013	0.30259	0.09087	0.4552	0.11827	0.00342	0.0223	0	0.00338	0.11556	0.5009	0.77379	0.11849	0.24014	0.02365
./HES7_ERF_HOXB13_ONECUT2_TFAP2C_1_1.txt
0.163	0.388	0.013	0.703	0.111	0	0.058	0.022	0.069	0.085	0.305	0.178	0.414	0.143	0.17	0.005	0.007	0.949	0.681	0.29432	0.07781	0.27373	0.5029	0.01593	0.57712	0.82034	0.6629	0.41652	0.87932	0.05601	0.07495	0.11957	0.85399	0.05444	0.35242	0.19196	0.17586	0.18722	0.28869	0.1089	0.0029	0	0.07601	0.16369	0.42793	0.28557	0.02609	0.0241	0.1756	0.23214
0.109	0.264	0.855	0.016	0.802	0.015	0.243	0.022	0.246	0.323	0.203	0.155	0.247	0.517	0.771	0.001	0	0.019	0.109	0.18738	0.36162	0.29293	0.02065	0.08798	0.04332	0.01024	0.11269	0.10794	0.02688	0.00519	0.66379	0.01713	0.03091	0.13112	0.25695	0.36607	0.23994	0.14116	0.27083	0.30445	0.97391	0.90688	0.17343	0.31696	0.17682	0.02806	0	0.58768	0.28571	0.1369
0.527	0.271	0.099	0.151	0.056	0.985	0.011	0.956	0.438	0.108	0.344	0.388	0.211	0.282	0.052	0.961	0.986	0.024	0.019	0.39181	0.131	0.10336	0.36676	0.02624	0.07096	0.03723	0.05449	0.28683	0.06501	0.03409	0.01875	0.82594	0.0706	0.0567	0.11447	0.1875	0.23696	0.26597	0.19048	0.51534	0.01449	0	0.25461	0.40625	0.34027	0.67335	0.97391	0.31191	0.31696	0.33036
0.202	0.078	0.033	0.13	0.031	0	0.688	0	0.246	0.485	0.148	0.279	0.129	0.058	0.007	0.034	0.008	0.009	0.193	0.12699	0.42907	0.32998	0.10969	0.86985	0.30859	0.13218	0.17041	0.18871	0.02879	0.90471	0.24251	0.03736	0.0445	0.75774	0.27616	0.25446	0.34724	0.40565	0.25	0.07132	0.0087	0.09312	0.49594	0.1131	0.05498	0.01303	0	0.07631	0.22173	0.3006
./HES7_TFAP2C_ELK1_EOMES_E2F1_1_1.txt
0.16121	0.27884	0.04045	0.67548	0.00928	0.08264	0.03738	0.03469	0.10448	0.13484	0.23309	0.19292	0.31163	0.21102	0.18079	0.04753	0.00366	0.01082	0.07407	0.16583	0.41244	0.15638	0.00898	0.03845	0.371	0.221	0.053	0.002	0.002	0.985	0.923	0.082	0.044	0.36672	0.21968	0.05759	0.04057	0.04762	0.12542	0.09722	0.66754	0.72753	0.35311	0.05314	0	0.00699	0.00989	0	0	0.08547
0.25279	0.22568	0.90852	0.03379	0.89512	0.02426	0.2981	0.06255	0.46557	0.52007	0.27864	0.351	0.20625	0.22031	0.28866	0.29807	0.95458	0.78118	0.23723	0.33186	0.15169	0.01609	0.05831	0.50244	0.069	0.42	0.924	0.001	0.003	0	0.01	0.096	0.208	0.17717	0.15016	0.08341	0.21452	0.008	0.23639	0.15173	0.06588	0.03852	0	0.24739	0.04104	0.98042	0	0.83652	0.34238	0.25499
0.4195	0.42275	0.02739	0.24451	0.0052	0.8757	0.03322	0.83572	0.16267	0.1899	0.28504	0.20053	0.2601	0.20169	0.24331	0.62667	0.02926	0.03508	0.26394	0.33359	0.38987	0.82337	0.9266	0.40552	0.447	0.327	0.015	0.996	0.991	0.011	0.011	0.82	0.107	0.35352	0.51756	0.7984	0.07819	0.92406	0.09993	0.57598	0.138	0.0485	0.24859	0.61063	0.95896	0.01259	0.99011	0.15871	0.56331	0.14245
0.1665	0.07273	0.02364	0.04622	0.0904	0.0174	0.6313	0.06704	0.26728	0.15519	0.20323	0.25555	0.22203	0.36698	0.28724	0.02773	0.0125	0.17342	0.42476	0.16822	0.046	0.00416	0.0061	0.0536	0.113	0.032	0.009	0.002	0.005	0.005	0.056	0.003	0.642	0.10259	0.1121	0.0606	0.66672	0.02082	0.53777	0.17508	0.12858	0.18545	0.39831	0.08885	0	0	0	0.00477	0.09432	0.51709
./HES7_TFAP2C_ELK1_HOXB13_ONECUT2_1_1.txt
0.16121	0.27884	0.04045	0.67548	0.00928	0.08264	0.03738	0.03469	0.10448	0.13484	0.23309	0.19292	0.31163	0.21102	0.18079	0.04753	0.00366	0.01082	0.07407	0.16583	0.41244	0.15638	0.00898	0.03845	0.426	0.201	0.034	0	0.001	0.989	0.92	0.088	0.13132	0.15331	0.26273	0.4449	0.01743	0.67662	0.82184	0.6809	0.34273	0.86975	0.11203	0.1499	0.0364	0.87526	0.09646	0.12745
0.25279	0.22568	0.90852	0.03379	0.89512	0.02426	0.2981	0.06255	0.46557	0.52007	0.27864	0.351	0.20625	0.22031	0.28866	0.29807	0.95458	0.78118	0.23723	0.33186	0.15169	0.01609	0.05831	0.50244	0.071	0.5	0.951	0.001	0.002	0	0.009	0.031	0.23538	0.21762	0.30993	0.00665	0.07448	0.02432	0.03274	0.10319	0.16968	0.02731	0.01037	0.39425	0.03426	0.0296	0.22638	0.41569
0.4195	0.42275	0.02739	0.24451	0.0052	0.8757	0.03322	0.83572	0.16267	0.1899	0.28504	0.20053	0.2601	0.20169	0.24331	0.62667	0.02926	0.03508	0.26394	0.33359	0.38987	0.82337	0.9266	0.40552	0.397	0.273	0.01	0.999	0.976	0.009	0.007	0.877	0.16731	0.359	0.05386	0.46776	0.03074	0.05046	0.05273	0.05349	0.1609	0.05462	0.01867	0	0.88651	0.08668	0.08858	0.06078
0.1665	0.07273	0.02364	0.04622	0.0904	0.0174	0.6313	0.06704	0.26728	0.15519	0.20323	0.25555	0.22203	0.36698	0.28724	0.02773	0.0125	0.17342	0.42476	0.16822	0.046	0.00416	0.0061	0.0536	0.106	0.026	0.006	0.001	0.023	0.003	0.065	0.003	0.46599	0.27007	0.37348	0.08069	0.87735	0.24909	0.09268	0.16241	0.32669	0.04832	0.85892	0.45585	0.04283	0.00846	0.58858	0.39608
./HES7_TFAP2C_MAX_GCM1_SOX2_1_1.txt
0.16121	0.27884	0.04045	0.67548	0.00928	0.08264	0.03738	0.03469	0.10448	0.13484	0.23309	0.19292	0.31163	0.20516	0.22169	0.05952	0.00456	0.01364	0.06372	0.1682	0.41216	0.18703	0.01345	0.03706	0.21189	0.47228	0.20951	0.0164	0.95666	0.00386	0.04832	0.01461	0.00252	0.08382	0.525	0.037	0.271	0.072	0.064	0.007	0.015	0.123	0.31	0.053	0.931	0.021	0.003	0.019	0	0.07
0.25279	0.22568	0.90852	0.03379	0.89512	0.02426	0.2981	0.06255	0.46557	0.52007	0.27864	0.351	0.20625	0.22617	0.26098	0.34627	0.94476	0.71707	0.30499	0.3341	0.20205	0.01789	0.0833	0.57184	0.20704	0.12092	0.23246	0.97113	0.01017	0.94607	0.00595	0.02801	0.00648	0.28113	0.105	0.083	0.032	0.673	0.016	0.04	0.021	0.342	0.275	0.642	0.026	0.04	0	0.031	0.008	0.178
0.4195	0.42275	0.02739	0.24451	0.0052	0.8757	0.03322	0.83572	0.16267	0.1899	0.28504	0.20053	0.2601	0.19846	0.3123	0.54914	0.03244	0.04215	0.21141	0.34653	0.32939	0.78975	0.89475	0.32729	0.36817	0.28856	0.25088	0.00813	0.02118	0.00565	0.94187	0.01216	0.98124	0.45148	0.224	0.031	0.678	0.119	0.787	0.928	0.948	0.062	0.34	0.024	0.007	0.067	0.051	0.948	0.009	0.239
0.1665	0.07273	0.02364	0.04622	0.0904	0.0174	0.6313	0.06704	0.26728	0.15519	0.20323	0.25555	0.22203	0.37022	0.20504	0.04507	0.01824	0.22715	0.41988	0.15116	0.0564	0.00534	0.0085	0.0638	0.2129	0.11824	0.30715	0.00433	0.01199	0.04442	0.00386	0.94572	0.00977	0.18307	0.147	0.849	0.019	0.136	0.133	0.026	0.015	0.473	0.075	0.281	0.035	0.872	0.946	0.001	0.983	0.514
./NHLH1_CLOCK_ERF_FIGLA_GCM1_1_2.txt
0.19956	0.11564	0.05062	0.8486	0.03163	0.11798	0.07554	0.01236	0.21366	0.05947	0.32489	0.12555	0.30066	0.40573	0.07655	0.96998	0.00139	0.0243	0.03155	0	0.07038	0.22501	0.132	0.079	0.536	0.132	0.251	0.001	0.013	0.96	0.693	0.429	0.03444	0.76415	0.00615	0.01647	0.02626	0.00622	0.10511	0.20781	0.25703	0.17001	0.23092	0.18528	0.18876	0.25904	0.20348	0.15663	0.46653	0.06168
0.50827	0.10573	0.86724	0.07664	0.09813	0.57908	0.05935	0.01442	0.48018	0.19273	0.36344	0.50771	0.29295	0.2194	0.92345	0.013	0.80993	0.00259	0.08465	0.00054	0.20214	0.46406	0.316	0.132	0.057	0.599	0.702	0.001	0.025	0.002	0.022	0.099	0.78809	0.13201	0.46626	0.51121	0.03297	0.001	0.20767	0.23032	0.21754	0.28648	0.17871	0.22943	0.22557	0.2095	0.1834	0.27711	0.11647	0.07392
0.22602	0.59692	0.02579	0.04206	0.73642	0.25128	0.04856	0.93512	0.15198	0.3326	0.24119	0.1674	0.27203	0.37376	0	0.01436	0.00836	0.95649	0.03585	0.94384	0.33673	0.14541	0.211	0.711	0.31	0.244	0.034	0.998	0.96	0.037	0.011	0.438	0.07793	0.06367	0.50938	0.46543	0.03218	0.97711	0.37921	0.2799	0.33534	0.2905	0.31928	0.33177	0.32597	0.3012	0.35542	0.33601	0.3581	0.16055
0.06615	0.18172	0.05635	0.03271	0.13382	0.05166	0.81655	0.03811	0.15419	0.4152	0.07048	0.19934	0.13436	0.0011	0	0.00266	0.18031	0.01662	0.84745	0.05562	0.39075	0.16502	0.342	0.079	0.097	0.025	0.015	0.001	0.003	0.001	0.274	0.034	0.09904	0.04017	0.01821	0.00689	0.90909	0.01518	0.30801	0.28197	0.19009	0.25301	0.27108	0.25351	0.25971	0.23025	0.2577	0.23025	0.0589	0.70386
./NHLH1_CLOCK_ETV2_PITX1_CUX1_1_1.txt
0.19956	0.11564	0.05062	0.8486	0.03163	0.11798	0.07554	0.01236	0.21366	0.05947	0.32489	0.12555	0.29383	0.41937	0.06555	0.93448	0.00139	0.0828	0.01355	0.0005	0.04088	0.21751	0.314	0.111	0.441	0.165	0.21	0	0.001	0.992	0.573	0.28	0.084	0.28	0.362	0.306	0.19673	0.07306	0.69513	0.00623	0.04215	0.8794	0.30747	0.20321	0.13901	0.20851	0.80659	0.00762	0.00454	0.46032
0.50827	0.10573	0.86724	0.07664	0.09813	0.57908	0.05935	0.01442	0.48018	0.19273	0.36344	0.50771	0.23048	0.2642	0.93045	0.0025	0.88193	0.00259	0.09115	0.00054	0.29364	0.44456	0.243	0.34	0.112	0.565	0.759	0.002	0	0	0.058	0.09	0.327	0.225	0.159	0.187	0.06801	0.04287	0.25422	0.0101	0.07335	0.01322	0.23506	0.34607	0.18593	0.10469	0.03644	0.01101	0.94967	0.0213
0.22602	0.59692	0.02579	0.04206	0.73642	0.25128	0.04856	0.93512	0.15198	0.3326	0.24119	0.1674	0.33501	0.28188	0.001	0.05836	0.01136	0.90949	0.00535	0.94584	0.30023	0.19691	0.196	0.239	0.283	0.219	0.028	0.997	0.999	0.002	0.006	0.593	0.183	0.339	0.312	0.321	0.67095	0.79761	0.01115	0.01071	0.01384	0.02428	0.24105	0.35997	0.23719	0.35143	0.07603	0.00635	0.00124	0.50125
0.06615	0.18172	0.05635	0.03271	0.13382	0.05166	0.81655	0.03811	0.15419	0.4152	0.07048	0.19934	0.14118	0.03405	0.003	0.00516	0.10531	0.00462	0.88995	0.05312	0.36525	0.14052	0.248	0.31	0.164	0.052	0.003	0.001	0.001	0.006	0.362	0.037	0.405	0.157	0.167	0.186	0.06481	0.08646	0.0395	0.97295	0.87066	0.0831	0.21692	0.09075	0.43788	0.33536	0.08094	0.97501	0.04455	0.01713
./NHLH1_CLOCK_ETV2_PITX1_GCM1_1_1.txt
0.19956	0.11564	0.05062	0.8486	0.03163	0.11798	0.07554	0.01236	0.21366	0.05947	0.32489	0.12555	0.29383	0.41937	0.06555	0.93448	0.00139	0.0828	0.01355	0.0005	0.04088	0.21751	0.314	0.111	0.441	0.165	0.21	0	0.001	0.992	0.573	0.28	0.084	0.28	0.362	0.306	0.1155	0.033	0.62656	0.06516	0.10242	0.89259	0.23731	0.11881	0.22772	0.16832	0.15842	0.17822	0.17822	0.12871
0.50827	0.10573	0.86724	0.07664	0.09813	0.57908	0.05935	0.01442	0.48018	0.19273	0.36344	0.50771	0.23048	0.2642	0.93045	0.0025	0.88193	0.00259	0.09115	0.00054	0.29364	0.44456	0.243	0.34	0.112	0.565	0.759	0.002	0	0	0.058	0.09	0.327	0.225	0.159	0.187	0.05212	0.0665	0.26576	0.005	0.05298	0.0075	0.25321	0.31683	0.26733	0.17822	0.20792	0.0297	0.22772	0.17822
0.22602	0.59692	0.02579	0.04206	0.73642	0.25128	0.04856	0.93512	0.15198	0.3326	0.24119	0.1674	0.33501	0.28188	0.001	0.05836	0.01136	0.90949	0.00535	0.94584	0.30023	0.19691	0.196	0.239	0.283	0.219	0.028	0.997	0.999	0.002	0.006	0.593	0.183	0.339	0.312	0.321	0.73646	0.79696	0.07221	0.0105	0.06145	0.03815	0.41117	0.50495	0.31683	0.42574	0.48515	0.58416	0.25743	0.31683
0.06615	0.18172	0.05635	0.03271	0.13382	0.05166	0.81655	0.03811	0.15419	0.4152	0.07048	0.19934	0.14118	0.03405	0.003	0.00516	0.10531	0.00462	0.88995	0.05312	0.36525	0.14052	0.248	0.31	0.164	0.052	0.003	0.001	0.001	0.006	0.362	0.037	0.405	0.157	0.167	0.186	0.09642	0.10354	0.03547	0.91934	0.78315	0.06176	0.0988	0.05941	0.18812	0.22772	0.14851	0.20792	0.33663	0.37624
./NHLH1_ERF_HES7_ERF_MAX_1_1.txt
0.48	0	0.01412	1	0.00305	0.07715	0.02725	0.26245	0.045	0.08059	0.0396	0.00867	0.9415	0.82513	0.41218	0.0035	0.58354	0.057	0.006	0.041	0.013	0.105	0.069	0.085	0.305	0.178	0.46504	0.10528	0.14601	0	0	0.95459	0.72364	0.30637	0.09139	0.23502	0.21198	0.02315	0.39352	0.0177	0.73559	0.02929	0.07877	0.02137	0.04444	0.08333	0.20183
0.24923	0.04308	0.89548	0	0.03354	0.89318	0.0545	0.06939	0.84929	0.89031	0.008	0.01916	0.03467	0.006	0.11552	0.62418	0.13177	0.892	0.008	0.142	0.012	0.266	0.246	0.323	0.203	0.155	0.24241	0.64642	0.84837	0.00452	0	0.00971	0.07312	0.09181	0.31653	0.16129	0.3871	0.15278	0.07407	0.96018	0.05085	0.90795	0.02397	0.33761	0.06667	0.39352	0.52294
0.24923	0.89231	0.03955	0	0.87805	0.00593	0.03542	0.56992	0.08409	0.02317	0.94165	0.93184	0.00417	0.01787	0.39106	0.04895	0.152	0.03	0.986	0.01	0.974	0.393	0.438	0.108	0.344	0.388	0.19226	0.22763	0.00562	0.95845	0.98874	0.02242	0.02102	0.55461	0.11441	0.3871	0.19355	0.80093	0.41667	0.00442	0.14915	0.06276	0.74315	0.05556	0.8037	0.30556	0.12844
0.02154	0.06462	0.05085	0	0.08537	0.02374	0.88283	0.09824	0.02162	0.00542	0.01075	0.04033	0.01967	0.151	0.08174	0.32387	0.13319	0.021	0	0.806	0.002	0.236	0.246	0.485	0.148	0.279	0.1008	0.02117	0	0.03702	0.01126	0.01327	0.18222	0.0472	0.47767	0.21659	0.20737	0.02315	0.11574	0.0177	0.06441	0	0.15411	0.58547	0.08519	0.21759	0.14679
./ONECUT2_E2F3_ONECUT2_TFAP2C_DRGX_1_4.txt
0.356	0.54	0	0.001	0.225	0.884	0.054	0.747	0.569	0.373	0.283	0.087	0.003	0.003	0.009	0	0.143	0.339	0.322	0.18437	0.915	0.01562	0.009	0.05453	0.95742	0.05828	0.10908	0.17157	0.19182	0.21895	0.21867	0.11765	0.341	0.19078	0.21073	0.04446	0	0	0.04444	0.11883	0.55114	0.05249	0.00294	0.00345	0.24043	0.40195	0.07861	0.62932	0.7701	0.03201
0.165	0.061	0.006	0.985	0.046	0	0	0.05	0.066	0.129	0.087	0.396	0.062	0.973	0.011	0.962	0.423	0.328	0.133	0.12445	0.03293	0.02493	0.63675	0.0065	0.01032	0.2697	0.4483	0.19846	0.2711	0.27145	0.32737	0.31969	0.23244	0.24456	0.28097	0.40675	0.99128	0.88421	0.31104	0.43459	0.14544	0.00621	0.00196	0.60161	0.2303	0.1871	0.43796	0.115	0.16495	0.09437
0.368	0.347	0.008	0	0.718	0.008	0	0.074	0.069	0.137	0.313	0.426	0.934	0.018	0.973	0.021	0.344	0.087	0.164	0.11122	0.0025	0.001	0.02425	0.92981	0.01323	0.03015	0.10788	0.42766	0.25192	0.15365	0.23529	0.26343	0.30268	0.12292	0.14049	0.4938	0.00507	0	0.18678	0.38185	0.27017	0.94064	0.98412	0.33986	0.31443	0.2554	0.08254	0.19756	0.0433	0.04912
0.111	0.053	0.987	0.013	0.012	0.108	0.946	0.129	0.296	0.361	0.316	0.091	0.001	0.008	0.008	0.018	0.09	0.246	0.381	0.57996	0.04957	0.95845	0.3305	0.00916	0.01902	0.64188	0.33474	0.2023	0.28517	0.35595	0.21867	0.29923	0.12388	0.44174	0.36782	0.055	0.00365	0.11579	0.45773	0.06473	0.03325	0.00067	0.01098	0.05508	0.21484	0.15555	0.4009	0.05813	0.02165	0.8245
./ONECUT2_TFAP2C_ELK1_EOMES_E2F1_1_1.txt
0.52381	0.88889	0	0	0.20273	0.83271	0.01241	0.57738	0.19196	0.17586	0.18722	0.23785	0.07195	0.00145	0.001	0.07801	0.15735	0.40847	0.19579	0.01304	0.02855	0.2733	0.22657	0.053	0.002	0.002	0.985	0.923	0.082	0.044	0.36672	0.21968	0.05759	0.04057	0.04762	0.12542	0.09722	0.66754	0.72753	0.35311	0.05314	0	0.00699	0.00989	0	0	0.08547	0.39744	0.20655	0
0.0372	0.02646	0	0.93333	0	0.03222	0.03586	0.09821	0.36607	0.23994	0.14116	0.26242	0.27472	0.98596	0.88494	0.17072	0.32698	0.14341	0.01403	0	0.52734	0.17736	0.27845	0.924	0.001	0.003	0	0.01	0.096	0.208	0.17717	0.15016	0.08341	0.21452	0.008	0.23639	0.15173	0.06588	0.03852	0	0.24739	0.04104	0.98042	0	0.83652	0.34238	0.25499	0.18234	0.11396	0.88734
0.40476	0.0754	0.0495	0.0375	0.76538	0.05452	0.02483	0.16815	0.1875	0.23696	0.26597	0.19624	0.60567	0.00825	0.0045	0.29131	0.36662	0.40113	0.78367	0.98646	0.38246	0.38198	0.32868	0.015	0.996	0.991	0.011	0.011	0.82	0.107	0.35352	0.51756	0.7984	0.07819	0.92406	0.09993	0.57598	0.138	0.0485	0.24859	0.61063	0.95896	0.01259	0.99011	0.15871	0.56331	0.14245	0.13248	0.33761	0.0038
[truncated: 51 more rows]
[truncated: 10 more columns]

## Sheet: 6TF
./ARNTL_PITX1_CUX1_NHLH1_CLOCK_ERF_1_1_1.txt
[truncated: 249 more rows]
[truncated: 25 more columns]
