# Supplementary material for: Global properties of regulatory sequences are predicted by transcription factor recognition mechanisms
Source: Genome Biol. 2021 Oct 7;22:285. doi: 10.1186/s13059-021-02503-y (PMC8496038; doi:10.1186/s13059-021-02503-y)
Supplement: Supplementary file 3 — Additional file 3 : Table S2. Exact file IDs and links to all data obtained from ENCODE and Roadmap Epigenome. [file 13059_2021_2503_MOESM3_ESM.xlsx]

## Sheet: Sheet1
Data	Link/ID (ENCODE, Roadmap, GEO, JASPAR)	Database	Reference (Reference#inManuscript)
ESC-H1 DHS sites	https://egg2.wustl.edu/roadmap/data/byFileType/peaks/consolidated/narrowPeak/E003-DNase.hotspot.fdr0.01.peaks.v2.bed.gz	Roadmap	Roadmap Epigenomics C et al. Nature 2015 (4)
HepG2 DHS sites	GSM2400287_ENCFF505SRS	Encode	Consotium TEP Nature 2012 (32)
ESC-H1 H3K27ac	https://egg2.wustl.edu/roadmap/data/byFileType/peaks/consolidated/gappedPeak/E003-H3K27ac.gappedPeak.gz	Roadmap	Roadmap Epigenomics C et al. Nature 2015 (4)
bigwig DHS	https://egg2.wustl.edu/roadmap/data/byFileType/signal/consolidated/macs2signal/pval/E003-DNase.pval.signal.bigwig	Roadmap	Roadmap Epigenomics C et al. Nature 2015 (4)
bigwig H3K27ac	https://egg2.wustl.edu/roadmap/data/byFileType/signal/consolidated/macs2signal/pval/E003-H3K27ac.pval.signal.bigwig	Roadmap	Roadmap Epigenomics C et al. Nature 2015 (4)
bigwig EP300	https://www.encodeproject.org/files/ENCFF218TTK/@@download/ENCFF218TTK.bigWig	Encode	Consotium TEP Nature 2012 (32)
bigwig CTCF	https://www.encodeproject.org/files/ENCFF225MAO/@@download/ENCFF225MAO.bigWig	Encode	Consotium TEP Nature 2012 (32)
bigwig MYC	https://www.encodeproject.org/files/ENCFF382BNY/@@download/ENCFF382BNY.bigWig	Encode	Consotium TEP Nature 2012 (32)
bigwig NANOG	https://www.encodeproject.org/files/ENCFF965PMN/@@download/ENCFF965PMN.bigWig	Encode	Consotium TEP Nature 2012 (32)
bigwig SRF	https://www.encodeproject.org/files/ENCFF462VGX/@@download/ENCFF462VGX.bigWig	Encode	Consotium TEP Nature 2012 (32)
bigwig MAX	https://www.encodeproject.org/files/ENCFF000OPU/@@download/ENCFF000OPU.bigWig	Encode	Consotium TEP Nature 2012 (32)
Motif (CTCF)	MA0139.1	Jaspar	Khan et al. Nucleic Acids Research 2018 (65)
Motif (SRF)	MA0083.2	Jaspar	Khan et al. Nucleic Acids Research 2018 (65)
Motif (MAX)	MA0058.3	Jaspar	Khan et al. Nucleic Acids Research 2018 (65)
