# Supplementary material for: Global properties of regulatory sequences are predicted by transcription factor recognition mechanisms
Source: Genome Biol. 2021 Oct 7;22:285. doi: 10.1186/s13059-021-02503-y (PMC8496038; doi:10.1186/s13059-021-02503-y)
Supplement: Supplementary file 4 — Additional file 4 : Table S3. CisBP IDs and gene names for motifs used in LR Model. [file 13059_2021_2503_MOESM4_ESM.xlsx]

## Sheet: ReadMe
Monomeric motif used to computer features (motif hits) in the LR model
CIS-BP Ids are provided

## Sheet: CIS-BP IDs
CIS-BP ID	hgnc_symbol
HKR1.RCADE	HKR1
M00140_1.94d	ARID3B
M00142_1.94d	ARID3A
M00143_1.94d	ARID5B
M00144_1.94d	ARID5A
M00146_1.94d	ARID5A
M00224_1.94d	TWIST2
M00226_1.94d	ARNT
M00238_1.94d	HES1
M00242_1.94d	MSC
M00255_1.94d	MITF
M00258_1.94d	MLXIP
M00261_1.94d	TCF21
M00267_1.94d	ARNTL
M00400_1.94d	CEBPA
M00402_1.94d	CREB3L2
M00404_1.94d	CREBZF
M00424_1.94d	MAFB
M00497_1.94d	ZFHX3
M00554_1.94d	KLF1
M00579_1.94d	WT1
M00582_1.94d	ZNF655
M00592_1.94d	ZSCAN10
M00600_1.94d	KLF7
M00608_1.94d	ZBTB1
M00610_1.94d	KLF9
M00616_1.94d	KLF8
M00623_1.94d	ZFP691
M00636_1.94d	ZIC2
M00638_1.94d	ZBTB3
M00872_1.94d	CXXC1
M00877_1.94d	KDM2B
M00878_1.94d	KMT2A
M00879_1.94d	DNMT1
M00880_1.94d	TET1
M00894_1.94d	DMRT3
M00895_1.94d	DMRT1
M00897_1.94d	DMRTA2
M00898_1.94d	DMRT2
M00977_1.94d	ETV3
M01019_1.94d	FOXP1
M01020_1.94d	FOXK1
M01021_1.94d	FOXN2
M01022_1.94d	FOXG1
M01023_1.94d	FOXR1
M01025_1.94d	FOXM1
M01031_1.94d	FOXP1
M01034_1.94d	FOXJ1
M01039_1.94d	FOXC2
M01043_1.94d	FOXK1
M01044_1.94d	FOXB1
M01171_2.00	PLAGL2
M01172_2.00	VEZF1
M01173_2.00	ZBTB44
M01203_2.00	CENPBD1
M01204_2.00	TIGD1
M01210_2.00	CXXC5
M01227_2.00	FOXN3
M01230_1.94d	PBX4
M01232_1.94d	NOBOX
M01233_1.94d	LHX2
M01234_1.94d	LHX6
M01240_1.94d	TLX2
M01246_2.00	HDX
M01247_2.00	DUXA
M01259_2.00	MSANTD3
M01262_1.94d	ZFHX2
M01263_1.94d	LBX1
M01268_1.94d	HOXB13
M01272_2.00	ZZZ3
M01278_1.94d	ZHX1
M01294_1.94d	SHOX
M01298_1.94d	ANHX
M01304_2.00	LCORL
M01306_2.00	NFATC4
M01308_1.94d	SEBOX
M01310_1.94d	NKX2-1
M01317_1.94d	HOXC6
M01343_1.94d	IRX4
M01344_1.94d	OTP
M01350_1.94d	HOXC5
M01363_1.94d	LHX3
M01366_1.94d	NKX2-2
M01370_1.94d	NKX1-1
M01380_1.94d	DBX1
M01395_1.94d	NKX6-1
M01414_1.94d	HLX1
M01425_1.94d	NKX2-6
M01428_1.94d	DBX2
M01433_1.94d	NKX1-2
M01445_1.94d	NKX2-4
M01465_1.94d	HOXA3
M01466_1.94d	HOXA3
M01568_1.94d	PHA2
M01775_1.94d	MECP2
M01857_1.94d	TERF2
M01985_1.94d	RARG
M01990_1.94d	NR2E3
M02008_1.94d	NR2F2
M02087_1.94d	NFATC3
M02089_1.94d	NFATC2
M02098_1.94d	RFX4
M02116_1.94d	GMEB1
M02155_1.94d	SOX4
M02157_1.94d	HBP1
M02158_1.94d	CIC
M02159_1.94d	HMG20B
M02162_1.94d	TCF7L2
M02178_1.94d	SOX11
M02180_1.94d	SOX13
M02182_1.94d	SOX1
M02208_1.94d	TBX1
M02602_1.94d	MECOM
M02642_1.94d	RREB1
M02665_1.94d	REL
M02668_1.94d	MYCN
M02691_1.94d	ZNF354C
M02696_1.94d	REST
M02702_1.94d	ZFX
M02710_1.94d	INSM1
M02715_1.94d	PLAG1
M02784_1.94d	MIRR
M03009_1.94d	DUX4
M03012_1.94d	E2F6
M03020_1.94d	FOXH1
M03040_1.94d	NFYB
M05292_1.94d	BCL11A
M05322_1.94d	ZEB1
M05337_1.94d	NFKB
M05451_1.94d	CTCFL
M05474_1.94d	STAT2
M05480_1.94d	STAT3
M05518_1.94d	MXI1
M05532_1.94d	SIX5
M05548_1.94d	MDL-1
M05560_1.94d	ALX3
M05562_1.94d	ALX4
M05563_1.94d	AR
M05564_1.94d	AR
M05565_1.94d	ARNTL
M05566_1.94d	ARX
M05568_1.94d	ATF7
M05570_1.94d	BARHL2
M05575_1.94d	BARX1
M05576_1.94d	BARX1
M05580_1.94d	BHLHB2
M05582_1.94d	BHLHE22
M05584_1.94d	BHLHE41
M05585_1.94d	BSX
M05586_1.94d	CART1
M05587_1.94d	CDX1
M05589_1.94d	CEBPB
M05591_1.94d	CEBPD
M05592_1.94d	CEBPE
M05594_1.94d	CEBPG
M05595_1.94d	CENPB
M05596_1.94d	CLOCK
M05597_1.94d	CPEB1
M05601_1.94d	CREB3L1
M05609_1.94d	CUX1
M05611_1.94d	CUX2
M05613_1.94d	DBP
M05616_1.94d	DLX3
M05617_1.94d	DLX4
M05619_1.94d	DLX6
M05620_1.94d	DMBX1
M05622_1.94d	DPRX
M05623_1.94d	DRGX
M05624_1.94d	DUXA
M05625_1.94d	E2F1
M05632_1.94d	E2F3
M05636_1.94d	E2F4
M05637_1.94d	E2F7
M05638_1.94d	E2F8
M05639_1.94d	EBF1
M05640_1.94d	EGR1
M05643_1.94d	EGR2
M05644_1.94d	EGR3
M05647_1.94d	EHF
M05650_1.94d	ELF3
M05654_1.94d	ELF5
M05658_1.94d	ELK1
M05660_1.94d	ELK4
M05661_1.94d	EMX1
M05663_1.94d	EMX2
M05665_1.94d	EN1
M05669_1.94d	EN2
M05671_1.94d	EOMES
M05673_1.94d	ERF
M05674_1.94d	ERG
M05685_1.94d	ESRRB
M05689_1.94d	ESX1
M05692_1.94d	ETS1
M05695_1.94d	ETV1
M05696_1.94d	ETV2
M05699_1.94d	ETV5
M05700_1.94d	ETV6
M05701_1.94d	ETV6
M05702_1.94d	EVX1
M05703_1.94d	EVX2
M05704_1.94d	FEV
M05705_1.94d	FIGLA
M05706_1.94d	FLI1
M05711_1.94d	FOXB1
M05716_1.94d	FOXC1
M05719_1.94d	FOXC2
M05721_1.94d	FOXD2
M05723_1.94d	FOXD3
M05730_1.94d	FOXJ2
M05735_1.94d	FOXL1
M05736_1.94d	FOXL1
M05738_1.94d	FOXO1
M05741_1.94d	FOXO3
M05744_1.94d	FOXO4
M05746_1.94d	FOXO6
M05749_1.94d	FOXP3
M05752_1.94d	GATA3
M05753_1.94d	GATA4
M05755_1.94d	GBX1
M05758_1.94d	GBX2
M05761_1.94d	GCM1
M05762_1.94d	GCM2
M05763_1.94d	GLI2
M05765_1.94d	GLIS1
M05766_1.94d	GLIS2
M05767_1.94d	GLIS3
M05768_1.94d	GMEB2
M05776_1.94d	GSC2
M05777_1.94d	GSX1
M05778_1.94d	GSX2
M05779_1.94d	HES5
M05781_1.94d	HES7
M05782_1.94d	HESX1
M05787_1.94d	HIC2
M05789_1.94d	HINFP1
M05791_1.94d	HLF
M05792_1.94d	HMBOX1
M05793_1.94d	HMX1
M05795_1.94d	HMX3
M05796_1.94d	HNF1A
M05797_1.94d	HNF1B
M05798_1.94d	HNF1B
M05803_1.94d	HNF4A
M05805_1.94d	HOMEZ
M05806_1.94d	HOXA10
M05808_1.94d	HOXA1
M05813_1.94d	HOXA2
M05816_1.94d	HOXB2
M05817_1.94d	HOXB3
M05821_1.94d	HOXC10
M05822_1.94d	HOXC11
M05827_1.94d	HOXC12
M05829_1.94d	HOXC13
M05830_1.94d	HOXD11
M05834_1.94d	HOXD12
M05837_1.94d	HOXD13
M05838_1.94d	HOXD8
M05842_1.94d	HSF4
M05845_1.94d	HSFY2
M05848_1.94d	IRF4
M05855_1.94d	IRF9
M05856_1.94d	IRX2
M05857_1.94d	IRX5
M05858_1.94d	ISL2
M05867_1.94d	KLF14
M05868_1.94d	KLF16
M05870_1.94d	LBX2
M05879_1.94d	LMX1A
M05880_1.94d	LMX1B
M05885_1.94d	MAFK
M05890_1.94d	MEF2A
M05892_1.94d	MEF2D
M05893_1.94d	MEIS1
M05897_1.94d	MEIS3
M05898_1.94d	MEOX1
M05899_1.94d	MEOX2
M05902_1.94d	MESP1
M05904_1.94d	MGA
M05906_1.94d	MIXL1
M05908_1.94d	MLXIPL
M05909_1.94d	MNT
M05910_1.94d	MNX1
M05914_1.94d	MSX1
M05916_1.94d	MSX2
M05917_1.94d	MTF1
M05920_1.94d	MYBL1
M05924_1.94d	MYBL2
M05927_1.94d	NEUROD2
M05930_1.94d	NFAT5
M05934_1.94d	NFE2
M05935_1.94d	NFIA
M05936_1.94d	NFIA
M05937_1.94d	NFIB
M05938_1.94d	NFIL3
M05942_1.94d	NFIX
M05943_1.94d	NFKB1
M05944_1.94d	NFKB2
M05947_1.94d	NOTO
M05948_1.94d	NR2C2
M05951_1.94d	NR2F1
M05957_1.94d	NR2F6
M05958_1.94d	NR3C1
M05959_1.94d	NR3C2
M05962_1.94d	NR4A2
M05963_1.94d	NRF1
M05965_1.94d	OLIG1
M05972_1.94d	ONECUT3
M05974_1.94d	OTX1
M05976_1.94d	OTX2
M05977_1.94d	PAX1
M05978_1.94d	PAX2
M05980_1.94d	PAX4
M05982_1.94d	PAX5
M05984_1.94d	PAX7
M05986_1.94d	PAX9
M05988_1.94d	PDX1
M05989_1.94d	PHOX2A
M05991_1.94d	PHOX2B
M05994_1.94d	PITX1
M05995_1.94d	PITX3
M05997_1.94d	PKNOX2
M05999_1.94d	POU1F1
M06001_1.94d	POU2F1
M06003_1.94d	POU2F2
M06004_1.94d	POU2F3
M06006_1.94d	POU3F1
M06009_1.94d	POU3F2
M06012_1.94d	POU3F3
M06014_1.94d	POU3F4
M06016_1.94d	POU4F2
M06017_1.94d	POU4F2
M06019_1.94d	POU5F1P1
M06020_1.94d	POU5F1P1
M06021_1.94d	POU6F2
M06024_1.94d	PRDM1
M06025_1.94d	PRDM4
M06027_1.94d	PROP1
M06029_1.94d	PRRX1
M06046_1.94d	RAX
M06047_1.94d	RAXL1
M06048_1.94d	RFX2
M06050_1.94d	RFX3
M06052_1.94d	RFX4
M06055_1.94d	RFX5
M06060_1.94d	RHOXF1
M06061_1.94d	RORA
M06062_1.94d	RORA
M06067_1.94d	RUNX3
M06070_1.94d	RXRA
M06075_1.94d	RXRG
M06080_1.94d	SCRT2
M06082_1.94d	SHOX2
M06083_1.94d	SMAD3
M06094_1.94d	SOX15
M06097_1.94d	SOX18
M06102_1.94d	SOX21
M06107_1.94d	SOX2
M06111_1.94d	SOX7
M06116_1.94d	SOX8
M06121_1.94d	SOX9
M06128_1.94d	SP1
M06129_1.94d	SP3
M06130_1.94d	SP4
M06131_1.94d	SP8
M06135_1.94d	SPDEF
M06138_1.94d	SPI1
M06140_1.94d	SPIC
M06141_1.94d	SREBF2
M06142_1.94d	SRF
M06144_1.94d	SRY
M06148_1.94d	TBR1
M06149_1.94d	TBR1
M06152_1.94d	TBX1
M06156_1.94d	TBX15
M06157_1.94d	TBX19
M06158_1.94d	TBX20
M06165_1.94d	TBX21
M06171_1.94d	TBX4
M06172_1.94d	TBX4
M06173_1.94d	TBX5
M06174_1.94d	TBX5
M06175_1.94d	TCF3
M06176_1.94d	TCF4
M06178_1.94d	TCF7L1
M06179_1.94d	TEAD1
M06181_1.94d	TEAD3
M06182_1.94d	TEAD3
M06183_1.94d	TEAD4
M06185_1.94d	TEF
M06186_1.94d	TFAP2A
M06195_1.94d	TFAP2C
M06204_1.94d	TFCP2
M06205_1.94d	TFE3
M06206_1.94d	TFEB
M06207_1.94d	TFEC
M06208_1.94d	TGIF1
M06211_1.94d	THRA
M06215_1.94d	TP63
M06217_1.94d	UNCX
M06218_1.94d	USF1
M06219_1.94d	VAX1
M06220_1.94d	VAX2
M06221_1.94d	VDR
M06226_1.94d	VSX2
M06228_1.94d	XBP1
M06231_1.94d	YY2
M06233_1.94d	ZBED1
M06234_1.94d	ZBTB49
M06235_1.94d	ZBTB7A
M06236_1.94d	ZBTB7B
M06237_1.94d	ZBTB7C
M06240_1.94d	ZIC4
M06241_1.94d	ZNF143
M06242_1.94d	ZNF232
M06244_1.94d	ZNF238
M06246_1.94d	ZNF306
M06247_1.94d	ZNF410
M06251_1.94d	ZNF713
M06254_1.94d	ZNF75A
M06390_1.94d	EHF
M06395_1.94d	FOXJ3
M06396_1.94d	GATA1
M06400_1.94d	MEF2C
M06401_1.94d	MEIS2
M06405_1.94d	NFATC1
M06417_1.94d	TP73
M06440_1.94d	AIRE
M06446_1.94d	AP2D
M06452_1.94d	ATF1
M06454_1.94d	ATF5
M06463_1.94d	BPTF
M06466_1.94d	CDC5L
M06474_1.94d	CEBPZ
M06487_1.94d	DDIT3
M06494_1.94d	E2F5
M06525_1.94d	EVI1
M06569_1.94d	HAND1
M06580_1.94d	HMGA1
M06581_1.94d	HMGA2
M06606_1.94d	IKZF1
M06607_1.94d	INSM1
M06638_1.94d	MBD2
M06652_1.94d	MYC
M06657_1.94d	MZF1
M06660_1.94d	NF2L1
M06673_1.94d	NFYB
M06674_1.94d	NFYC
M06682_1.94d	NR0B1
M06684_1.94d	NR1H2
M06696_1.94d	NR4A3
M06704_1.94d	P53
M06714_1.94d	PBX2
M06715_1.94d	PBX3
M06723_1.94d	PLAL1
M06731_1.94d	PPARA
M06743_1.94d	PURA
M06749_1.94d	RELB
M06764_1.94d	SMAD1
M06787_1.94d	SPZ1
M06792_1.94d	STA5A
M06793_1.94d	STA5B
M06794_1.94d	STAT1
M06795_1.94d	STAT2
M06797_1.94d	STAT4
M06798_1.94d	STAT6
M06826_1.94d	TLX1
M06827_1.94d	TLX1
M06841_1.94d	ZBTB4
M06842_1.94d	ZBTB4
M06843_1.94d	ZBTB6
M06845_1.94d	ZEP1
M06846_1.94d	ZEP2
M06847_1.94d	ZFHX3
M06848_1.94d	ZFX
M06854_1.94d	ZN219
M06859_1.94d	ZN423
M06860_1.94d	ZN589
M06885_1.94d	BACH1
M06916_1.94d	GRHL2
M06920_1.94d	IRF1
M06945_1.94d	PRDM14
M06968_1.94d	ZBTB33
M06970_1.94d	ZNF711
M07013_1.94d	MYCN
M07124_1.94d	ZNF35
M07132_1.94d	ZNF71
M07145_1.94d	ZNF416
M07147_1.94d	ZNF692
M07151_1.94d	ZNF621
M07152_1.94d	ZNF653
M07230_1.94d	CG18619
M07239_1.94d	CG31670
M07528_1.94d	Sp1
M07567_1.94d	NR1I2
M07568_1.94d	NR1I3
M07569_1.94d	ONECUT1
M07571_1.94d	PAX3
M07575_1.94d	PGR
M08464_1.94d	ALX1
M08468_1.94d	ALX4
M08469_1.94d	ARNT2
M08470_1.94d	ARNTL
M08472_1.94d	ARX
M08474_1.94d	ASCL1
M08476_1.94d	ASCL2
M08479_1.94d	ATF2
M08481_1.94d	ATF2
M08483_1.94d	ATF3
M08485_1.94d	ATF3
M08489_1.94d	ATF4
M08490_1.94d	ATF7
M08492_1.94d	ATOH7
M08498_1.94d	BARX2
M08500_1.94d	BATF
M08502_1.94d	BATF3
M08506_1.94d	BBX
M08508_1.94d	BCL11B
M08510_1.94d	BHLHE22
M08512_1.94d	BHLHE23
M08516_1.94d	BHLHE40
M08520_1.94d	CDX1
M08523_1.94d	CDX4
M08526_1.94d	CEBPD
M08534_1.94d	CLOCK
M08540_1.94d	CREB5
M08542_1.94d	CREB5
M08544_1.94d	CREM
M08546_1.94d	CRX
M08556_1.94d	DLX1
M08560_1.94d	DLX2
M08569_1.94d	DLX5
M08570_1.94d	DLX6
M08571_1.94d	DMBX1
M08575_1.94d	DMRT3
M08577_1.94d	DMRTA1
M08579_1.94d	DMRTA2
M08582_1.94d	DPF1
M08586_1.94d	DRGX
M08594_1.94d	E2F7
M08596_1.94d	E2F8
M08604_1.94d	EGR4
M08629_1.94d	ESR1
M08633_1.94d	ESRRA
M08637_1.94d	ESRRB
M08639_1.94d	ESRRG
M08647_1.94d	ETS2
M08653_1.94d	ETV2
M08655_1.94d	ETV4
M08656_1.94d	ETV5
M08657_1.94d	EVX1
M08658_1.94d	EVX2
M08659_1.94d	FEV
M08661_1.94d	FIGLA
M08663_1.94d	FOS
M08665_1.94d	FOSB
M08669_1.94d	FOXA2
M08671_1.94d	FOXB1
M08675_1.94d	FOXE1
M08679_1.94d	FOXI1
M08681_1.94d	FOXI1
M08689_1.94d	FOXL2
M08691_1.94d	FOXN2
M08697_1.94d	FOXP1
M08699_1.94d	FOXP3
M08701_1.94d	FOXQ1
M08703_1.94d	FOXR2
M08709_1.94d	GATA2
M08711_1.94d	GATA4
M08713_1.94d	GATA6
M08719_1.94d	GCM2
M08721_1.94d	GFI1
M08723_1.94d	GFI1B
M08727_1.94d	GLI3
M08729_1.94d	GLIS1
M08731_1.94d	GLIS2
M08733_1.94d	GMEB1
M08737_1.94d	GRHL1
M08741_1.94d	GSC
M08743_1.94d	GSC2
M08745_1.94d	GSX1
M08747_1.94d	GSX2
M08749_1.94d	HAND2
M08751_1.94d	HES1
M08753_1.94d	HES2
M08756_1.94d	HES6
M08757_1.94d	HES7
M08761_1.94d	HEY1
M08763_1.94d	HEY1
M08767_1.94d	HEY2
M08769_1.94d	HIC1
M08771_1.94d	HLF
M08773_1.94d	HMBOX1
M08775_1.94d	HMX1
M08779_1.94d	HMX2
M08781_1.94d	HOXA1
M08784_1.94d	HOXA4
M08786_1.94d	HOXA5
M08787_1.94d	HOXA5
M08788_1.94d	HOXA6
M08789_1.94d	HOXA7
M08790_1.94d	HOXB1
M08792_1.94d	HOXB2
M08793_1.94d	HOXB4
M08794_1.94d	HOXB5
M08796_1.94d	HOXB6
M08797_1.94d	HOXB7
M08798_1.94d	HOXB7
M08799_1.94d	HOXB8
M08802_1.94d	HOXC4
M08803_1.94d	HOXC8
M08804_1.94d	HOXD1
M08809_1.94d	HOXD3
M08810_1.94d	HOXD4
M08811_1.94d	HOXD4
M08812_1.94d	HOXD8
M08813_1.94d	HSF1
M08819_1.94d	HSF2
M08821_1.94d	HSF4
M08823_1.94d	IRF2
M08827_1.94d	IRF3
M08829_1.94d	IRF4
M08831_1.94d	IRF5
M08835_1.94d	IRF6
M08837_1.94d	IRF6
M08839_1.94d	IRF7
M08843_1.94d	IRF8
M08845_1.94d	IRF9
M08847_1.94d	IRX1
M08849_1.94d	IRX3
M08851_1.94d	IRX5
M08853_1.94d	ISL1
M08855_1.94d	ISL1
M08857_1.94d	ISL2
M08859_1.94d	ISX
M08863_1.94d	KLF10
M08865_1.94d	KLF11
M08867_1.94d	KLF12
M08868_1.94d	KLF13
M08872_1.94d	KLF14
M08874_1.94d	KLF15
M08876_1.94d	KLF15
M08878_1.94d	KLF16
M08880_1.94d	KLF17
M08881_1.94d	KLF2
M08883_1.94d	KLF3
M08884_1.94d	KLF4
M08886_1.94d	KLF5
M08888_1.94d	KLF6
M08890_1.94d	LHX1
M08892_1.94d	LHX4
M08893_1.94d	LHX4
M08894_1.94d	LHX5
M08896_1.94d	LHX9
M08899_1.94d	LMX1A
M08908_1.94d	MBNL2
M08910_1.94d	MEF2B
M08912_1.94d	MEF2B
M08914_1.94d	MEF2C
M08916_1.94d	MEF2D
M08924_1.94d	MESP2
M08926_1.94d	MIXL1
M08929_1.94d	MLX
M08931_1.94d	MNX1
M08932_1.94d	MSGN1
M08937_1.94d	MTF1
M08941_1.94d	MYCN
M08942_1.94d	NANOG
M08943_1.94d	NEUROD1
M08945_1.94d	NEUROD2
M08947_1.94d	NEUROG1
M08949_1.94d	NEUROG1
M08951_1.94d	NEUROG2
M08953_1.94d	NEUROG2
M08955_1.94d	NFAT5
M08957_1.94d	NFE2
M08959_1.94d	NFIB
M08961_1.94d	NFIC
M08965_1.94d	NFKB2
M08969_1.94d	NHLH1
M08971_1.94d	NHLH2
M08973_1.94d	NKX2-3
M08974_1.94d	NKX2-3
M08975_1.94d	NKX2-5
M08976_1.94d	NKX2-8
M08977_1.94d	NKX3-1
M08978_1.94d	NKX3-2
M08979_1.94d	NKX6-2
M08981_1.94d	NKX6-2
M08983_1.94d	NKX6-3
M08985_1.94d	NOTO
M08987_1.94d	NPAS2
M08989_1.94d	NR1D1
M08991_1.94d	NR1D2
M08993_1.94d	NR1I2
M08995_1.94d	NR1I3
M08997_1.94d	NR2C2
M08999_1.94d	NR2E1
M09001_1.94d	NR3C1
M09007_1.94d	NR5A1
M09009_1.94d	NR6A1
M09011_1.94d	NRL
M09023_1.94d	ONECUT3
M09025_1.94d	OSR1
M09027_1.94d	OSR2
M09035_1.94d	OVOL1
M09037_1.94d	OVOL2
M09039_1.94d	OVOL2
M09041_1.94d	PAX1
M09043_1.94d	PAX2
M09045_1.94d	PAX6
M09049_1.94d	PAX8
M09051_1.94d	PAX9
M09053_1.94d	PBX1
M09055_1.94d	PBX1
M09058_1.94d	PHOX2A
M09068_1.94d	PITX2
M09070_1.94d	PITX2
M09072_1.94d	PITX3
M09076_1.94d	PKNOX1
M09078_1.94d	PKNOX2
M09082_1.94d	POU5F1
M09085_1.94d	PRDM4
M09090_1.94d	PRRX2
M09091_1.94d	PTF1A
M09095_1.94d	RAX
M09096_1.94d	RFX1
M09102_1.94d	RFX7
M09106_1.94d	RHOXF2
M09108_1.94d	RUNX2
M09114_1.94d	SCRT1
M09116_1.94d	SCRT2
M09119_1.94d	SIX1
M09121_1.94d	SIX1
M09123_1.94d	SIX2
M09125_1.94d	SIX2
M09127_1.94d	SIX3
M09129_1.94d	SIX4
M09131_1.94d	SIX6
M09133_1.94d	SKOR1
M09135_1.94d	SKOR2
M09137_1.94d	SMAD5
M09139_1.94d	SNAI1
M09141_1.94d	SNAI1
M09145_1.94d	SNAI2
M09147_1.94d	SNAI3
M09149_1.94d	SOHLH2
M09155_1.94d	SOX12
M09157_1.94d	SOX14
M09163_1.94d	SOX3
M09165_1.94d	SOX30
M09177_1.94d	SP1
M09179_1.94d	SP2
M09181_1.94d	SP3
M09183_1.94d	SP8
M09185_1.94d	SP9
M09193_1.94d	SPIB
M09197_1.94d	TBX1
M09201_1.94d	TBX18
M09203_1.94d	TBX19
M09205_1.94d	TBX2
M09209_1.94d	TBX3
M09211_1.94d	TBX6
M09213_1.94d	TCF12
M09217_1.94d	TCFL5
M09221_1.94d	TEAD2
M09227_1.94d	TFAP2B
M09235_1.94d	TFCP2L1
M09237_1.94d	TFE3
M09241_1.94d	TFEC
M09243_1.94d	TGIF1
M09245_1.94d	TGIF2
M09251_1.94d	TGIF2LX
M09253_1.94d	TGIF2LY
M09255_1.94d	TLX2
M09257_1.94d	TLX3
M09259_1.94d	TLX3
M09261_1.94d	UBP1
M09265_1.94d	USF1
M09267_1.94d	USF2
M09269_1.94d	VAX1
M09271_1.94d	VAX2
M09275_1.94d	VSX1
M09278_1.94d	XPA
M09284_1.94d	ZBED1
M09286_1.94d	ZBTB14
M09292_1.94d	ZBTB2
M09294_1.94d	ZBTB20
M09296_1.94d	ZBTB22
M09298_1.94d	ZBTB26
M09300_1.94d	ZBTB32
M09303_1.94d	ZBTB37
M09305_1.94d	ZBTB43
M09307_1.94d	ZBTB45
M09309_1.94d	ZBTB7A
M09311_1.94d	ZBTB7B
M09315_1.94d	ZFP41
M09317_1.94d	ZFP42
M09321_1.94d	ZIC1
M09323_1.94d	ZIC3
M09327_1.94d	ZIC4
M09329_1.94d	ZIC5
M09331_1.94d	ZNF12
M09333_1.94d	ZNF140
M09335_1.94d	ZNF174
M09337_1.94d	ZNF177
M09339_1.94d	ZNF23
M09341_1.94d	ZNF250
M09343_1.94d	ZNF263
M09345_1.94d	ZNF274
M09347_1.94d	ZNF276
M09349_1.94d	ZNF281
M09351_1.94d	ZNF282
M09353_1.94d	ZNF296
M09355_1.94d	ZNF32
M09357_1.94d	ZNF323
M09359_1.94d	ZNF343
M09361_1.94d	ZNF345
M09363_1.94d	ZNF384
M09365_1.94d	ZNF385D
M09367_1.94d	ZNF396
M09369_1.94d	ZNF410
M09371_1.94d	ZNF444
M09373_1.94d	ZNF460
M09375_1.94d	ZNF501
M09377_1.94d	ZNF524
M09381_1.94d	ZNF597
M09383_1.94d	ZNF660
M09385_1.94d	ZNF684
M09387_1.94d	ZNF704
M09391_1.94d	ZNF740
M09397_1.94d	ZNF76
M09399_1.94d	ZNF771
M09401_1.94d	ZNF771
M09405_1.94d	ZNF821
M09407_1.94d	ZSCAN1
M09411_1.94d	ZSCAN16
M09413_1.94d	ZSCAN23
M09415_1.94d	ZSCAN29
M09417_1.94d	ZSCAN4
M09419_1.94d	ZSCAN5
M09421_1.94d	ZSCAN9
M09429_1.94d	ARGFX
M09430_1.94d	ARGFX
M09435_1.94d	ATF6
M09436_1.94d	ATF6
M09441_1.94d	ATOH1
M09442_1.94d	ATOH1
M09445_1.94d	BACH2
M09446_1.94d	BACH2
M09447_1.94d	BARHL1
M09448_1.94d	BARHL1
M09453_1.94d	BCL6
M09454_1.94d	BCL6
M09457_1.94d	BCL6B
M09462_1.94d	BHLHA15
M09470_1.94d	CDX2
M09488_1.94d	DMRTC2
M09494_1.94d	E2F2
M09501_1.94d	ELF1
M09509_1.94d	ELF2
M09516_1.94d	ELF4
M09521_1.94d	ELK3
M09537_1.94d	ETV3
M09549_1.94d	ETV7
M09550_1.94d	ETV7
M09557_1.94d	FERD3L
M09558_1.94d	FERD3L
M09569_1.94d	FOXA1
M09573_1.94d	FOXA3
M09574_1.94d	FOXA3
M09581_1.94d	FOXD2
M09582_1.94d	FOXD2
M09589_1.94d	GATA5
M09609_1.94d	HOXA10
M09613_1.94d	HOXA11
M09614_1.94d	HOXA11
M09621_1.94d	HOXA13
M09661_1.94d	HOXB9
M09662_1.94d	HOXB9
M09689_1.94d	HOXC9
M09690_1.94d	HOXC9
M09699_1.94d	HOXD10
M09720_1.94d	HOXD9
M09723_1.94d	HSF5
M09724_1.94d	HSF5
M09727_1.94d	HSFY1
M09728_1.94d	HSFY1
M09744_1.94d	JDP2
M09761_1.94d	LEF1
M09777_1.94d	LHX8
M09778_1.94d	LHX8
M09793_1.94d	MAFF
M09798_1.94d	MAFG
M09817_1.94d	MSC
M09828_1.94d	MYF6
M09836_1.94d	MYOD1
M09843_1.94d	MYOG
M09871_1.94d	NR2C1
M09872_1.94d	NR2C1
M09891_1.94d	NR4A1
M09892_1.94d	NR4A1
M09896_1.94d	OLIG2
M09899_1.94d	OLIG3
M09903_1.94d	ONECUT2
M09911_1.94d	POU4F1
M09918_1.94d	POU4F3
M09921_1.94d	PPARD
M09922_1.94d	PPARD
M09959_1.94d	RXRB
M09969_1.94d	SREBF1
M09970_1.94d	SREBF1
M09977_1.94d	T
M09978_1.94d	T
M09989_1.94d	TCF21
M09990_1.94d	TCF21
M09993_1.94d	TCF7
M10001_1.94d	TFAP2E
M10002_1.94d	TFAP2E
M10006_1.94d	TFAP4
M10017_1.94d	THRB
M10022_1.94d	VENTX
M10044_1.94d	ZNF449
M10047_1.94d	ZNF454
M10051_1.94d	ZNF580
M10059_1.94d	ZNF787
M10060_1.94d	ZNF787
M10064_1.94d	ATF6B
M10066_1.94d	CREB1
M10072_1.94d	CREB3
M10091_1.94d	CREB3L4
M10098_1.94d	FOSL1
M10114_1.94d	MAF
M10120_1.94d	MAFA
M10142_1.94d	NR5A2
M10176_1.94d	RARA
M10181_1.94d	RARB
M10220_1.94d	POU6F1
M10257_1.94d	FOSL2
M10258_1.94d	FOSL2
M10259_1.94d	FOXP2
M10260_1.94d	GABPA
M10267_1.94d	JUNB
M10269_1.94d	JUND
M10271_1.94d	JUN
M10274_1.94d	MAX
M10276_1.94d	NFKB1
M10277_1.94d	NR1H4
M10279_1.94d	POU5F1
M10282_1.94d	PPARG
M10286_1.94d	RORB
M10287_1.94d	RORC
M10290_1.94d	SMAD4
M10292_1.94d	SOX10
M10294_1.94d	SOX17
M10296_1.94d	SOX5
M10297_1.94d	SOX6
M10303_1.94d	VDR
M10305_1.94d	YY1
M10308_1.94d	ZFP1
M10309_1.94d	ZFP14
M10310_1.94d	ZFP82
M10311_1.94d	ZKSCAN1
M10312_1.94d	ZNF135
M10313_1.94d	ZNF167
M10315_1.94d	ZNF415
M10316_1.94d	ZNF682
M10317_1.94d	ZNF777
M10319_1.94d	FEZF1
M10320_1.94d	ZNF320
M10321_1.94d	ZSCAN5C
M10322_1.94d	ZNF98
M10323_1.94d	ZBTB42
M10324_1.94d	ZNF213
M10328_1.94d	ZNF354A
M10329_1.94d	ZNF324
M10331_1.94d	ZNF189
M10335_1.94d	ZSCAN22
M10336_1.94d	ZBTB48
M10337_1.94d	GLI4
M10340_1.94d	ZNF250
M10341_1.94d	ZNF708
M10342_1.94d	ZNF16
M10343_1.94d	ZNF18
M10344_1.94d	ZNF22
M10345_1.94d	ZNF37A
M10347_1.94d	ZNF8
M10350_1.94d	ZNF76
M10351_1.94d	CTCF
M10352_1.94d	ZNF41
M10354_1.94d	ZNF140
M10355_1.94d	ZNF134
M10356_1.94d	MAZ
M10357_1.94d	ZNF121
M10358_1.94d	ZNF280A
M10359_1.94d	ZNF200
M10360_1.94d	SP2
M10361_1.94d	ZNF45
M10363_1.94d	ZNF85
M10364_1.94d	ZNF33A
M10366_1.94d	ZNF543
M10368_1.94d	ZNF816
M10371_1.94d	ZNF273
M10372_1.94d	ZNF146
M10374_1.94d	ZNF528
M10375_1.94d	ZNF260
M10376_1.94d	ZNF394
M10377_1.94d	ZNF667
M10379_1.94d	ZNF770
M10380_1.94d	ZNF774
M10383_1.94d	ZNF322
M10384_1.94d	ZNF574
M10385_1.94d	ZNF467
M10386_1.94d	ZNF554
M10387_1.94d	ZNF329
M10388_1.94d	ZSCAN30
M10389_1.94d	ZNF677
M10390_1.94d	ZNF547
M10393_1.94d	ZNF34
M10394_1.94d	ZFP82
M10396_1.94d	ZNF513
M10398_1.94d	ZNF610
M10400_1.94d	ZNF784
M10401_1.94d	ZNF680
M10402_1.94d	ZFP28
M10403_1.94d	ZNF563
M10404_1.94d	ZNF502
M10405_1.94d	ZNF596
M10406_1.94d	ZNF675
M10408_1.94d	ZNF418
M10409_1.94d	ZNF384
M10410_1.94d	GTF3A
M10411_1.94d	ZNF669
M10413_1.94d	ZNF419
M10414_1.94d	ZNF594
M10415_1.94d	ZSCAN31
M10416_1.94d	ZFP42
M10417_1.94d	ZNF778
M10418_1.94d	ZNF582
M10419_1.94d	ZFP3
M10420_1.94d	ZIM3
M10421_1.94d	ZNF317
M10422_1.94d	ZNF382
M10424_1.94d	ZNF184
M10425_1.94d	ZNF692
M10427_1.94d	ZNF341
M10428_1.94d	ZNF436
M10429_1.94d	ZNF350
M10431_1.94d	ZNF768
M10432_1.94d	PATZ1
M10434_1.94d	ZFP64
M10435_1.94d	MYNN
M10436_1.94d	PRDM6
M10437_1.94d	ZNF331
M10438_1.94d	ZNF71
M10439_1.94d	ZNF586
M10440_1.94d	ZNF224
M10442_1.94d	IKZF3
M10443_1.94d	ZNF214
M10444_1.94d	ZNF490
M10446_1.94d	ZNF281
M10447_1.94d	ZBTB12
M10448_1.94d	ZNF175
PRDM9.RCADE	PRDM9
RBAK.RCADE	RBAK
ZFP14.RCADE	ZFP14
ZFP57.MEME	ZFP57
ZFP69.RCADE	ZFP69
ZFP69B.RCADE	ZFP69B
ZFP90.RCADE	ZFP90
ZIK1.RCADE	ZIK1
ZIM2.MEME	ZIM2
ZIM3.RCADE	ZIM3
ZKSCAN2.RCADE	ZKSCAN2
ZKSCAN3.RCADE	ZKSCAN3
ZKSCAN5.RCADE	ZKSCAN5
ZNF10.RCADE	ZNF10
ZNF100.RCADE	ZNF100
ZNF101.RCADE	ZNF101
ZNF114.MEME	ZNF114
ZNF12.RCADE	ZNF12
ZNF124.RCADE	ZNF124
ZNF132.RCADE	ZNF132
ZNF133.RCADE	ZNF133
ZNF135.RCADE	ZNF135
ZNF136.RCADE	ZNF136
ZNF141.RCADE	ZNF141
ZNF154.RCADE	ZNF154
ZNF157.RCADE	ZNF157
ZNF169.RCADE	ZNF169
ZNF17.RCADE	ZNF17
ZNF18.MEME	ZNF18
ZNF180.RCADE	ZNF180
ZNF181.RCADE	ZNF181
ZNF182.RCADE	ZNF182
ZNF184.RCADE	ZNF184
ZNF189.RCADE	ZNF189
ZNF19.RCADE	ZNF19
ZNF197.RCADE	ZNF197
ZNF2.MEME	ZNF2
ZNF202.MEME	ZNF202
ZNF205.RCADE	ZNF205
ZNF211.RCADE	ZNF211
ZNF212.MEME	ZNF212
ZNF222.RCADE	ZNF222
ZNF223.MEME	ZNF223
ZNF224.RCADE	ZNF224
ZNF225.MEME	ZNF225
ZNF235.MEME	ZNF235
ZNF248.RCADE	ZNF248
ZNF25.MEME	ZNF25
ZNF254.RCADE	ZNF254
ZNF257.RCADE	ZNF257
ZNF26.RCADE	ZNF26
ZNF263.RCADE	ZNF263
ZNF264.RCADE	ZNF264
ZNF266.RCADE	ZNF266
ZNF267.RCADE	ZNF267
ZNF273.RCADE	ZNF273
ZNF274.RCADE	ZNF274
ZNF28.RCADE	ZNF28
ZNF283.RCADE	ZNF283
ZNF284.RCADE	ZNF284
ZNF285.MEME	ZNF285
ZNF287.RCADE	ZNF287
ZNF3.RCADE	ZNF3
ZNF30.RCADE	ZNF30
ZNF300.MEME	ZNF300
ZNF302.RCADE	ZNF302
ZNF304.RCADE	ZNF304
ZNF311.MEME	ZNF311
ZNF317.RCADE	ZNF317
ZNF320.RCADE	ZNF320
ZNF324A.RCADE	ZNF324A
ZNF324B.RCADE	ZNF324B
ZNF331.RCADE	ZNF331
ZNF333.RCADE	ZNF333
ZNF334.RCADE	ZNF334
ZNF337.RCADE	ZNF337
ZNF33A.RCADE	ZNF33A
ZNF33B.RCADE	ZNF33B
ZNF343.RCADE	ZNF343
ZNF354A.RCADE	ZNF354A
ZNF354B.RCADE	ZNF354B
ZNF382.RCADE	ZNF382
ZNF383.RCADE	ZNF383
ZNF398.MEME	ZNF398
ZNF417.RCADE	ZNF417
ZNF419.RCADE	ZNF419
ZNF425.RCADE	ZNF425
ZNF429.RCADE	ZNF429
ZNF430.RCADE	ZNF430
ZNF431.MEME	ZNF431
ZNF432.RCADE	ZNF432
ZNF433.RCADE	ZNF433
ZNF439.MEME	ZNF439
ZNF44.RCADE	ZNF44
ZNF440.RCADE	ZNF440
ZNF441.RCADE	ZNF441
ZNF442.RCADE	ZNF442
ZNF443.RCADE	ZNF443
ZNF445.MEME	ZNF445
ZNF460.RCADE	ZNF460
ZNF468.RCADE	ZNF468
ZNF479.RCADE	ZNF479
ZNF480.RCADE	ZNF480
ZNF483.RCADE	ZNF483
ZNF484.RCADE	ZNF484
ZNF485.RCADE	ZNF485
ZNF486.MEME	ZNF486
ZNF487.MEME	ZNF487
ZNF492.RCADE	ZNF492
ZNF496.MEME	ZNF496
ZNF506.MEME	ZNF506
ZNF519.RCADE	ZNF519
ZNF525.RCADE	ZNF525
ZNF527.RCADE	ZNF527
ZNF528.RCADE	ZNF528
ZNF529.MEME	ZNF529
ZNF530.RCADE	ZNF530
ZNF534.RCADE	ZNF534
ZNF540.MEME	ZNF540
ZNF543.RCADE	ZNF543
ZNF547.RCADE	ZNF547
ZNF548.RCADE	ZNF548
ZNF549.RCADE	ZNF549
ZNF550.RCADE	ZNF550
ZNF552.MEME	ZNF552
ZNF555.MEME	ZNF555
ZNF557.RCADE	ZNF557
ZNF558.RCADE	ZNF558
ZNF561.MEME	ZNF561
ZNF562.MEME	ZNF562
ZNF564.RCADE	ZNF564
ZNF565.RCADE	ZNF565
ZNF566.RCADE	ZNF566
ZNF567.RCADE	ZNF567
ZNF570.RCADE	ZNF570
ZNF571.RCADE	ZNF571
ZNF573.RCADE	ZNF573
ZNF582.RCADE	ZNF582
ZNF584.RCADE	ZNF584
ZNF585A.RCADE	ZNF585A
ZNF587.RCADE	ZNF587
ZNF605.RCADE	ZNF605
ZNF610.RCADE	ZNF610
ZNF611.RCADE	ZNF611
ZNF613.RCADE	ZNF613
ZNF614.MEME	ZNF614
ZNF615.MEME	ZNF615
ZNF616.RCADE	ZNF616
ZNF619.MEME	ZNF619
ZNF620.RCADE	ZNF620
ZNF621.MEME	ZNF621
ZNF626.RCADE	ZNF626
ZNF627.RCADE	ZNF627
ZNF641.RCADE	ZNF641
ZNF649.RCADE	ZNF649
ZNF662.RCADE	ZNF662
ZNF669.RCADE	ZNF669
ZNF671.RCADE	ZNF671
ZNF674.RCADE	ZNF674
ZNF675.RCADE	ZNF675
ZNF680.RCADE	ZNF680
ZNF681.RCADE	ZNF681
ZNF682.RCADE	ZNF682
ZNF684.RCADE	ZNF684
ZNF69.MEME	ZNF69
ZNF695.RCADE	ZNF695
ZNF7.RCADE	ZNF7
ZNF701.RCADE	ZNF701
ZNF705G.MEME	ZNF705G
ZNF707.RCADE	ZNF707
ZNF708.RCADE	ZNF708
ZNF714.RCADE	ZNF714
ZNF716.RCADE	ZNF716
ZNF730.RCADE	ZNF730
ZNF736.RCADE	ZNF736
ZNF737.MEME	ZNF737
ZNF74.MEME	ZNF74
ZNF749.RCADE	ZNF749
ZNF75D.RCADE	ZNF75D
ZNF764.MEME	ZNF764
ZNF765.RCADE	ZNF765
ZNF766.MEME	ZNF766
ZNF77.MEME	ZNF77
ZNF776.RCADE	ZNF776
ZNF778.RCADE	ZNF778
ZNF780A.RCADE	ZNF780A
ZNF782.RCADE	ZNF782
ZNF783.MEME	ZNF783
ZNF785.MEME	ZNF785
ZNF786.MEME	ZNF786
ZNF789.RCADE	ZNF789
ZNF79.RCADE	ZNF79
ZNF790.MEME	ZNF790
ZNF791.MEME	ZNF791
ZNF792.MEME	ZNF792
ZNF793.RCADE	ZNF793
ZNF799.RCADE	ZNF799
ZNF8.RCADE	ZNF8
ZNF805.RCADE	ZNF805
ZNF808.RCADE	ZNF808
ZNF81.RCADE	ZNF81
ZNF816.RCADE	ZNF816
ZNF823.RCADE	ZNF823
ZNF84.RCADE	ZNF84
ZNF846.MEME	ZNF846
ZNF85.RCADE	ZNF85
ZNF860.RCADE	ZNF860
ZNF879.RCADE	ZNF879
ZNF880.RCADE	ZNF880
ZNF891.RCADE	ZNF891
ZNF90.RCADE	ZNF90
ZNF93.RCADE	ZNF93
