# Supplementary material for: Global properties of regulatory sequences are predicted by transcription factor recognition mechanisms
Source: Genome Biol. 2021 Oct 7;22:285. doi: 10.1186/s13059-021-02503-y (PMC8496038; doi:10.1186/s13059-021-02503-y)
Supplement: Supplementary file 5 — Additional file 5 : Table S4. Poisson estimates and multimeric motif hits calculations. [file 13059_2021_2503_MOESM5_ESM.xlsx]

## Sheet: ReadMe
Poisson Calculations sheet shows calculations for Figure 5A
Multimeric Motif Calculations sheet shows calculations for Figure 5C and Table 2
For further explanations check methods section Patel and Hughes (2021): "Global properties of regulatory sequences are predicted by transcription factor recognition mechanisms"

## Sheet: Poisson Calculations
							10 TFs	20 TFs	50 TFs	75 TFs	100 TFs	150 TFs		10 TFs	20 TFs	50 TFs	75 TFs	100 TFs	150 TFs
						0	0.606531	0.367879	0.082085	0.0235177	0.00673795	0.000553084	0	1	1	1	0.999998	0.999931	0.995392
Master Regulator Hits						1	0.303265	0.367879	0.205212	0.0881915	0.0336897	0.00414813	1	0.393469	0.632121	0.917915	0.97648	0.993193	0.994839
X	1 TF	2 TF	3 TF	4 TF		2	0.0758163	0.18394	0.256516	0.165359	0.0842243	0.0155555	2	0.090204	0.264241	0.712702	0.888289	0.959503	0.99069
1	0.0475615	0.0904837	0.129106	0.163746		3	0.0126361	0.0613132	0.213763	0.206699	0.140374	0.0388887	3	0.0143877	0.0803014	0.456187	0.722929	0.875279	0.975135
						4	0.00157951	0.0153283	0.133602	0.19378	0.175467	0.0729164	4	0.00175162	0.0189882	0.242424	0.51623	0.734905	0.936246
						5	0.000157951	0.00306566	0.0668009	0.145335	0.175467	0.109375	5	0.000172116	0.00365985	0.108822	0.32245	0.559438	0.86333
						6	1.31626e-05	0.000510944	0.0278337	0.0908345	0.146223	0.136718	6	1.41649e-05	0.000594185	0.042021	0.177115	0.38397	0.753955
Probability	0.05	0.05	0.05	0.05		7	9.40183e-07	7.2992e-05	0.00994062	0.0486613	0.104445	0.146484	7	1.00238e-06	8.32411e-05	0.0141873	0.0862805	0.237748	0.617237
Lambda	0.05	0.1	0.15	0.2		8	5.87614e-08	9.12399e-06	0.00310644	0.02281	0.065278	0.137329	8	6.21969e-08	1.02492e-05	0.00424668	0.0376191	0.133303	0.470753
						9	3.26452e-09	1.01378e-06	0.000862901	0.00950417	0.0362656	0.11444	9	3.43549e-09	1.1252e-06	0.00114024	0.0148091	0.0680246	0.333425
						10	1.63226e-10	1.01378e-07	0.000215725	0.00356406	0.0181328	0.0858304	10	1.70967e-10	1.11425e-07	0.000277341	0.00530498	0.031759	0.218984
						11	7.41937e-12	9.21616e-09	4.90285e-05	0.00121502	0.00824218	0.0585207	11	7.74084e-12	1.00477e-08	6.16162e-05	0.00174091	0.0136263	0.133154
						12	3.0914e-13	7.68013e-10	1.02143e-05	0.000379694	0.00343424	0.0365754	12	3.21469e-13	8.31592e-10	1.25878e-05	0.000525893	0.00538408	0.074633
						13	1.189e-14	5.90779e-11	1.96428e-06	0.000109527	0.00132086	0.0211012	13	1.23288e-14	6.35791e-11	2.37351e-06	0.000146199	0.00194984	0.0380576
						14	4.24643e-16	4.21985e-12	3.50764e-07	2.93376e-05	0.000471736	0.0113042	14	4.38798e-16	4.50117e-12	4.09225e-07	3.6672e-05	0.000628982	0.0169563
						15	1.41548e-17	2.81323e-13	5.84607e-08	7.33441e-06	0.000157245	0.00565211	15	1.41548e-17	2.81323e-13	5.84607e-08	7.33441e-06	0.000157245	0.00565211
													(>)	10 TFs	20 TFs	50 TFs	75 TFs	100 TFs	150 TFs	(1 MR / 1 hit)
													0	0.0475615	0.0475615	0.0475615	0.0475614	0.0475582	0.0473423	1
													1	0.018714	0.0300646	0.0436574	0.0464428	0.0472377	0.047316	2
													2	0.00429024	0.0125677	0.0338972	0.0422483	0.0456354	0.0471187	3
													3	0.000684299	0.00381925	0.0216969	0.0343836	0.0416296	0.0463789	4
													4	8.33097e-05	0.000903105	0.01153	0.0245527	0.0349532	0.0445292	5
													5	8.18607e-06	0.000174068	0.00517573	0.0153362	0.0266077	0.0410612	6
													6	6.73705e-07	2.82603e-05	0.00199858	0.00842385	0.0182622	0.0358592	7
													7	4.76746e-08	3.95907e-06	0.000674769	0.00410363	0.0113076	0.0293567	8
													8	2.95818e-09	4.87467e-07	0.000201979	0.00178922	0.00634007	0.0223897	9
													9	1.63397e-10	5.35163e-08	5.42316e-05	0.000704345	0.00323535	0.0158582	10
													10	8.13144e-12	5.29956e-09	1.31908e-05	0.000252313	0.00151051	0.0104152	11
													11	3.68166e-13	4.77886e-10	2.93056e-06	8.28005e-05	0.000648085	0.00633299	12
													12	1.52896e-14	3.95517e-11	5.98693e-07	2.50123e-05	0.000256075	0.00354965	13
													13	5.86377e-16	3.02392e-12	1.12887e-07	6.95345e-06	9.27374e-05	0.00181007	14
													14	2.08699e-17	2.14083e-13	1.94634e-08	1.74418e-06	2.99153e-05	0.000806468	15
													15	6.73222e-19	1.33802e-14	2.78048e-09	3.48835e-07	7.47882e-06	0.000268823	16
													(>)	10 TFs	20 TFs	50 TFs	75 TFs	100 TFs	150 TFs	(2 MR / 1 hit)
													0	0.0904837	0.0904837	0.0904837	0.0904835	0.0904775	0.0900668	1
													1	0.0356026	0.0571966	0.0830564	0.0883556	0.0898678	0.0900167	2
													2	0.008162	0.0239095	0.064488	0.0803757	0.0868194	0.0896414	3
													3	0.00130185	0.00726597	0.0412775	0.0654134	0.0791985	0.0882339	4
													4	0.000158493	0.00171812	0.0219354	0.0467105	0.066497	0.0847151	5
													5	1.55737e-05	0.000331157	0.00984662	0.0291765	0.05062	0.0781173	6
													6	1.2817e-06	5.37641e-05	0.00380222	0.016026	0.0347431	0.0682207	7
													7	9.06991e-08	7.53197e-06	0.00128372	0.00780698	0.0215123	0.0558499	8
													8	5.62781e-09	9.27386e-07	0.000384256	0.00340392	0.0120617	0.0425955	9
													9	3.10856e-10	1.01813e-07	0.000103173	0.00133999	0.00615512	0.0301695	10
													10	1.54697e-11	1.00822e-08	2.50949e-05	0.000480014	0.00287368	0.0198145	11
													11	7.0042e-13	9.09158e-10	5.57527e-06	0.000157524	0.00123296	0.0120482	12
													12	2.90877e-14	7.52456e-11	1.13899e-06	4.75848e-05	0.000487172	0.00675307	13
													13	1.11556e-15	5.75287e-12	2.14764e-07	1.32287e-05	0.000176429	0.00344359	14
													14	3.97041e-17	4.07283e-13	3.70282e-08	3.31822e-06	5.69126e-05	0.00153427	15
													15	1.28078e-18	2.54552e-14	5.28975e-09	6.63645e-07	1.42282e-05	0.000511424	16
													(>)	10 TFs	20 TFs	50 TFs	75 TFs	100 TFs	150 TFs	(3 MR / 1 hit)
													0	0.129106	0.129106	0.129106	0.129106	0.129097	0.128511	1
													1	0.0507993	0.0816107	0.118509	0.12607	0.128227	0.12844	2
													2	0.0116459	0.0341152	0.0920143	0.114684	0.123878	0.127904	3
													3	0.00185754	0.0103674	0.0588966	0.0933347	0.113004	0.125896	4
													4	0.000226145	0.00245149	0.0312984	0.0666485	0.0948808	0.120875	5
													5	2.22212e-05	0.000472509	0.0140496	0.0416303	0.0722269	0.111461	6
													6	1.82878e-06	7.67129e-05	0.00542518	0.0228666	0.0495729	0.0973403	7
													7	1.29413e-07	1.07469e-05	0.00183167	0.0111393	0.0306947	0.0796891	8
													8	8.03001e-09	1.32323e-06	0.000548273	0.00485686	0.0172102	0.0607771	9
													9	4.43543e-10	1.45271e-07	0.000147212	0.00191195	0.0087824	0.0430472	10
													10	2.20729e-11	1.43857e-08	3.58065e-05	0.000684905	0.00410029	0.0282722	11
													11	9.9939e-13	1.29723e-09	7.95504e-06	0.000224763	0.00175923	0.017191	12
													12	4.15037e-14	1.07364e-10	1.62516e-06	6.78961e-05	0.000695119	0.00963558	13
													13	1.59173e-15	8.20846e-12	3.06434e-07	1.88752e-05	0.000251737	0.00491347	14
													14	5.66516e-17	5.8113e-13	5.28335e-08	4.73459e-06	8.12054e-05	0.00218917	15
													15	1.82747e-18	3.63206e-14	7.54764e-09	9.46918e-07	2.03014e-05	0.000729723	16
													(>)	10 TFs	20 TFs	50 TFs	75 TFs	100 TFs	150 TFs	(4 MR / 1 hit)
													0	0.163746	0.163746	0.163746	0.163746	0.163735	0.162992	1
													1	0.0644291	0.103507	0.150305	0.159895	0.162632	0.162901	2
													2	0.0147706	0.0432685	0.116702	0.145454	0.157115	0.162222	3
													3	0.00235593	0.013149	0.0746988	0.118377	0.143324	0.159675	4
													4	0.000286821	0.00310924	0.039696	0.0845307	0.120338	0.153307	5
													5	2.81833e-05	0.000599286	0.0178192	0.0528	0.0916058	0.141367	6
													6	2.31945e-06	9.72955e-05	0.00688078	0.0290019	0.0628737	0.123457	7
													7	1.64136e-07	1.36304e-05	0.00232312	0.0141281	0.0389302	0.10107	8
													8	1.01845e-08	1.67827e-06	0.000695378	0.00615999	0.0218278	0.077084	9
													9	5.62548e-10	1.84248e-07	0.00018671	0.00242494	0.0111388	0.054597	10
													10	2.79952e-11	1.82455e-08	4.54136e-05	0.00086867	0.00520042	0.0358578	11
													11	1.26753e-12	1.64528e-09	1.00894e-05	0.000285068	0.00223125	0.0218034	12
													12	5.26394e-14	1.3617e-10	2.0612e-06	8.6113e-05	0.000881623	0.0122209	13
													13	2.0188e-15	1.04108e-11	3.88652e-07	2.39396e-05	0.000319279	0.00623178	14
													14	7.18515e-17	7.3705e-13	6.7009e-08	6.00491e-06	0.000102993	0.00277653	15
													15	2.31779e-18	4.60656e-14	9.57272e-09	1.20098e-06	2.57483e-05	0.000925512	16

## Sheet: Multimeric Motif Calculations
No Master Regulators							5 MR							10 MR							20 MR
								1	2	3	4	5			1	2	3	4	5			1	2	3	4	5
	1	2	3	4	5	300TFs	Possible combinations	5	1475	435125	128361875	37866753125		Possible combinations	10	2900	841000	243890000	70728100000		Possible combinations	20	5600	1568000	439040000	122931200000
Possible combinations	300	45000	13500000	4050000000	1215000000000		Proportion that cooperate	1	3	0.09	0.0027	8.1e-05		Proportion that cooperate	1	3	0.09	0.0027	8.1e-05		Proportion that cooperate	1	3	0.09	0.0027	8.1e-05
Proportion that cooperate	1	3	0.09	0.0027	8.1e-05		Number of motifs	5	44.25	391.613	3465.77	30672.1		Number of motifs	10	87	756.9	6585.03	57289.8		Number of motifs	20	168	1411.2	11854.1	99574.3
Number of motifs	300	1350	12150	109350	984150		Effective motif length	6	8	12.25	16.25	21		Effective motif length	6	8	12.25	16.25	21		Effective motif length	6	8	12.25	16.25	21
Effective motif length	6	8	12.25	16.25	21		Individual motifs / 100 kb	24.4141	1.52588	0.00421468	1.64636e-05	2.27374e-08		Individual motifs / 100 kb	24.4141	1.52588	0.00421468	1.64636e-05	2.27374e-08		Individual motifs / 100 kb	24.4141	1.52588	0.00421468	1.64636e-05	2.27374e-08
Individual motifs / 100 kb	24.4141	1.52588	0.00421468	1.64636e-05	2.27374e-08		Individual motifs / 3 Gb	732422	45776.4	126.441	0.493908	0.000682121		Individual motifs / 3 Gb	732422	45776.4	126.441	0.493908	0.000682121		Individual motifs / 3 Gb	732422	45776.4	126.441	0.493908	0.000682121
Individual motifs / 3 Gb	732422	45776.4	126.441	0.493908	0.000682121		All motifs / 100 kb	122.07	67.5201	1.65052	0.0570591	0.000697402		All motifs / 100 kb	244.141	132.751	3.19009	0.108413	0.00130262		All motifs / 100 kb	488.281	256.348	5.94776	0.195161	0.00226406
All motifs / 100 kb	7324.22	2059.94	51.2084	1.8003	0.022377		All motifs / 3 Gb	3.66211e+06	2.0256e+06	49515.7	1711.77	20.9221		All motifs / 3 Gb	7.32422e+06	3.98254e+06	95702.8	3252.4	39.0786		All motifs / 3 Gb	1.46484e+07	7.69043e+06	178433	5854.83	67.9217
All motifs / 3 Gb	2.19727e+08	6.17981e+07	1.53625e+06	54008.9	671.309
								1	2	3	4	5			1	2	3	4	5			1	2	3	4	5
	1	2	3	4	5	400TFs	Possible combinations	5	1975	780125	308149375	121719003125		Possible combinations	10	3900	1521000	593190000	231344100000		Possible combinations	20	7600	2888000	1097440000	417027200000
Possible combinations	400	80000	32000000	12800000000	5120000000000		Proportion that cooperate	1	3	0.09	0.0027	8.1e-05		Proportion that cooperate	1	3	0.09	0.0027	8.1e-05		Proportion that cooperate	1	3	0.09	0.0027	8.1e-05
Proportion that cooperate	1	3	0.09	0.0027	8.1e-05		Number of motifs	5	59.25	702.112	8320.03	98592.4		Number of motifs	10	117	1368.9	16016.1	187389		Number of motifs	20	228	2599.2	29630.9	337792
Number of motifs	50	2400	28800	345600	4.1472e+06		Effective motif length	6	8	12.25	16.25	21		Effective motif length	6	8	12.25	16.25	21		Effective motif length	6	8	12.25	16.25	21
Effective motif length	6	8	12.25	16.25	21		Individual motifs / 100 kb	24.4141	1.52588	0.00421468	1.64636e-05	2.27374e-08		Individual motifs / 100 kb	24.4141	1.52588	0.00421468	1.64636e-05	2.27374e-08		Individual motifs / 100 kb	24.4141	1.52588	0.00421468	1.64636e-05	2.27374e-08
Individual motifs / 100 kb	24.4141	1.52588	0.00421468	1.64636e-05	2.27374e-08		Individual motifs / 3 Gb	732422	45776.4	126.441	0.493908	0.000682121		Individual motifs / 3 Gb	732422	45776.4	126.441	0.493908	0.000682121		Individual motifs / 3 Gb	732422	45776.4	126.441	0.493908	0.000682121
Individual motifs / 3 Gb	732422	45776.4	126.441	0.493908	0.000682121		All motifs / 100 kb	122.07	90.4083	2.95918	0.136978	0.00224173		All motifs / 100 kb	244.141	178.528	5.76948	0.263683	0.00426073		All motifs / 100 kb	488.281	347.9	10.9548	0.487831	0.0076805
All motifs / 100 kb	1220.7	3662.11	121.383	5.68982	0.0942964		All motifs / 3 Gb	3.66211e+06	2.71225e+06	88775.5	4109.33	67.2519		All motifs / 3 Gb	7.32422e+06	5.35583e+06	173084	7910.5	127.822		All motifs / 3 Gb	1.46484e+07	1.0437e+07	328644	14634.9	230.415
All motifs / 3 Gb	3.66211e+07	1.09863e+08	3.64149e+06	170695	2828.89
	1	2	3	4	5			1	2	3	4	5			1	2	3	4	5			1	2	3	4	5
Possible combinations	500	125000	62500000	31250000000	15625000000000	500TFs	Possible combinations	5	2475	1225125	606436875	300186253125		Possible combinations	10	4900	2401000	1176490000	576480100000		Possible combinations	20	9600	4608000	2211840000	1061683200000
Proportion that cooperate	1	3	0.09	0.0027	8.1e-05		Proportion that cooperate	1	3	0.09	0.0027	8.1e-05		Proportion that cooperate	1	3	0.09	0.0027	8.1e-05		Proportion that cooperate	1	3	0.09	0.0027	8.1e-05
Number of motifs	50	3750	56250	843750	1.26563e+07		Number of motifs	5	74.25	1102.61	16373.8	243151		Number of motifs	10	147	2160.9	31765.2	466949		Number of motifs	20	288	4147.2	59719.7	859963
Effective motif length	6	8	12.25	16.25	21		Effective motif length	6	8	12.25	16.25	21		Effective motif length	6	8	12.25	16.25	21		Effective motif length	6	8	12.25	16.25	21
Individual motifs / 100 kb	24.4141	1.52588	0.00421468	1.64636e-05	2.27374e-08		Individual motifs / 100 kb	24.4141	1.52588	0.00421468	1.64636e-05	2.27374e-08		Individual motifs / 100 kb	24.4141	1.52588	0.00421468	1.64636e-05	2.27374e-08		Individual motifs / 100 kb	24.4141	1.52588	0.00421468	1.64636e-05	2.27374e-08
Individual motifs / 3 Gb	732422	45776.4	126.441	0.493908	0.000682121		Individual motifs / 3 Gb	732422	45776.4	126.441	0.493908	0.000682121		Individual motifs / 3 Gb	732422	45776.4	126.441	0.493908	0.000682121		Individual motifs / 3 Gb	732422	45776.4	126.441	0.493908	0.000682121
All motifs / 100 kb	1220.7	5722.05	237.076	13.8912	0.28777		All motifs / 100 kb	122.07	113.297	4.64716	0.269572	0.00552861		All motifs / 100 kb	244.141	224.304	9.10751	0.52297	0.0106172		All motifs / 100 kb	488.281	439.453	17.4791	0.983202	0.0195533
All motifs / 3 Gb	3.66211e+07	1.71661e+08	7.11228e+06	416735	8633.09		All motifs / 3 Gb	3.66211e+06	3.3989e+06	139415	8087.15	165.858		All motifs / 3 Gb	7.32422e+06	6.72913e+06	273225	15689.1	318.516		All motifs / 3 Gb	1.46484e+07	1.31836e+07	524374	29496.1	586.599
	1	2	3	4	5
Possible combinations	600	180000	108000000	64800000000	38880000000000	600TFs		1	2	3	4	5			1	2	3	4	5			1	2	3	4	5
Proportion that cooperate	1	3	0.09	0.0027	8.1e-05		Possible combinations	5	2975	1770125	1053224375	626668503125		Possible combinations	10	5900	3481000	2053790000	1211736100000		Possible combinations	20	11600	6728000	3902240000	2263299200000
Number of motifs	50	5400	97200	1.7496e+06	3.14928e+07		Proportion that cooperate	1	3	0.09	0.0027	8.1e-05		Proportion that cooperate	1	3	0.09	0.0027	8.1e-05		Proportion that cooperate	1	3	0.09	0.0027	8.1e-05
Effective motif length	6	8	12.25	16.25	21		Number of motifs	5	89.25	1593.11	28437.1	507601		Number of motifs	10	177	3132.9	55452.3	981506		Number of motifs	20	348	6055.2	105360	1.83327e+06
Individual motifs / 100 kb	24.4141	1.52588	0.00421468	1.64636e-05	2.27374e-08		Effective motif length	6	8	12.25	16.25	21		Effective motif length	6	8	12.25	16.25	21		Effective motif length	6	8	12.25	16.25	21
Individual motifs / 3 Gb	732422	45776.4	126.441	0.493908	0.000682121		Individual motifs / 100 kb	24.4141	1.52588	0.00421468	1.64636e-05	2.27374e-08		Individual motifs / 100 kb	24.4141	1.52588	0.00421468	1.64636e-05	2.27374e-08		Individual motifs / 100 kb	24.4141	1.52588	0.00421468	1.64636e-05	2.27374e-08
All motifs / 100 kb	1220.7	8239.75	409.667	28.8047	0.716063		Individual motifs / 3 Gb	732422	45776.4	126.441	0.493908	0.000682121		Individual motifs / 3 Gb	732422	45776.4	126.441	0.493908	0.000682121		Individual motifs / 3 Gb	732422	45776.4	126.441	0.493908	0.000682121
All motifs / 3 Gb	3.66211e+07	2.47192e+08	1.229e+07	864142	21481.9		All motifs / 100 kb	122.07	136.185	6.71447	0.468177	0.0115415		All motifs / 100 kb	244.141	270.081	13.2042	0.912946	0.0223169		All motifs / 100 kb	488.281	531.006	25.5208	1.73461	0.0416838
							All motifs / 3 Gb	3.66211e+06	4.08554e+06	201434	14045.3	346.246		All motifs / 3 Gb	7.32422e+06	8.10242e+06	396126	27388.4	669.506		All motifs / 3 Gb	1.46484e+07	1.59302e+07	765623	52038.4	1250.51
	1	2	3	4	5
Possible combinations	700	245000	171500000	120050000000	84035000000000
Proportion that cooperate	1	3	0.09	0.0027	8.1e-05	700TFs		1	2	3	4	5			1	2	3	4	5			1	2	3	4	5
Number of motifs	50	7350	154350	3.24135e+06	68068350		Possible combinations	5	3475	2415125	1678511875	1166565753125		Possible combinations	10	6900	4761000	3285090000	2266712100000		Possible combinations	20	13600	9248000	6288640000	4276275200000
Effective motif length	6	8	12.25	16.25	21		Proportion that cooperate	1	3	0.09	0.0027	8.1e-05		Proportion that cooperate	1	3	0.09	0.0027	8.1e-05		Proportion that cooperate	1	3	0.09	0.0027	8.1e-05
Individual motifs / 100 kb	24.4141	1.52588	0.00421468	1.64636e-05	2.27374e-08		Number of motifs	5	104.25	2173.61	45319.8	944918		Number of motifs	10	207	4284.9	88697.4	1.83604e+06		Number of motifs	20	408	8323.2	169793	3.46378e+06
Individual motifs / 3 Gb	732422	45776.4	126.441	0.493908	0.000682121		Effective motif length	6	8	12.25	16.25	21		Effective motif length	6	8	12.25	16.25	21		Effective motif length	6	8	12.25	16.25	21
All motifs / 100 kb	1220.7	11215.2	650.537	53.3643	1.5477		Individual motifs / 100 kb	24.4141	1.52588	0.00421468	1.64636e-05	2.27374e-08		Individual motifs / 100 kb	24.4141	1.52588	0.00421468	1.64636e-05	2.27374e-08		Individual motifs / 100 kb	24.4141	1.52588	0.00421468	1.64636e-05	2.27374e-08
All motifs / 3 Gb	3.66211e+07	3.36456e+08	1.95161e+07	1.60093e+06	46430.9		Individual motifs / 3 Gb	732422	45776.4	126.441	0.493908	0.000682121		Individual motifs / 3 Gb	732422	45776.4	126.441	0.493908	0.000682121		Individual motifs / 3 Gb	732422	45776.4	126.441	0.493908	0.000682121
							All motifs / 100 kb	122.07	159.073	9.16109	0.746128	0.021485		All motifs / 100 kb	244.141	315.857	18.0595	1.46028	0.0417466		All motifs / 100 kb	488.281	622.559	35.0797	2.79541	0.0787573
	1	2	3	4	5		All motifs / 3 Gb	3.66211e+06	4.77219e+06	274833	22383.8	644.549		All motifs / 3 Gb	7.32422e+06	9.47571e+06	541785	43808.4	1252.4		All motifs / 3 Gb	1.46484e+07	1.86768e+07	1.05239e+06	83862.3	2362.72
Possible combinations	800	320000	256000000	204800000000	163840000000000
Proportion that cooperate	1	3	0.09	0.0027	8.1e-05
Number of motifs	50	9600	230400	5.5296e+06	1.3271e+08	800TFs		1	2	3	4	5			1	2	3	4	5			1	2	3	4	5
Effective motif length	6	8	12.25	16.25	21		Possible combinations	5	3975	3160125	2512299375	1997278003125		Possible combinations	10	7900	6241000	4930390000	3895008100000		Possible combinations	20	15600	12168000	9491040000	7403011200000
Individual motifs / 100 kb	24.4141	1.52588	0.00421468	1.64636e-05	2.27374e-08		Proportion that cooperate	1	3	0.09	0.0027	8.1e-05		Proportion that cooperate	1	3	0.09	0.0027	8.1e-05		Proportion that cooperate	1	3	0.09	0.0027	8.1e-05
Individual motifs / 3 Gb	732422	45776.4	126.441	0.493908	0.000682121		Number of motifs	5	119.25	2844.11	67832.1	1.6178e+06		Number of motifs	10	237	5616.9	133121	3.15496e+06		Number of motifs	20	468	10951.2	256258	5.99644e+06
All motifs / 100 kb	1220.7	14648.4	971.063	91.0372	3.01749		Effective motif length	6	8	12.25	16.25	21		Effective motif length	6	8	12.25	16.25	21		Effective motif length	6	8	12.25	16.25	21
All motifs / 3 Gb	3.66211e+07	439453125	2.91319e+07	2.73112e+06	90524.6		Individual motifs / 100 kb	24.4141	1.52588	0.00421468	1.64636e-05	2.27374e-08		Individual motifs / 100 kb	24.4141	1.52588	0.00421468	1.64636e-05	2.27374e-08		Individual motifs / 100 kb	24.4141	1.52588	0.00421468	1.64636e-05	2.27374e-08
							Individual motifs / 3 Gb	732422	45776.4	126.441	0.493908	0.000682121		Individual motifs / 3 Gb	732422	45776.4	126.441	0.493908	0.000682121		Individual motifs / 3 Gb	732422	45776.4	126.441	0.493908	0.000682121
							All motifs / 100 kb	122.07	181.961	11.987	1.11676	0.0367844		All motifs / 100 kb	244.141	361.633	23.6735	2.19164	0.0717354		All motifs / 100 kb	488.281	714.111	46.1559	4.21893	0.136343
							All motifs / 3 Gb	3.66211e+06	5.45883e+06	359611	33502.8	1103.53		All motifs / 3 Gb	7.32422e+06	1.0849e+07	710204	65749.3	2152.06		All motifs / 3 Gb	1.46484e+07	2.14233e+07	1.38468e+06	126568	4090.3
